# Supplementary material for: PiggyBac mutagenesis and exome sequencing identify genetic driver landscapes and potential therapeutic targets of EGFR-mutant gliomas
Source: Genome Biol. 2020 Jul 30;21:181. doi: 10.1186/s13059-020-02092-2 (PMC7392733; doi:10.1186/s13059-020-02092-2)
Supplement: Supplementary file 2 — Additional file 2: Table S1. Mouse Phenotypes. [file 13059_2020_2092_MOESM2_ESM.xlsx]

## Sheet: Microneoplasias
Mouse ID	Age (weeks)	Pathology of brain
13.2B	12.9	hydrocephalus, hyperplasia of SVZ with multple cell clusters. Microneoplasia - Budding SVZ growth, small tumour SVZ derived
13.2f	22.1	hydrocephalus, small ventricular glioma
8.2e	24.1	bilateral intraventricular glial neoplasm/ glioma (small - microneoplasia), mild hydrocephalus, skull base microneoplasia
8.3g	21.8	microneoplasia
31.1h	17.8	Focal clusters in SVZ, microneoplasia
5.5d	20.2	small Glioma / microneoplasia on brain surface, base of brain
5.4d	28.2	small Glioma/ microneoplasia in lateral ventricle and 3rd ventricle
25.2e	18.9	Subventricular cell cluster, small tumours on base of brain and SVZ (microneoplasias).
30.2e	16.2	Microneoplasia on base of brain and cerebellar flocculus
8.3B	28	hydrocephalus, tumour cells (microneoplasia) in corner of lateral ventricle, 3rd ventricle and brain base
20.1e	27.6	Microneoplasia in lateral ventricle and 3rd ventricle, base of the brain.
20.3b	20.2	Microneoplasia in lateral ventricle and 3rd ventricle, base of the brain.

## Sheet: EGFRvIII-only
Mouse ID	Age (weeks)	Brain Pathology	Spine Pathology
50.1h	34	tumour on lateral ventricle and subarachnoid spread, grade II glioma	widespread subarachnoid/ leptomeningeal spread, minimal infiltration into spinal cord but strong inflitration into nerve roots; grade II
35.2e	23.8	mild hydrocephalus, subarachnoid tumour, grade II glioma	widespread subarachnoid/ leptomeningeal spread, minimal infiltration into spinal cord but strong inflitration into nerve roots; grade II
36.1D	40	SVZ thickening and tumor spread, subarachnoid widespread, grade II glioma	widespread subarachnoid/ leptomeningeal spread, minimal infiltration into spinal cord but strong inflitration into nerve roots; grade II
51.1f	22.7	brain base tumour, grade II glioma	widespread subarachnoid/ leptomeningeal spread, minimal infiltration into spinal cord but strong inflitration into nerve roots; grade II
36.2c	24.8	SVZ thickening and tumor spread, subarachnoid widespread, grade II glioma	widespread subarachnoid/ leptomeningeal spread, minimal infiltration into spinal cord but strong inflitration into nerve roots; grade II
8.2g	41.5	intraventricular and subarachnoid tumour, grade II glioma	widespread subarachnoid/ leptomeningeal spread, minimal infiltration into spinal cord but strong inflitration into nerve roots; grade II
36.2b	37.8	SVZ thickening, widespread thick tumour growth, grade II glioma	widespread subarachnoid/ leptomeningeal spread, minimal infiltration into spinal cord but strong inflitration into nerve roots; grade II
8.5d	33.2	Tumour cells basal and possibly also ventricular, grade II glioma	widespread subarachnoid/ leptomeningeal spread, minimal infiltration into spinal cord but strong inflitration into nerve roots; grade II
30.1b	33	normal SVZ, subarachnoid tumour spread, grade II glioma	widespread subarachnoid/ leptomeningeal spread, minimal infiltration into spinal cord but strong inflitration into nerve roots; grade II
35.1a	33.8	widespread subarachnoidal growth, grade II glioma	widespread subarachnoid/ leptomeningeal spread, minimal infiltration into spinal cord but strong inflitration into nerve roots; grade II
50.1f	26.6	intraventricular tumour growth grade 2/3 glioma	widespread subarachnoid/ leptomeningeal spread, minimal infiltration into spinal cord but strong inflitration into nerve roots; grade II
35.2a	28.2	extraventricular subarachnoid tumour growth grade 2/3 glioma	widespread subarachnoid/ leptomeningeal spread, minimal infiltration into spinal cord but strong inflitration into nerve roots; grade II
51.1j	26.7	large extra cerebral tumour grade 2/3 glioma	widespread subarachnoid/ leptomeningeal spread, minimal infiltration into spinal cord but strong inflitration into nerve roots; grade II
30.1d	34.4	glioblastoma, large, lateral grade 4	widespread subarachnoid/ leptomeningeal spread, minimal infiltration into spinal cord but strong inflitration into nerve roots; grade II
30.2d	31.4	tumour spread grade 2/3 glioma	widespread subarachnoid/ leptomeningeal spread, minimal infiltration into spinal cord but strong inflitration into nerve roots; grade II
5.3g	43.4	svz thickening, extra cerebral subdural spread grade 2/3 glioma	widespread subarachnoid/ leptomeningeal spread, minimal infiltration into spinal cord but strong inflitration into nerve roots; grade II
50.1a	28.3	grade 4, MVP (microvascular proliferation), necrosis, no infiltration	widespread subarachnoid/ leptomeningeal spread, minimal infiltration into spinal cord but strong inflitration into nerve roots; grade II
5.4c	42	grade 2, ventricular tumour, bilateral at the base of the brain	widespread subarachnoid/ leptomeningeal spread, minimal infiltration into spinal cord but strong inflitration into nerve roots; grade II
5.5e	39.3	grade II glioma	widespread subarachnoid/ leptomeningeal spread, minimal infiltration into spinal cord but strong inflitration into nerve roots; grade II
33.1a	37.8	grade 2, Ventricular growth, base of brain	widespread subarachnoid/ leptomeningeal spread, minimal infiltration into spinal cord but strong inflitration into nerve roots; grade II
51.1d	30.2	grade 2, Widespread ventricular and subarachnoidal spread wth base accentuate	widespread subarachnoid/ leptomeningeal spread, minimal infiltration into spinal cord but strong inflitration into nerve roots; grade II
36.1g	38.3	grade 2, Ventricular growth, base of brain	widespread subarachnoid/ leptomeningeal spread, minimal infiltration into spinal cord but strong inflitration into nerve roots; grade II
5.3d	46.8	grade 2, Ventricular growth, base of brain	widespread subarachnoid/ leptomeningeal spread, minimal infiltration into spinal cord but strong inflitration into nerve roots; grade II
33.1b	50.6	grade 2, Ventricular growth, base of brain	widespread subarachnoid/ leptomeningeal spread, minimal infiltration into spinal cord but strong inflitration into nerve roots; grade II
31.1j	43	grade 3, large intracerebral glioma	widespread subarachnoid/ leptomeningeal spread, minimal infiltration into spinal cord but strong inflitration into nerve roots; grade II
30.1h	42.2	microneoplasia, small tumour nest at the base of brain	widespread subarachnoid/ leptomeningeal spread, minimal infiltration into spinal cord but strong inflitration into nerve roots; grade II
51.1a	35.2	microneoplasia, small tumour islands at the base of brain	widespread subarachnoid/ leptomeningeal spread, minimal infiltration into spinal cord but strong inflitration into nerve roots; grade II
51.1c	35.2	microneoplasia, intraventricular tumour, small tumour islands at the base of brain	widespread subarachnoid/ leptomeningeal spread, minimal infiltration into spinal cord but strong inflitration into nerve roots; grade II
5.4H	48.8	microneoplasia, small ventricular tumour nests and base of brain	widespread subarachnoid/ leptomeningeal spread, minimal infiltration into spinal cord but strong inflitration into nerve roots; grade II
5.4a	49	microneoplasia, small intraventricular tumour, small tumour islands at the base of brain	widespread subarachnoid/ leptomeningeal spread, minimal infiltration into spinal cord but strong inflitration into nerve roots; grade II
35.2b	39	grade II, ventricular tumour and islands at the base of brain.	widespread subarachnoid/ leptomeningeal spread, minimal infiltration into spinal cord but strong inflitration into nerve roots; grade II
52.1g	37.4	giant monomorphic glial tumour, anaplastic oligodendroglioma (grade III)	subarchnoid tumour cell layer surrounding spinal cord plus root invasion
51.2e	36.2	small tumour nest at the base of brain, grade II	subarchnoid tumour cell layer surrounding spinal cord plus root invasion
51.1h	39.8	tiny nodule base of brain (microneoplasia)	thin subarchnoid tumour cell layer surrounding spinal cord
36.2a	43	low grade glioma (grade II), neurocytic element	thin subarchnoid tumour cell layer surrounding spinal cord
30.1f	48.6	ventricular tumour and tumour islands at the base of brain, grade II	thin subarchnoid tumour cell layer surrounding spinal cord
52.1i	43.4	no tumor	thin subarchnoid tumour cell layer surrounding spinal cord
36.1c	55.3	ventricular tumour and tumour islands at the base of brain, grade II	thin subarchnoid tumour cell layer surrounding spinal cord
31.1k	56.3	tumour base of brain, grade II	thin subarchnoid tumour cell layer surrounding spinal cord
36.2f	54	ventricular tumour and tumour at the base of brain, grade II	thin subarchnoid tumour cell layer surrounding spinal cord, root involvment
68.1c	25.6	tumor infiltration at the base of brain, glianueronal tumour (II)	thin subarchnoid tumour cell layer surrounding spinal cord, root invasion
8.5a	28	SVZ tumour, minimal leptomeningeal spread, 3rd ventrical tumour	thin subarchnoid tumour cell layer surrounding spinal cord
51.1b	60.6	grade 2 tumor	thin subarchnoid tumour cell layer surrounding spinal cord
52.2j	54.8	grade 2 tumor	thin subarchnoid tumour cell layer surrounding spinal cord
51.1i	93.6	grade 2 tumor	thin subarchnoid tumour cell layer surrounding spinal cord
52.1a	65.2	grade 2 tumor	thin subarchnoid tumour cell layer surrounding spinal cord
36.1g	38.3	grade 2 tumor	thin subarchnoid tumour cell layer surrounding spinal cord
52.2g	72.3	grade 2 tumor	thin subarchnoid tumour cell layer surrounding spinal cord
	41.1125

## Sheet: EGFRvIII-PB
Mouse ID	Age (weeks)	Clinical Phenotype	Brain Pathology	Spine Pathology
26.2b	29.5	head greatly enlarged; difficulty breathing; minimal mobilisation	SVZ expansion, widespread leptomeningeal tumor, grade II glioma	widespread subarachnoid/ leptomeningeal spread, minimal infiltration into spinal cord but strong inflitration into nerve roots; grade II
5.2e	30	moderate -severe macrocephaly, pilorection, laboured breathing, hunched, lethargic	subarachnoid spread, large basal tumour, grade II glioma	widespread subarachnoid/ leptomeningeal spread, minimal infiltration into spinal cord but strong inflitration into nerve roots; grade II
36.1b	30.3	moderate macrocephaly, severe ataxia, weak hindlimbs	SVZ growth, possible subarachnoid spread, grade II glioma	widespread subarachnoid/ leptomeningeal spread, minimal infiltration into spinal cord but strong inflitration into nerve roots; grade II
21.2a	30.6	moderate macrocephaly, very lethargic, hyperventilating	widespread subarachnoid tumour growth (grade II glioma), thickened SVZ	widespread subarachnoid/ leptomeningeal spread, minimal infiltration into spinal cord but strong inflitration into nerve roots; grade II
24.1a	35.5	moderate - severe macrocephaly, lethargy, difficulty breathing; tilted	tumour cell clusters in ventricle, subarachnoid spread, grade II glioma	widespread subarachnoid/ leptomeningeal spread, minimal infiltration into spinal cord but strong inflitration into nerve roots; grade II
22.1b	38.3	acute hindlimb paralysis; mild macrocephaly, head tilt.	small tumour nests in subarachnoid space, grade II glioma	widespread subarachnoid/ leptomeningeal spread, minimal infiltration into spinal cord but strong inflitration into nerve roots; grade II
8.4b	36.5	moderate macrocephaly, rapid breathing (for several weeks), very lethargic / hunched.	expansion of svz, small subarachnoid tumour clusters/ spread, grade II glioma	widespread subarachnoid/ leptomeningeal spread, minimal infiltration into spinal cord but strong inflitration into nerve roots; grade II
5.3c	41.8	moderate macrocephaly, rapid / deep breathing acutely, hunched / immobile.	no SVZ changes, no tumour seen	widespread subarachnoid/ leptomeningeal spread, minimal infiltration into spinal cord but strong inflitration into nerve roots; grade II
5.5b	36	mild macrocephaly, hyperventilating, very weak hindlimbs (dragging); very big bladder (likely spinal)	intraventricular, subarachnoid tumour growth grade 3	widespread subarachnoid/ leptomeningeal spread, minimal infiltration into spinal cord but strong inflitration into nerve roots; grade II
25.2b	34.2	severe macrocephaly, rapid breathing, slow	intraventricular tumour cell clusters, subarachnoid spread, grade 3	widespread subarachnoid/ leptomeningeal spread, minimal infiltration into spinal cord but strong inflitration into nerve roots; grade II
25.2d	34.2	severe macrocephaly, rapid breathing, all limbs weak (?spinal parenchyma invasion)	tumour spread grade 3	widespread subarachnoid/ leptomeningeal spread, minimal infiltration into spinal cord but strong inflitration into nerve roots; grade II
35.1e	35.3	severe macrocephaly, rapid breathing, severe tilt; hunched	large tumour spread grade 4	widespread subarachnoid/ leptomeningeal spread, minimal infiltration into spinal cord but strong inflitration into nerve roots; grade II
38.1e	34.6	moderate body tilt, culled early for tail injury	intraventricular, subarachnoid spread, grade II glioma	widespread subarachnoid/ leptomeningeal spread, minimal infiltration into spinal cord but strong inflitration into nerve roots; grade II
25.3a	31.6	severe macrocephaly, hyperventilating, lethargy	grade 4; basis of brain, frontal, subarachnoidal	widespread subarachnoid/ leptomeningeal spread, minimal infiltration into spinal cord but strong inflitration into nerve roots; grade II
21.1j	42.2	acute paralysis, urinary retention	grade 2 glioma, no surface attachment	widespread subarachnoid/ leptomeningeal spread, minimal infiltration into spinal cord but strong inflitration into nerve roots; grade II
5.3b	45.7	moderate macrocephaly, weight loss, lethargy	grade 2 glioma, Ventricular growth, base of brain	widespread subarachnoid/ leptomeningeal spread, minimal infiltration into spinal cord but strong inflitration into nerve roots; grade II
8.5c	37.6	moderate / severe macrocephaly, lethargy	grade 2 glioma, Ventricular growth, base of brain	widespread subarachnoid/ leptomeningeal spread, minimal infiltration into spinal cord but strong inflitration into nerve roots; grade II
49.1b	31.3	moderate macrocephaly, lethargy, hyperventilating	grade 2 glioma, Tumour in lateral ventrical, base of brain	widespread subarachnoid/ leptomeningeal spread, minimal infiltration into spinal cord but strong inflitration into nerve roots; grade II
21.1h	45	acute paralysis (complete) of hindlimbs, prior abnormal gait	grade 2 glioma, small tumour nest in base of brain	widespread subarachnoid/ leptomeningeal spread, minimal infiltration into spinal cord but strong inflitration into nerve roots; grade II
53.1e	29.6	hunched, hyperventilation, severe macrocephaly	grade 2 glioma, small tumour nest in base of brain	widespread subarachnoid/ leptomeningeal spread, minimal infiltration into spinal cord but strong inflitration into nerve roots; grade II
21.2f	40.2	severe ataxia (head bob), walking low	grade 2 glioma, Ventricular growth, base of brain	widespread subarachnoid/ leptomeningeal spread, minimal infiltration into spinal cord but strong inflitration into nerve roots; grade II
22.2b	30	moderate macrocephaly, walking low / weak hindlimbs, big bladder/retention	grade 2 glioma, Ventricular growth, base of brain	widespread subarachnoid/ leptomeningeal spread, minimal infiltration into spinal cord but strong inflitration into nerve roots; grade II
48.1a	37.6	severe macrocephaly, hyperventilating, lethargy	grade 2 glioma, Ventricular growth, base of brain	widespread subarachnoid/ leptomeningeal spread, minimal infiltration into spinal cord but strong inflitration into nerve roots; grade II
35.1D	42.4	Mild hydro, very weak hindlimbs, urine retention	grade 2 glioma, intraventricular tumour and small tumour at the base of brain	widespread subarachnoid/ leptomeningeal spread, minimal infiltration into spinal cord but strong inflitration into nerve roots; grade II
30.1a	42.2	moderate macrocephaly (hydro), lethargic, weak limbs	grade 2 glioma, intraventricular, small tumour nest at the base of brain	widespread subarachnoid/ leptomeningeal spread, minimal infiltration into spinal cord but strong inflitration into nerve roots; grade II
30.3a	36	severe macrocephaly, slow, hyperventilation	grade 4, large circumscribed extra cerebral tumour	widespread subarachnoid/ leptomeningeal spread, minimal infiltration into spinal cord but strong inflitration into nerve roots; grade II
48.1b	39.6	moderate body tilt, lethargy	grade 2 glioma, intraventricular tumour, small tumour islands at the base of brain	widespread subarachnoid/ leptomeningeal spread, minimal infiltration into spinal cord but strong inflitration into nerve roots; grade II
49.2e	33.3	moderate body tilt, lethargy	grade 2 glioma, small intraventricular tumour	widespread subarachnoid/ leptomeningeal spread, minimal infiltration into spinal cord but strong inflitration into nerve roots; grade II
48.1i	39.6	moderate body tilt, hydrocephalus, lethargy, low walk, head bob	grade 2 glioma, very small tumour nests at the base of the brain	widespread subarachnoid/ leptomeningeal spread, minimal infiltration into spinal cord but strong inflitration into nerve roots; grade II
21.1b	49.3	moderate body tilt, uncoordinated; no hydrocephalus!	grade 4 glioma, large circumscribed extra cerebral tumour	widespread subarachnoid/ leptomeningeal spread, minimal infiltration into spinal cord but strong inflitration into nerve roots; grade II
32.1d	43.7	severe macrocephaly, lethargy, body tilt, hyperventilation	grade 4, large extra cerebral tumour, glioma at the base of brain	widespread subarachnoid/ leptomeningeal spread, minimal infiltration into spinal cord but strong inflitration into nerve roots; grade II
13.2c	40	hydrocephalus, limb paralysis	grade 2 glioma, small intraventricular tumour, small tumour islands at the base of brain	widespread subarachnoid/ leptomeningeal spread, minimal infiltration into spinal cord but strong inflitration into nerve roots; grade II
21.1a	50.6	hydrocephalus, paralysis, hyperventilation	grade 4 glioma, large extracerebral tumour, tumour islands at the base of brain	widespread subarachnoid/ leptomeningeal spread, minimal infiltration into spinal cord but strong inflitration into nerve roots; grade II
21.2g	43.7	hydrocephalus, inactive / strong body tilt	grade 4 glioma, large tumour at the base of brain with MVP (microvascular proliferation)	widespread subarachnoid/ leptomeningeal spread, minimal infiltration into spinal cord but strong inflitration into nerve roots; grade II
53.2b	31.4	hydrocephalus, hunched, piloerection, uncoordinated movements	no tumour	widespread subarachnoid/ leptomeningeal spread, minimal infiltration into spinal cord but strong inflitration into nerve roots; grade II
22.2j	44.3	moderate/severe hydrocephalus, hyperventilation, lethargy	grade 2 glioma, multiple intarventricular tumour islands, widespread tumour cell subseeding	widespread subarachnoid/ leptomeningeal spread, minimal infiltration into spinal cord but strong inflitration into nerve roots; grade II
13.3a	49.2	moderate hydrocehapalus, uncoordinated / slow	grade 2 glioma, small intraventricular tumour, small tumour islands at the base of brain	widespread subarachnoid/ leptomeningeal spread, minimal infiltration into spinal cord but strong inflitration into nerve roots; grade II
35.1b	45	moderate hydrocephalus, very weak hindlimbs (walking low)	grade 2 glioma, small intraventricular tumour, small tumour islands at the base of brain	widespread subarachnoid/ leptomeningeal spread, minimal infiltration into spinal cord but strong inflitration into nerve roots; grade II
20.1j	30	head tilt, hydro, lethargy	hydrocephalus, no tumour	widespread subarachnoid/ leptomeningeal spread, minimal infiltration into spinal cord but strong inflitration into nerve roots; grade II
25.3b	40.6	head tilt, hydro, lethargy	ventricular tumour and tumour islands at the base of brain, grade II glioma	widespread subarachnoid/ leptomeningeal spread, minimal infiltration into spinal cord but strong inflitration into nerve roots; grade II
20.3d	41.4	moderate hydro, head tilt, lethargy	grade 2 glioma, small tumour islands at the base of brain	widespread subarachnoid/ leptomeningeal spread, minimal infiltration into spinal cord but strong inflitration into nerve roots; grade II
48.1g	23.9	head tilt, hydro, lethargy	grade 2 glioma, ventricular tumour and tumour islands at the base of brain	widespread subarachnoid/ leptomeningeal spread, minimal infiltration into spinal cord but strong inflitration into nerve roots; grade II
21.1k	41	hydrocephalus, abnormal gait, lethargy	grade 2 glioma, small tumour islands at the base of brain	widespread subarachnoid/ leptomeningeal spread, minimal infiltration into spinal cord but strong inflitration into nerve roots; grade II
22.2l	46	hydrocephalus, paralysis of hindlimbs	ventricular tumour and tumour islands at the base of brain, grade II glioma	widespread subarachnoid/ leptomeningeal spread, minimal infiltration into spinal cord but strong inflitration into nerve roots; grade II
25.3f	42.7	severe hydrocephalus, body tilt, lethargy	ventricular tumour and tumour islands at the base of brain, grade II glioma	widespread subarachnoid/ leptomeningeal spread, minimal infiltration into spinal cord but strong inflitration into nerve roots; grade II
51.2h	35.4	moderate hydro, hyperventilation, slow	ventricular tumour and tumour islands at the base of brain, grade II glioma	widespread subarachnoid/ leptomeningeal spread, minimal infiltration into spinal cord but strong inflitration into nerve roots; grade II
35.1c	43	walking low, urogenital staining	no tumour	widespread subarachnoid/ leptomeningeal spread, minimal infiltration into spinal cord but strong inflitration into nerve roots; grade II
48.1h	44.2	walking low	tumour in cerebellum and the base of brain	widespread subarachnoid/ leptomeningeal spread, minimal infiltration into spinal cord but strong inflitration into nerve roots; grade II
35.1f	48	paralysis of hindlimbs (acute)	small tumour nest at the base of brain	widespread subarachnoid/ leptomeningeal spread, minimal infiltration into spinal cord but strong inflitration into nerve roots; grade II
20.3e	44.4	paralysis of hindlimbs	ventricular tumour and tumour islands at the base of brain	widespread subarachnoid/ leptomeningeal spread, minimal infiltration into spinal cord but strong inflitration into nerve roots; grade II
22.2k	50.6	abnormal gait	tumour surounding skull base grade II	widespread subarachnoid/ leptomeningeal spread, minimal infiltration into spinal cord but strong inflitration into nerve roots; grade II
53.1a	41.2	severe hydrocephalus	1)low grade rosetted tumour (RGNT), 2) ventrical tumour islands and subarachnoid spread	widespread subarachnoid/ leptomeningeal spread, minimal infiltration into spinal cord but strong inflitration into nerve roots; grade II
51.2c	39.4	severe hydrocephalus	very small tumour nest at base of brain	widespread subarachnoid/ leptomeningeal spread, minimal infiltration into spinal cord but strong inflitration into nerve roots; grade II
20.3a	48.6	piloerection, hyperventilation	1)low grade rosetted tumour (RGNT), 2) ventrical tumour islands and subarachnoid spread	widespread subarachnoid/ leptomeningeal spread, minimal infiltration into spinal cord but strong inflitration into nerve roots; grade II
48.1k	48.6	ataxia	ventricular tumour and tumour islands at the base of brain	widespread subarachnoid/ leptomeningeal spread, minimal infiltration into spinal cord but strong inflitration into nerve roots; grade II
53.2e	39.2	head tilt, lethargy, abdo mass	ventricular tumour and tumour islands at the base of brain	widespread subarachnoid/ leptomeningeal spread, minimal infiltration into spinal cord but strong inflitration into nerve roots; grade II
30.1g	51.6	moderate hydrocephalus, head tilt, ataxia, immobile	extracerebral astrocytoma (RGNR), low cellularity (II), intraventricular tumour islands	widespread subarachnoid/ leptomeningeal spread, minimal infiltration into spinal cord but strong inflitration into nerve roots; grade II
49.2b	43.6	moderate hydrocephalus	ventricular tumour and tumour islands at the base of brain	widespread subarachnoid/ leptomeningeal spread, minimal infiltration into spinal cord but strong inflitration into nerve roots; grade II
30.2a	49	hydro, abnormal gait, repetitive behaviour, piloerection	intraventricular RGNT, tumour cells at base of brain	widespread subarachnoid/ leptomeningeal spread, minimal infiltration into spinal cord but strong inflitration into nerve roots; grade II
49.2a	43	ataxia, paralysed front limb, piloerection	anaplastic oligodentroglioma, grade III	widespread subarachnoid/ leptomeningeal spread, minimal infiltration into spinal cord but strong inflitration into nerve roots; grade II
22.2d	53.2	2 seizures	no tumor	widespread subarachnoid/ leptomeningeal spread, minimal infiltration into spinal cord but strong inflitration into nerve roots; grade II
22.2e	55	hunched, hyperventilation, severe macrocephaly, abnormal gait	widespread superarachnoid tumour, infiltration into subarachnoid space. GBM	widespread subarachnoid/ leptomeningeal spread, minimal infiltration into spinal cord but strong inflitration into nerve roots; grade II
48.1c	53	hunched, hyperventilation	tumour islands at the base of brain	widespread subarachnoid/ leptomeningeal spread, minimal infiltration into spinal cord but strong inflitration into nerve roots; grade II
21.2b	53.2	moderate hydrocephalus, hyperventilation	ventricular tumour and tumour islands at the base of brain	widespread subarachnoid/ leptomeningeal spread, minimal infiltration into spinal cord but strong inflitration into nerve roots; grade II
53.1d	50.2	hydrocephalus, paralysis, hunched	ventricular tumour and tumour islands at the base of brain	widespread subarachnoid/ leptomeningeal spread, minimal infiltration into spinal cord but strong inflitration into nerve roots; grade II
53.1g	50.2	ataxia hydrocephalus	tumour islands at the base of brain	widespread subarachnoid/ leptomeningeal spread, minimal infiltration into spinal cord but strong inflitration into nerve roots; grade II
49.2f	58.2	hydrocephalus	Glianeuronal tumour	widespread subarachnoid/ leptomeningeal spread, minimal infiltration into spinal cord but strong inflitration into nerve roots; grade II
21.1f	50	ataxia, piloerection	frontal glioma (oligodendro glioma phenotype)	widespread subarachnoid/ leptomeningeal spread, minimal infiltration into spinal cord but strong inflitration into nerve roots; grade II
51.2f	52.7	moderate tilt	small tumour nests at the base of brain, low grade tumour (ii)	widespread subarachnoid/ leptomeningeal spread, minimal infiltration into spinal cord but strong inflitration into nerve roots; grade II
22.1c	70.4	hydro, tilt, hyperventilation	large frontal intrinsic tumour with hemorrhage (grade IV)	widespread subarachnoid/ leptomeningeal spread, minimal infiltration into spinal cord but strong inflitration into nerve roots; grade II
36.1j	21.1	hydrocephalus	grade IV glioma	widespread subarachnoid/ leptomeningeal spread, minimal infiltration into spinal cord but strong inflitration into nerve roots; grade II
26.1c	27.8	hydrocephalus	grade III glioma	widespread subarachnoid/ leptomeningeal spread, minimal infiltration into spinal cord but strong inflitration into nerve roots; grade II
	41.3653
