# Supplementary material for: PiggyBac mutagenesis and exome sequencing identify genetic driver landscapes and potential therapeutic targets of EGFR-mutant gliomas
Source: Genome Biol. 2020 Jul 30;21:181. doi: 10.1186/s13059-020-02092-2 (PMC7392733; doi:10.1186/s13059-020-02092-2)
Supplement: Supplementary file 3 — Additional file 3: Table S2. Significantly Mutated Genes. [file 13059_2020_2092_MOESM3_ESM.xlsx]

## Sheet: Sheet1
#Gene	Indels	SNVs	Tot Muts	Covd Bps	Muts pMbp	P-value LRT	P-value CT	FDR LRT
Sub1	3	3	6	25530	235.02	1.11022e-16	4.67376e-18	2.27385e-12
Trp53	0	5	5	71696	69.74	1.13465e-12	8.12884e-14	7.74624e-09
Ces1c	0	4	4	95152	42.04	7.84861e-12	2.00556e-10	4.01868e-08
Tead2	4	0	4	74211	53.9	2.80483e-11	2.09694e-09	1.14892e-07
Nt5c2	0	4	4	108022	37.03	1.9509e-10	1.405e-08	6.65938e-07
Apol7a	0	3	3	46603	64.37	6.04353e-10	1.17618e-08	1.76825e-06
Gm10696	0	4	4	44400	90.09	8.89578e-10	7.98081e-11	2.02438e-06
Tcp10a	0	4	4	325160	12.3	8.79799e-10	9.09558e-08	2.02438e-06
Tmsb15l	0	3	3	26472	113.33	1.51772e-09	4.69618e-08	3.10845e-06
Mrpl47	0	3	3	48840	61.43	2.05252e-09	2.76719e-09	3.8216e-06
Pabpc4	0	3	3	114225	26.26	7.27726e-09	1.24965e-07	1.24205e-05
Skint6	0	4	4	231575	17.27	9.28804e-09	3.70645e-07	1.46329e-05
1110059E24Rik	2	1	3	25361	118.29	1.57189e-08	3.32383e-08	2.29957e-05
Uimc1	3	0	3	140324	21.38	1.39279e-07	3.93607e-06	0.000190171
Atp5e	0	2	2	11546	173.22	1.97539e-07	3.35413e-06	0.000252863
Itga6	3	0	3	174365	17.21	2.69794e-07	8.65408e-06	0.000325039
Nckap5	0	2	2	263359	7.59	6.15008e-07	2.14779e-05	0.000699776
Sypl2	0	2	2	47299	42.28	6.64566e-07	3.96001e-06	0.000716367
Mrgprb5	0	2	2	39627	50.47	7.98456e-07	2.81197e-06	0.000817659
Gpr85	0	2	2	44395	45.05	1.03314e-06	1.15163e-05	0.00100761
Olfr955	2	0	2	26521	75.41	1.25565e-06	1.34627e-05	0.00116895
H2-Q7	0	2	2	64637	30.94	1.37495e-06	2.09482e-06	0.00122437
Olfr514	2	0	2	35388	56.52	2.28237e-06	2.28911e-05	0.00188394
Olfr907	2	0	2	35520	56.31	2.29962e-06	2.47328e-05	0.00188394
4930433I11Rik	0	2	2	75964	26.33	3.05707e-06	1.93872e-05	0.00222737
Vmn2r111	0	2	2	88800	22.52	3.36357e-06	2.08018e-05	0.00222737
Olfr812	0	2	2	35431	56.45	3.1399e-06	3.61431e-05	0.00222737
Olfr1032	0	2	2	35484	56.36	3.11363e-06	4.14731e-05	0.00222737
Olfr1484	0	2	2	35508	56.33	3.37135e-06	4.05435e-05	0.00222737
Olfr213	0	2	2	39958	50.05	3.32004e-06	4.25497e-05	0.00222737
Vmn1r234	0	2	2	39790	50.26	4.26749e-06	5.10832e-05	0.00273133
Dagla	0	2	2	153765	13.01	6.46036e-06	4.84421e-05	0.00389161
Adipor1	2	0	2	58441	34.22	6.44857e-06	0.000119238	0.00389161
Nfs1	2	0	2	72239	27.69	1.00012e-05	0.00016899	0.0058524
Wsb1	0	2	2	70047	28.55	1.23367e-05	0.000181786	0.00701854
Esyt2	0	2	2	140442	14.24	1.32008e-05	0.000147722	0.00715512
Fntb	2	0	2	82846	24.14	1.32755e-05	0.000253828	0.00715512
Gpbp1l1	0	2	2	78604	25.44	1.55454e-05	0.000194168	0.00816374
Ccnb3	1	2	3	172134	17.43	1.67562e-05	2.06399e-05	0.00836098
Nlrp1b	0	3	3	226414	13.25	1.63441e-05	2.99151e-05	0.00836098
Olfr1076	0	2	2	35482	56.37	1.75539e-05	1.09608e-05	0.00836098
Olfr1286	1	1	2	31080	64.35	1.7408e-05	1.06934e-05	0.00836098
Cyp4a32	0	2	2	91020	21.97	1.86056e-05	0.000249163	0.00866047
Ptp4a2	1	1	2	30811	64.91	2.01731e-05	2.0965e-05	0.00918145
Rpl32	1	1	2	28860	69.3	2.12989e-05	3.26999e-05	0.0094831
Zfp598	2	0	2	107068	18.68	2.25833e-05	0.000353955	0.00984101
Olfr1000	0	2	2	35520	56.31	2.73262e-05	1.48917e-05	0.0114218
Nom1	2	0	2	116822	17.12	2.70094e-05	0.000364708	0.0114218
Caprin1	2	0	2	119599	16.72	2.8375e-05	0.000366028	0.011623
Apbb2	2	0	2	132178	15.13	3.4879e-05	0.000496551	0.014007
Tgs1	0	2	2	113059	17.69	3.65974e-05	0.000430025	0.0144145
Kdm1b	2	0	2	147574	13.55	4.37889e-05	0.000520306	0.0166082
Arid5b	2	0	2	149964	13.34	4.51925e-05	0.000759843	0.0168288
Prex2	2	1	3	271570	11.05	5.20025e-05	8.4139e-05	0.0186853
Cul2	0	2	2	135008	14.81	5.82435e-05	0.000623721	0.0198848
Fstl5	0	2	2	137289	14.57	5.71636e-05	0.000620486	0.0198848
Plk4	0	2	2	141761	14.11	5.82533e-05	0.000626966	0.0198848
Ppp4r4	0	2	2	159182	12.56	7.191e-05	0.000874334	0.0237547
Vmn2r96	0	2	2	84360	23.71	7.88394e-05	4.80479e-05	0.0254793
Aurkc	1	1	2	43207	46.29	8.33509e-05	8.49563e-05	0.0254793
Fbxo22	1	1	2	59719	33.49	8.08776e-05	0.000136163	0.0254793
Baz1b	2	0	2	198592	10.07	8.06648e-05	0.000880713	0.0254793
Impg2	0	2	2	177319	11.28	8.24552e-05	0.000945188	0.0254793
Cxadr	1	1	2	63453	31.52	9.27357e-05	0.00013583	0.0279312
Vmn2r88	1	1	2	82116	24.36	0.000109298	6.79149e-05	0.0324424
Magee2	1	1	2	67273	29.73	0.000115982	0.000190395	0.0339346
Cd244	0	2	2	68544	29.18	0.000127137	0.000159185	0.0366744
BC003331	1	1	2	83050	24.08	0.000134402	0.000104158	0.0380167
Nek10	0	2	2	222035	9.01	0.000135502	0.00145896	0.0380167
Sap30bp	1	1	2	63825	31.34	0.00017558	0.000197156	0.046702
Psat1	1	1	2	66414	30.11	0.000203387	0.000216314	0.0534047
Plch1	1	1	2	248379	8.05	0.00023522	0.000199363	0.0594757
Pes1	1	1	2	104269	19.18	0.00023501	0.000297694	0.0594757
Slfn9	0	2	2	111000	18.02	0.000258076	0.000202311	0.0636825
Muc2	0	2	2	375826	5.32	0.000255229	0.00214414	0.0636825
Sp140	0	2	2	123007	16.26	0.000316967	0.000261023	0.0772832
Itgam	1	1	2	212715	9.4	0.000382947	0.000428232	0.0891265
Ccar1	1	1	2	160908	12.43	0.000515322	0.000452356	0.114721
4930595M18Rik	1	1	2	96686	20.69	0.000533532	0.000420758	0.117497
Dgkb	1	1	2	158915	12.59	0.000674343	0.000752382	0.139507
Pclo	2	0	2	607388	3.29	0.000766139	0.00780049	0.150878
Pign	0	2	2	185089	10.81	0.000845951	0.000820383	0.157508
Zfp106	0	2	2	262045	7.63	0.000877689	0.000993624	0.160796
Tex16	1	1	2	134405	14.88	0.000995292	0.000804261	0.165359
Nf1	0	2	2	598238	3.34	0.00104908	0.0112687	0.165359
