# Supplementary material for: PiggyBac mutagenesis and exome sequencing identify genetic driver landscapes and potential therapeutic targets of EGFR-mutant gliomas
Source: Genome Biol. 2020 Jul 30;21:181. doi: 10.1186/s13059-020-02092-2 (PMC7392733; doi:10.1186/s13059-020-02092-2)
Supplement: Supplementary file 4 — Additional file 4: Table S3. Significant deletions. [file 13059_2020_2092_MOESM4_ESM.xlsx]

## Sheet: Sheet1
Type	Chromosome	Start	End	-LOG10(q-value)	q-value	G-score	average amplitude	frequency	width	strand	Gene
Del	5	119108738	119450076	20.9267	1.18392e-21	1.19091	0.747397	0.702703	341339	*	1700081H04Rik, Gm7538
Del	5	118762712	119022071	20.7657	1.71512e-21	1.17336	0.258883	0.378378	259360	*	Med13l, 4930413E15Rik
Del	5	119450081	119790736	17.3364	4.60877e-18	1.05339	0.662779	0.702703	340656	*	Gm16063, Tbx3, AW549542, Tbx3os2
Del	5	118374829	118761190	16.8923	1.28142e-17	1.03291	0.318045	0.540541	386362	*	Med13l
Del	9	3000009	3188264	13.9353	1.16062e-14	0.924642	0.920491	0.513514	188256	*	Mir101c
Del	11	71228495	71572389	13.5979	2.52406e-14	0.912937	1.02866	0.432432	343895	*	Nlrp1b, Nlrp1c-ps
Del	11	71217204	71228362	13.5342	2.92312e-14	0.907085	1.0145	0.459459	11159	*	Nlrp1b
Del	11	82988270	83027872	11.3508	4.45846e-12	0.825155	0.691258	0.081081	39603	*	Slfn9, Slfn8
Del	11	3129992	3199353	11.1614	6.89609e-12	0.816377	0.504439	0.621622	69362	*	Pisd-ps1, Sfi1
Del	11	83027944	83065171	11.0574	8.76218e-12	0.810524	0.981803	0.351351	37228	*	Slfn2, Slfn10-ps
Del	9	124108513	124281976	10.8238	1.50042e-11	0.801746	0.272212	0.432432	173464	*	Ccr2, Ccr5
Del	18	25823600	29246257	10.2648	5.43476e-11	0.778338	0.485988	0.189189	3422658	*	4930474G06Rik
Del	18	29246287	30272890	10.0726	8.45982e-11	0.769559	0.847048	0.432432	1026604	*	4930527G23Rik, 4930578E11Rik
Del	11	82971717	82988247	10.0726	8.45982e-11	0.766633	0.444144	0.081081	16531	*	Slfn9, Mir7679
Del	13	119488275	119878358	9.30847	4.91507e-10	0.737372	0.516267	0.432432	390084	*	Tmem267, Ccl28, 1700074H08Rik, Hmgcs1, 3110070M22Rik, Nim1k, Zfp131, AF067063
Del	13	119485896	119488201	9.16658	6.81423e-10	0.73152	0.328901	0.351351	2306	*	4833420G17Rik, Tmem267, 3110070M22Rik
Del	4	89294465	89444395	9.07821	8.35199e-10	0.725668	0.684857	0.324324	149931	*	Gm12610, Cdkn2a, Cdkn2b
Del	11	3199505	3250124	8.41643	3.83329e-09	0.696407	0.576378	0.621622	50620	*	Eif4enif1, Mir3470a, Drg1
Del	11	3123923	3129958	8.1668	6.81089e-09	0.681777	0.504439	0.621622	6036	*	Pisd-ps1
Del	17	13385877	13713889	7.58821	2.58098e-08	0.655442	0.391302	0.405405	328013	*	Smok4a, 2700054A10Rik
Del	17	39420881	39843100	7.29137	5.11245e-08	0.643738	0.400518	0.297297	422220	*	Esp16, Esp15
Del	4	89444498	90223546	6.51349	3.06553e-07	0.608625	0.705645	0.351351	779049	*	Gm12610, Dmrta1, Zfp352
Del	4	118535546	118548537	6.28567	5.18003e-07	0.599847	0.496492	0.378378	12992	*	Tmem125
Del	17	39843300	40115323	5.97044	1.07044e-06	0.585216	0.529426	0.378378	272024	*	Esp38
Del	3	147192565	149224504	5.65938	2.19088e-06	0.570586	0.51665	0.297297	2031940	*	Adgrl2
Del	3	142963715	143652552	5.64868	2.24554e-06	0.56766	0.663586	0.189189	688838	*	A830019L24Rik
Del	3	143662419	143873177	5.265	5.43254e-06	0.550103	0.791781	0.324324	210759	*	Gm6260
Del	19	61179361	61328410	4.98073	1.04537e-05	0.538399	0.23864	0.243243	149050	*	Csf2ra
Del	4	89217611	89288311	4.8563	1.39219e-05	0.532547	0.549133	0.216216	70701	*	Cdkn2a
Del	18	89943273	90589170	4.81309	1.53784e-05	0.529621	0.426392	0.216216	645898	*	Tmx3
Del	4	142133908	142935093	4.74014	1.81914e-05	0.526695	0.325927	0.486486	801186	*	Kazn
Del	4	118490876	118529613	4.65363	2.22009e-05	0.520842	0.363198	0.351351	38738	*	2610528J11Rik
Del	5	109467063	109808524	4.35964	4.36876e-05	0.506212	0.345906	0.297297	341462	*	Crlf2
Del	7	59684035	59698358	4.35964	4.36876e-05	0.506212	0.38998	0.567568	14324	*	Snord116
Del	8	54696364	55552805	4.31449	4.84737e-05	0.503286	0.180077	0.27027	856442	*	Gpm6a, Wdr17
Del	4	118548615	118620409	4.14772	7.11667e-05	0.494508	0.565188	0.378378	71795	*	Cfap57
Del	13	119456832	119484263	3.86756	0.000135656	0.479877	0.318169	0.351351	27432	*	Paip1, 4833420G17Rik
Del	7	59681319	59683697	3.70384	0.000197769	0.471099	0.392845	0.540541	2379	*	Snord116
Del	7	59728961	59956570	3.50582	0.000312021	0.459395	0.378158	0.567568	227610	*	Snord116, Snhg14
Del	16	93475131	93608018	3.35314	0.000443466	0.453543	0.496435	0.351351	132888	*	Cbr1, Setd4
Del	7	6116688	6168886	3.32796	0.000469935	0.450616	0.260497	0.378378	52199	*	Zfp787
Del	7	59718667	59728861	3.32796	0.000469935	0.450616	0.35811	0.567568	10195	*	Snord116
Del	7	6176388	6202688	3.18318	0.000655879	0.441838	0.422737	0.513514	26301	*	Zfp444, Galp
Del	7	59676412	59678761	3.17667	0.000665776	0.441838	0.404373	0.513514	2350	*	Ipw, Snord116
Del	2	172569832	172981936	3.16225	0.00068825	0.441838	0.380889	0.405405	412105	*	Spo11, Bmp7
Del	7	52411877	54412168	3.01494	0.000966182	0.43306	0.472715	0.162162	2000292	*	Mir6238
Del	4	127141340	127244213	2.90541	0.00124334	0.427208	0.263258	0.378378	102874	*	Dlgap3, Smim12
Del	7	59304858	59676312	2.86084	0.00137771	0.424282	0.302793	0.324324	371455	*	Ube3a, Ipw, Snord116
Del	7	59678861	59681300	2.86084	0.00137771	0.424282	0.392845	0.540541	2440	*	Ipw
Del	7	59708272	59716444	2.6204	0.00239665	0.409651	0.353811	0.567568	8173	*	Snord116
Del	8	123502004	123518846	2.6204	0.00239665	0.409651	0.435369	0.486486	16843	*	Afg3l1, Gas8, Dbndd1
Del	10	100589152	101506133	2.5919	0.0025592	0.406725	0.272944	0.108108	916982	*	1700017N19Rik, 4930430F08Rik
Del	7	59698458	59703699	2.47973	0.00331339	0.400873	0.353811	0.567568	5242	*	Snord116
Del	5	111587142	112246699	2.45506	0.00350705	0.397947	0.374301	0.459459	659558	*	C130026L21Rik, 1700028D13Rik, E130006D01Rik, Miat, Cryba4
Del	17	3041643	3113172	2.4503	0.00354566	0.397947	0.400473	0.405405	71530	*	Pisd-ps2
Del	8	123519020	123655377	2.4156	0.00384057	0.395021	0.440559	0.486486	136358	*	Gas8, Rhou, Gm25212, Gm25018, Gm26391, Gm23284
Del	9	120596221	120950124	2.4156	0.00384057	0.395021	0.516909	0.27027	353904	*	Ctnnb1, 1700020M21Rik, 4930593C16Rik
Del	4	130174040	130237623	2.38637	0.00410799	0.392095	0.322028	0.405405	63584	*	Tinagl1, Gm853
Del	14	80341886	86226182	2.3036	0.00497053	0.389169	0.336552	0.162162	5884297	*	Pcdh17, 9630013A20Rik
Del	4	156233965	156358012	2.28393	0.00520085	0.386243	0.295159	0.486486	124048	*	Noc2l, Vmn2r-ps159, Vmn2r123, Klhl17, Samd11
Del	16	97997550	98106572	2.2782	0.00526988	0.386243	0.435222	0.405405	109023	*	B230307C23Rik, A630089N07Rik
Del	4	130245691	130275429	2.27655	0.00528998	0.386243	0.404001	0.432432	29739	*	Serinc2
Del	9	124288705	124346486	2.26687	0.00540917	0.386243	0.352744	0.540541	57782	*	2010315B03Rik
Del	5	111533764	111585761	2.21186	0.00613953	0.380391	0.374301	0.459459	51998	*	C130026L21Rik
Del	5	112246903	112257614	2.21186	0.00613953	0.380391	0.33841	0.594595	10712	*	Crybb1, Cryba4
Del	4	130275490	130308452	2.17717	0.00665016	0.380391	0.342103	0.378378	32963	*	Serinc2
Del	4	112774797	113440563	2.11206	0.00772579	0.374538	0.369985	0.243243	665767	*	Skint10, Skint6
Del	4	142944149	143242715	2.10853	0.00778883	0.374538	0.435826	0.540541	298567	*	Prdm2, Mir7021
Del	4	152716165	153959764	2.05203	0.00887093	0.371612	0.35378	0.486486	1243600	*	A430005L14Rik, Ajap1, BC039966
Del	16	12408430	12951293	2.05069	0.00889828	0.371612	0.351151	0.243243	542864	*	1700003L19Rik
Del	7	44479640	44501927	2.0434	0.00904888	0.371612	0.311126	0.540541	22288	*	5430431A17Rik, Fam71e1, Emc10, Mybpc2
Del	4	142087018	142125997	2.02093	0.00952952	0.368686	0.294247	0.513514	38980	*	Tmem51os1, Kazn
Del	7	6202882	6216150	2.02093	0.00952952	0.368686	0.221538	0.378378	13269	*	Galp
Del	9	124346539	124388849	2.02093	0.00952952	0.368686	0.321726	0.567568	42311	*	Nlrp4g
Del	16	77878009	78301769	2.02093	0.00952952	0.368686	0.569328	0.297297	423761	*	Cxadr, E330011O21Rik
Del	7	41548131	41667434	2.01422	0.0096779	0.368686	0.359453	0.189189	119304	*	Zfp788
Del	5	118241408	118366211	1.99325	0.0101566	0.368686	0.244113	0.486486	124804	*	2410131K14Rik, Rnft2
Del	8	121121240	121511043	1.98024	0.0104655	0.36576	0.240633	0.378378	389804	*	Foxl1
Del	5	135064452	135106916	1.92654	0.011843	0.362834	0.298883	0.432432	42465	*	Dnajc30, Mlxipl, Bud23, Vps37d
Del	16	46442666	48250212	1.91627	0.0121263	0.362834	0.231233	0.135135	1807547	*	Nectin3
Del	19	32160205	32466483	1.91305	0.0122164	0.362834	0.270185	0.054054	306279	*	2700046G09Rik, Sgms1
Del	7	58837044	59303629	1.91305	0.0122164	0.359908	0.193067	0.162162	466586	*	Ube3a
Del	8	123655576	123806099	1.89349	0.0127793	0.359908	0.41597	0.405405	150524	*	Rhou, 6030466F02Rik, Rab4a
Del	1	121528225	123315575	1.89349	0.0127793	0.356982	0.312531	0.27027	1787351	*	Htr5b, Ddx18
Del	7	17357803	17697558	1.89349	0.0127793	0.356982	0.318658	0.351351	339756	*	Psg-ps1
Del	7	44467063	44479621	1.89349	0.0127793	0.356982	0.325156	0.459459	12559	*	Aspdh, Josd2, Mir7052
Del	8	123461603	123501231	1.89349	0.0127793	0.356982	0.366428	0.486486	39629	*	Def8, Afg3l1
Del	16	92825718	93379268	1.89349	0.0127793	0.356982	0.418078	0.27027	553551	*	Mir802, Runx1, 1810053B23Rik
Del	16	46411215	46436337	1.85867	0.0138461	0.354056	0.231233	0.135135	25123	*	Nectin3
Del	10	120883726	121015588	1.82125	0.0150922	0.354056	0.694346	0.108108	131863	*	Msrb3, Lemd3
Del	5	144357793	144546115	1.80252	0.0157574	0.35113	0.347352	0.351351	188323	*	Dmrt1i, Bri3, Nptx2, Baiap2l1
Del	17	13305984	13385777	1.78901	0.016255	0.35113	0.414138	0.459459	79794	*	Tcp10c, Tcp10b
Del	4	55426586	56388037	1.78398	0.0164444	0.35113	0.517995	0.243243	961452	*	Klf4
Del	5	147258188	147301835	1.77063	0.0169579	0.348204	0.339518	0.378378	43648	*	Pdx1, Plut, Mir7k, Cdx2
Del	9	120950232	120961245	1.75913	0.0174129	0.348204	0.223834	0.297297	11014	*	Ctnnb1, Mir7090
Del	5	49304105	51435938	1.75276	0.0176699	0.348204	0.404333	0.216216	2131834	*	4930448I18Rik, Mir8117, Kcnip4, Adgra3
Del	10	58223024	58233803	1.75276	0.0176699	0.348204	0.511777	0.243243	10780	*	Dux
Del	13	84339674	85220265	1.75276	0.0176699	0.348204	0.38565	0.135135	880592	*	Ccnh, Rasa1
Del	7	145283898	145321238	1.72966	0.0186355	0.345278	0.255439	0.540541	37341	*	Mrgprf, Mrgprd, Tpcn2
Del	16	16819706	16828862	1.72493	0.0188396	0.345278	0.314521	0.162162	9157	*	Rpl31-ps12, Spag6l
Del	5	147308413	147308413	1.71185	0.0194155	0.345278	0.385729	0.324324	1	*	not_mapped
Del	6	136242071	136399459	1.69983	0.0199604	0.342351	0.405212	0.189189	157389	*	Gm8994
Del	7	3218749	3222300	1.65466	0.0221483	0.339425	0.304698	0.486486	3552	*	D7Ertd143e, Mir292b, Nlrp12
Del	10	3139724	3302998	1.65466	0.0221483	0.339425	0.378089	0.459459	163275	*	H60c
Del	14	106093822	106360556	1.65466	0.0221483	0.339425	0.518863	0.135135	266735	*	Trim52
Del	18	16839756	19550327	1.64602	0.0225936	0.339425	0.476368	0.27027	2710572	*	1700001G01Rik, 4921533I20Rik, 4930545E07Rik
Del	16	46153831	46403675	1.64201	0.0228029	0.339425	0.290195	0.081081	249845	*	Gm4737, Nectin3
Del	7	44410022	44465372	1.62885	0.0235042	0.339425	0.308571	0.432432	55351	*	Lrrc4b
Del	6	47577617	47788135	1.62885	0.0235042	0.336499	0.413432	0.324324	210519	*	Ezh2
Del	6	78483454	79541694	1.62885	0.0235042	0.336499	0.462842	0.189189	1058241	*	Gm20362
Del	10	57788216	58222916	1.62885	0.0235042	0.336499	0.236368	0.081081	434701	*	Fabp7, Smpdl3a
Del	8	121521027	121549689	1.628	0.0235503	0.336499	0.390696	0.459459	28663	*	1700030M09Rik, 1700018B08Rik, Fbxo31
Del	10	58233854	58254065	1.628	0.0235503	0.336499	0.48792	0.27027	20212	*	Gm4981
Del	7	145321638	145323770	1.61068	0.0245086	0.336499	0.292235	0.540541	2133	*	Mrgprd
Del	11	111276317	112711413	1.59413	0.0254604	0.333573	0.474423	0.135135	1435097	*	BC006965
Del	5	139542991	139701923	1.55832	0.0276489	0.330647	0.331977	0.432432	158933	*	Uncx
Del	6	23158341	23263512	1.55486	0.0278701	0.330647	0.556537	0.27027	105172	*	Fezf1, Cadps2
Del	9	3188449	3279595	1.54426	0.0285588	0.330647	0.279482	0.351351	91147	*	4930433N12Rik
Del	16	93388855	93465545	1.54426	0.0285588	0.330647	0.496435	0.351351	76691	*	1700029J03Rik
Del	18	36100471	36110027	1.54426	0.0285588	0.330647	0.420175	0.405405	9557	*	4930471G03Rik
Del	7	27470058	27489539	1.53015	0.0295022	0.330647	0.322587	0.486486	19482	*	Sertad3, Sertad1
Del	4	152677656	152707004	1.5153	0.0305279	0.327721	0.284151	0.459459	29349	*	Gm833
Del	4	112318988	112575397	1.49175	0.0322296	0.327721	0.437884	0.27027	256410	*	Skint2, Skint9
Del	7	27446009	27469958	1.47907	0.0331839	0.327721	0.338995	0.486486	23950	*	Blvrb, Sptbn4
Del	2	22443040	22763019	1.47772	0.0332875	0.324795	0.361728	0.135135	319980	*	Gad2, Mir3967
Del	5	135064047	135064352	1.47772	0.0332875	0.324795	0.298883	0.432432	306	*	Dnajc30, Bud23
Del	7	27490259	27507973	1.47772	0.0332875	0.324795	0.319544	0.459459	17715	*	Sertad1, Prx
Del	7	44465900	44466963	1.47545	0.0334615	0.324795	0.325156	0.459459	1064	*	Aspdh
Del	10	118964120	119398450	1.47103	0.0338038	0.324795	0.78699	0.054054	434331	*	1700064J06Rik, 4930477N07Rik, Cand1
Del	13	75200005	75645246	1.46832	0.0340161	0.324795	0.318053	0.27027	445242	*	Mir682
Del	14	106360595	108692648	1.42542	0.037547	0.321869	0.628947	0.216216	2332054	*	1700128A07Rik
Del	8	3940151	4098928	1.42319	0.037741	0.321869	0.299084	0.216216	158778	*	Cd209c
Del	5	144546163	144723500	1.41688	0.0382935	0.321869	0.365773	0.405405	177338	*	Nptx2
Del	7	59956714	61516701	1.40145	0.0396781	0.321869	0.280231	0.540541	1559988	*	Snhg14, Snord64, Snrpn, Snurf
Del	4	142064270	142086277	1.39943	0.0398629	0.318943	0.294247	0.513514	22008	*	Tmem51os1, Tmem51
Del	7	38176165	38221271	1.39943	0.0398629	0.318943	0.224908	0.27027	45107	*	1600014C10Rik, Plekhf1
Del	3	61462886	62465494	1.39542	0.0402326	0.318943	0.474046	0.162162	1002609	*	Arhgef26
Del	10	3117767	3139427	1.39322	0.040437	0.318943	0.373406	0.513514	21661	*	B020014A21Rik
Del	16	93608118	93645549	1.37998	0.0416889	0.318943	0.512167	0.27027	37432	*	Cbr1
Del	19	37693180	37871052	1.3799	0.0416961	0.318943	0.544131	0.216216	177873	*	Cyp26c1, Cyp26a1
Del	9	21194528	21218751	1.37504	0.0421663	0.318943	0.394294	0.459459	24224	*	Pde4a
Del	10	100371825	100396574	1.35148	0.0445162	0.316017	0.445974	0.162162	24750	*	Gm4312
Del	10	101515997	102378179	1.35148	0.0445162	0.316017	0.593206	0.27027	862183	*	Mgat4c, Mir3059
Del	4	130127472	130149946	1.34433	0.0452553	0.316017	0.339923	0.378378	22475	*	Pef1, Hcrtr1
Del	16	95524617	95810402	1.33853	0.0458636	0.316017	0.704459	0.135135	285786	*	Ets2, Erg
Del	5	119800535	120099495	1.33075	0.0466929	0.316017	0.354605	0.513514	298961	*	Tbx5
Del	5	125454736	125543864	1.33075	0.0466929	0.313091	0.282372	0.405405	89129	*	Bri3bp, Aacs, Tmem132b
Del	8	129183539	129282128	1.33075	0.0466929	0.313091	0.429523	0.351351	98590	*	Ccdc7b, 2610044O15Rik8
Del	12	112934703	112945808	1.33075	0.0466929	0.313091	0.305838	0.486486	11106	*	Nudt14
Del	9	40488151	40801780	1.33044	0.0467267	0.313091	0.326066	0.243243	313630	*	Clmp, Hspa8, Gramd1b
Del	4	130158116	130173940	1.32636	0.047167	0.313091	0.339923	0.378378	15825	*	Tinagl1
Del	13	44140091	44439421	1.32366	0.0474616	0.313091	0.612549	0.27027	299331	*	A330076C08Rik
Del	13	51847891	52494062	1.32366	0.0474616	0.313091	0.321969	0.27027	646172	*	Gadd45g, 4921525O09Rik
Del	8	75281149	76566057	1.31739	0.048152	0.313091	0.266336	0.189189	1284909	*	Iqcm
Del	9	120961345	121367100	1.31739	0.048152	0.313091	0.234416	0.297297	405756	*	Trak1, Ulk4
Del	4	55392572	55417897	1.31399	0.0485299	0.313091	0.376893	0.189189	25326	*	Gm12505
Del	18	36214648	36366505	1.31083	0.048884	0.313091	0.42197	0.378378	151858	*	Pura, Igip, Cystm1
Del	5	144263953	144357665	1.30298	0.0497759	0.313091	0.280605	0.351351	93713	*	Bri3, Gm15708, Baiap2l1
Del	4	156224674	156233843	1.30298	0.0497762	0.310165	0.29163	0.432432	9170	*	Plekhn1, Klhl17, Mir7658
