# Supplementary material for: PiggyBac mutagenesis and exome sequencing identify genetic driver landscapes and potential therapeutic targets of EGFR-mutant gliomas
Source: Genome Biol. 2020 Jul 30;21:181. doi: 10.1186/s13059-020-02092-2 (PMC7392733; doi:10.1186/s13059-020-02092-2)
Supplement: Supplementary file 5 — Additional file 5: Table S4. RNA-seq in brain tumors. [file 13059_2020_2092_MOESM5_ESM.xlsx]

## Sheet: Downregulated in brain tumors
gene_id	gene_name	source	baseMean	log2FoldChange	lfcSE	stat	p value, adjusted
ENSMUSG00000087022	9130024F11Rik	havana	328.611	-10.4017	0.506382	-20.5412	1.97283e-90
ENSMUSG00000046593	Tmem215	ensembl_havana	285.467	-9.70929	0.467968	-20.7478	3.02427e-92
ENSMUSG00000051985	Igfn1	ensembl_havana	489.934	-9.28939	0.506743	-18.3316	5.45471e-72
ENSMUSG00000102240	Gm37717	havana	48.5168	-8.88081	0.613346	-14.4793	7.71125e-45
ENSMUSG00000037279	Ovol2	ensembl_havana	62.2791	-8.74571	0.600373	-14.5671	2.27669e-45
ENSMUSG00000100851	Gm28928	havana	32.4047	-8.57873	0.613959	-13.9728	8.96225e-42
ENSMUSG00000103914	Gm38073	havana	48.7214	-8.07166	0.632952	-12.7524	7.33549e-35
ENSMUSG00000024479	Mal2	ensembl	2227.29	-7.80941	0.881079	-8.86346	2.90319e-17
ENSMUSG00000090667	Gm765	ensembl_havana	220.772	-7.43609	0.798551	-9.31197	6.06598e-19
ENSMUSG00000038331	Satb2	ensembl_havana	645.087	-7.35253	0.220881	-33.2873	1.38969e-238
ENSMUSG00000038064	Cldn22	ensembl	15.0392	-7.32369	0.739332	-9.90582	2.60437e-21
ENSMUSG00000060787	Olfr464	ensembl_havana	16.2174	-7.30743	0.66273	-11.0263	3.04123e-26
ENSMUSG00000033196	Myh2	ensembl_havana	12.0967	-7.23983	0.610278	-11.8632	3.1368e-30
ENSMUSG00000068696	Gpr88	ensembl_havana	1164.47	-7.17441	0.607302	-11.8136	5.35466e-30
ENSMUSG00000020096	Tbata	ensembl_havana	21.5449	-7.02672	0.59628	-11.7843	7.4843e-30
ENSMUSG00000104586	4921539H07Rik	havana	25.7828	-6.82662	0.552335	-12.3596	8.93004e-33
ENSMUSG00000032807	Alox12b	ensembl_havana	57.5132	-6.65845	0.386248	-17.2388	1.23021e-63
ENSMUSG00000037984	Neurod6	ensembl_havana	507.596	-6.61052	1.07181	-6.16762	6.18873e-09
ENSMUSG00000021919	Chat	ensembl	12.0514	-6.58934	0.844406	-7.80352	1.2655e-13
ENSMUSG00000086555	Gm13446	havana	53.8567	-6.56941	0.383955	-17.1099	1.09236e-62
ENSMUSG00000097814	Panct2	havana	32.5266	-6.53114	0.458935	-14.2311	2.56122e-43
ENSMUSG00000104310	Gm4081	havana	7.09886	-6.47379	0.639116	-10.1293	2.95812e-22
ENSMUSG00000051920	Rspo2	ensembl	92.4052	-6.47059	0.473574	-13.6633	5.65573e-40
ENSMUSG00000020651	Slc26a4	ensembl	14.6712	-6.46979	0.61541	-10.513	6.51591e-24
ENSMUSG00000073877	Gm13306	ensembl_havana	22.3836	-6.41847	0.537862	-11.9333	1.41533e-30
ENSMUSG00000106644	Gm42954	havana	16.4669	-6.41116	0.575923	-11.132	1.00187e-26
ENSMUSG00000046480	Scn4b	ensembl_havana	2353.52	-6.41103	0.849164	-7.54981	7.95503e-13
ENSMUSG00000070601	Vmn2r84	ensembl_havana	33.1389	-6.40536	0.465682	-13.7548	1.65013e-40
ENSMUSG00000027355	Tmco5	ensembl_havana	9.40041	-6.36143	0.629328	-10.1083	3.62137e-22
ENSMUSG00000100515	Gm17916	havana	7.76238	-6.34603	0.63747	-9.95503	1.60347e-21
ENSMUSG00000085348	Gm12300	havana	6.55186	-6.33291	0.665609	-9.51446	9.64149e-20
ENSMUSG00000074507	Gm14340	ensembl_havana	9.2511	-6.32353	0.640776	-9.86855	3.70557e-21
ENSMUSG00000032128	Robo3	ensembl_havana	628.236	-6.31796	0.935342	-6.75471	1.71556e-10
ENSMUSG00000087467	Gm13601	havana	40.9837	-6.29082	0.659301	-9.54166	7.50409e-20
ENSMUSG00000106053	Gm20752	havana	9.01797	-6.28423	0.642097	-9.78705	7.92826e-21
ENSMUSG00000047904	Sstr2	ensembl_havana	187.07	-6.26987	0.402057	-15.5945	5.04918e-52
ENSMUSG00000048138	Dmrt2	ensembl	6.90272	-6.20126	0.623995	-9.93799	1.89206e-21
ENSMUSG00000087226	Gm14015	havana	5.88462	-6.19982	0.6564	-9.44518	1.7973e-19
ENSMUSG00000006179	Prss16	ensembl_havana	23.4789	-6.16702	0.521737	-11.8202	4.98517e-30
ENSMUSG00000024957	Kcnk4	ensembl	211.144	-6.15954	0.792467	-7.77261	1.58015e-13
ENSMUSG00000090050	Gm16339	havana	17.0365	-6.04328	0.530234	-11.3974	5.763e-28
ENSMUSG00000068037	Mas1	ensembl_havana	156.726	-6.03365	0.850417	-7.09493	1.85895e-11
ENSMUSG00000060371	Caln1	ensembl_havana	1373	-6.01923	0.784772	-7.67004	3.35919e-13
ENSMUSG00000086179	Gm14317	havana	8.75801	-6.01732	0.619181	-9.71819	1.52259e-20
ENSMUSG00000087011	Gm12930	havana	5.07236	-5.99762	0.656969	-9.12923	3.01332e-18
ENSMUSG00000033770	Clcnka	ensembl_havana	24.0497	-5.96829	0.914007	-6.5298	7.09559e-10
ENSMUSG00000107677	Olfr316	ensembl_havana	7.28392	-5.95526	0.669247	-8.89845	2.16429e-17
ENSMUSG00000085549	1700047F07Rik	havana	13.7723	-5.9352	0.559054	-10.6165	2.21898e-24
ENSMUSG00000042596	Tfap2d	ensembl_havana	6.29427	-5.86542	0.773475	-7.5832	6.27396e-13
ENSMUSG00000085235	Gm12576	havana	6.44867	-5.82532	0.637649	-9.13563	2.84559e-18
ENSMUSG00000040706	Agmat	ensembl_havana	25.6188	-5.82267	0.444621	-13.0958	9.20582e-37
ENSMUSG00000099950	9130227L01Rik	havana	4.37178	-5.80225	0.654187	-8.86941	2.76974e-17
ENSMUSG00000084898	Gm12371	havana	63.7688	-5.78432	0.674846	-8.57133	3.211e-16
ENSMUSG00000098097	6530403H02Rik	havana	6.82853	-5.73906	0.761408	-7.53743	8.7002e-13
ENSMUSG00000085813	Gm15870	havana	7.58701	-5.72452	0.689429	-8.30328	2.6971e-15
ENSMUSG00000109435	RP23-458C8.3	havana	5.03258	-5.70923	0.671664	-8.50012	5.66531e-16
ENSMUSG00000089730	1700007P06Rik	havana	4.15958	-5.7092	0.675092	-8.45692	7.99849e-16
ENSMUSG00000071517	Gm10334	ensembl_havana	4.19198	-5.70204	0.686107	-8.31072	2.55353e-15
ENSMUSG00000052014	A330070K13Rik	ensembl_havana	4.20444	-5.68539	0.700962	-8.11083	1.21889e-14
ENSMUSG00000085838	Chn1os1	havana	12.1719	-5.5926	0.520949	-10.7354	6.45975e-25
ENSMUSG00000028004	Npy2r	ensembl_havana	17.6309	-5.5684	0.76021	-7.32482	3.90011e-12
ENSMUSG00000022441	Efcab6	ensembl_havana	54.8492	-5.55457	0.576196	-9.64007	3.10936e-20
ENSMUSG00000105771	2900064K03Rik	havana	6.39361	-5.55454	0.642045	-8.65133	1.66908e-16
ENSMUSG00000081436	Gm5912	havana	7.64709	-5.54956	0.641394	-8.65234	1.65656e-16
ENSMUSG00000050623	Tex40	ensembl	121.13	-5.54213	0.421603	-13.1454	5.00992e-37
ENSMUSG00000036760	Kcnk9	ensembl	7.46334	-5.5179	0.951703	-5.79792	5.00845e-08
ENSMUSG00000109372	RP24-134N2.1	havana	186.219	-5.51758	0.440667	-12.521	1.3104e-33
ENSMUSG00000097918	Ascl5	havana	9.00004	-5.51462	0.614746	-8.97056	1.16531e-17
ENSMUSG00000020636	Allc	ensembl_havana	4.28148	-5.49744	0.666906	-8.24319	4.33312e-15
ENSMUSG00000103695	A830029E22Rik	havana	3.49162	-5.47114	0.67576	-8.09628	1.36129e-14
ENSMUSG00000107132	Gm15997	havana	4.25274	-5.46666	0.681358	-8.02318	2.40887e-14
ENSMUSG00000086414	Gm15645	havana	4.99026	-5.44903	0.660405	-8.25105	4.09332e-15
ENSMUSG00000020317	Theg	ensembl_havana	3.43825	-5.43624	0.685506	-7.93026	4.87069e-14
ENSMUSG00000029608	Rph3a	ensembl_havana	4564.26	-5.42166	0.844321	-6.42133	1.3708e-09
ENSMUSG00000057719	Sh3rf2	ensembl_havana	31.6797	-5.40943	0.795474	-6.80026	1.27914e-10
ENSMUSG00000038255	Neurod2	ensembl_havana	1052.92	-5.36361	1.09502	-4.89816	4.79748e-06
ENSMUSG00000024670	Cd6	ensembl_havana	69.9282	-5.30849	0.660186	-8.04091	2.09717e-14
ENSMUSG00000109282	RP23-16L19.5	havana	3.69455	-5.29005	0.665456	-7.94951	4.21454e-14
ENSMUSG00000026697	Myoc	ensembl_havana	288.396	-5.28482	0.732327	-7.21647	8.183e-12
ENSMUSG00000107272	Gm42730	havana	37.2603	-5.28044	0.714846	-7.38682	2.5378e-12
ENSMUSG00000054488	Gm9946	ensembl_havana	7.48788	-5.27921	0.605234	-8.72259	9.33106e-17
ENSMUSG00000020251	Glt8d2	ensembl_havana	162.264	-5.2743	0.513221	-10.2769	7.0547e-23
ENSMUSG00000100553	Gm17751	havana	4.45235	-5.26391	0.688037	-7.65062	3.85334e-13
ENSMUSG00000020080	Hkdc1	ensembl_havana	148.951	-5.2622	0.310223	-16.9626	1.26041e-61
ENSMUSG00000053528	A530021J07Rik	ensembl_havana	3.29985	-5.25147	0.783207	-6.70508	2.35766e-10
ENSMUSG00000053216	Btn2a2	ensembl_havana	14.3005	-5.24603	0.443567	-11.8269	4.7089e-30
ENSMUSG00000059149	Mfsd4	ensembl_havana	779.633	-5.21024	0.588039	-8.86037	2.97549e-17
ENSMUSG00000098027	Gm27004	havana	24.9763	-5.20628	0.466556	-11.1589	7.54703e-27
ENSMUSG00000099907	Gm10421	havana	7.08084	-5.19607	0.610561	-8.51032	5.21514e-16
ENSMUSG00000085007	Gm11549	havana	497.923	-5.18734	0.999666	-5.18908	1.19057e-06
ENSMUSG00000051251	Nhlh1	ensembl_havana	5.89862	-5.18635	0.638138	-8.12733	1.07846e-14
ENSMUSG00000074489	Bglap3	ensembl_havana	16.2151	-5.18186	0.556871	-9.30531	6.44498e-19
ENSMUSG00000084837	1700108N11Rik	havana	3.01402	-5.18141	0.748472	-6.92266	5.82962e-11
ENSMUSG00000056328	Myh1	ensembl_havana	8.14133	-5.17896	0.577163	-8.97314	1.14216e-17
ENSMUSG00000078307	AI593442	ensembl	3002.78	-5.17778	0.54453	-9.50871	1.01442e-19
ENSMUSG00000088818	Gm22389	ensembl	2.91647	-5.15621	0.737224	-6.99408	3.62717e-11
ENSMUSG00000091680	Klhdc7b	ensembl_havana	8.69089	-5.15173	0.664618	-7.75142	1.85215e-13
ENSMUSG00000025739	Gng13	ensembl_havana	149.358	-5.14086	0.775953	-6.62522	3.90004e-10
ENSMUSG00000105274	1700048F04Rik	havana	2.74397	-5.13334	0.686575	-7.47673	1.34363e-12
ENSMUSG00000051401	Kctd16	ensembl	52.0301	-5.11588	0.540539	-9.46439	1.51387e-19
ENSMUSG00000041708	Mpped1	ensembl_havana	2287.19	-5.08019	0.639681	-7.94176	4.46069e-14
ENSMUSG00000043286	Pnpla1	ensembl_havana	5.47054	-5.07068	0.642646	-7.89031	6.595e-14
ENSMUSG00000086980	Gm13791	havana	2.65549	-5.06582	0.709402	-7.14097	1.36615e-11
ENSMUSG00000109450	RP23-21B1.4	havana	4.99115	-5.05915	1.03866	-4.87086	5.43275e-06
ENSMUSG00000098129	Gm27040	havana	7.74452	-5.05783	0.602468	-8.39519	1.30988e-15
ENSMUSG00000044243	Bhlha9	ensembl_havana	11.662	-5.03563	0.4954	-10.1648	2.09501e-22
ENSMUSG00000007034	Slc44a4	ensembl_havana	5.5417	-5.03457	0.682144	-7.38051	2.64777e-12
ENSMUSG00000104868	Gm9954	ensembl_havana	121.167	-5.02109	0.867842	-5.78572	5.35715e-08
ENSMUSG00000038530	Rgs4	ensembl_havana	6280.18	-5.00156	0.350319	-14.2772	1.3492e-43
ENSMUSG00000047492	Inhbe	ensembl	5.38212	-4.9995	0.68115	-7.33979	3.50973e-12
ENSMUSG00000042686	Jph1	ensembl_havana	189.48	-4.99366	0.609169	-8.19749	6.24011e-15
ENSMUSG00000053310	Nrgn	ensembl_havana	18599	-4.99189	1.00035	-4.99013	3.10489e-06
ENSMUSG00000042895	Abra	ensembl	6.58975	-4.97868	0.698191	-7.13083	1.46517e-11
ENSMUSG00000101227	Gm29506	havana	3.01658	-4.97538	0.700044	-7.10725	1.71504e-11
ENSMUSG00000106515	Gm30382	havana	2.46635	-4.96424	0.70946	-6.99721	3.55737e-11
ENSMUSG00000107219	Gm42738	havana	8.14061	-4.96406	0.562289	-8.8283	3.86102e-17
ENSMUSG00000093732	Gm20609	havana	2.46258	-4.964	0.708533	-7.00603	3.35973e-11
ENSMUSG00000027022	Xirp2	ensembl_havana	4.32689	-4.9346	0.709527	-6.95477	4.70212e-11
ENSMUSG00000085289	Gm15337	havana	10.7121	-4.93353	0.474176	-10.4044	1.98269e-23
ENSMUSG00000049530	Clrn2	ensembl_havana	2.40937	-4.93201	0.70806	-6.96553	4.37384e-11
ENSMUSG00000028871	Rspo1	ensembl_havana	260.812	-4.92651	0.39971	-12.3252	1.32225e-32
ENSMUSG00000045915	Ccdc42	ensembl_havana	3.59272	-4.92458	0.724371	-6.79842	1.29489e-10
ENSMUSG00000106841	Gm42656	havana	6.74179	-4.9245	0.581835	-8.46374	7.61035e-16
ENSMUSG00000032259	Drd2	ensembl	98.7899	-4.91468	0.771956	-6.36653	1.90859e-09
ENSMUSG00000046856	Gpr1	ensembl_havana	10.1017	-4.90228	0.558341	-8.78009	5.73971e-17
ENSMUSG00000031074	Fgf3	ensembl_havana	3.17349	-4.88528	0.821448	-5.94716	2.17583e-08
ENSMUSG00000096107	Gm16505	ensembl	7.40609	-4.86732	0.544131	-8.94513	1.44561e-17
ENSMUSG00000072902	Gm10435	ensembl_havana	3.80725	-4.86665	0.82455	-5.90218	2.80556e-08
ENSMUSG00000090291	Lrrc10b	ensembl	248.043	-4.8621	0.85074	-5.71513	7.82242e-08
ENSMUSG00000073209	Klf14	ensembl_havana	9.89539	-4.84279	0.689605	-7.02256	3.02508e-11
ENSMUSG00000028222	Calb1	ensembl_havana	1562.39	-4.81699	0.808852	-5.95534	2.07551e-08
ENSMUSG00000049107	Ntf3	ensembl_havana	7.69555	-4.81307	0.666956	-7.21647	8.183e-12
ENSMUSG00000030270	Cpne9	ensembl_havana	1145.16	-4.81019	0.874824	-5.49847	2.47985e-07
ENSMUSG00000100241	Slc18a3	havana	8.49985	-4.81006	0.628118	-7.65789	3.66533e-13
ENSMUSG00000020633	Dcdc2c	ensembl_havana	2.43042	-4.80802	0.812203	-5.91973	2.54584e-08
ENSMUSG00000021743	Fezf2	ensembl	208.645	-4.79925	0.876544	-5.4752	2.79879e-07
ENSMUSG00000009734	Pou6f2	ensembl_havana	60.1397	-4.79907	0.592212	-8.10364	1.2879e-14
ENSMUSG00000097745	AI115009	havana	30.5675	-4.79021	0.354669	-13.5062	4.51498e-39
ENSMUSG00000069132	Nxph2	ensembl_havana	21.5533	-4.78411	0.78215	-6.11662	8.32168e-09
ENSMUSG00000048015	Neurod4	ensembl	8.55968	-4.77936	0.597151	-8.0036	2.78891e-14
ENSMUSG00000049928	Glp2r	ensembl_havana	15.5084	-4.75904	0.413544	-11.508	1.66577e-28
ENSMUSG00000062372	Otof	ensembl_havana	152.159	-4.72467	0.739216	-6.39146	1.64394e-09
ENSMUSG00000036492	Rnf39	ensembl_havana	61.4856	-4.71713	0.847531	-5.56573	1.74546e-07
ENSMUSG00000029134	Plb1	ensembl_havana	34.1829	-4.71358	0.603559	-7.80965	1.20752e-13
ENSMUSG00000045027	Prss22	ensembl	11.4361	-4.68841	0.429398	-10.9186	9.53634e-26
ENSMUSG00000046182	Gsg1l	ensembl_havana	964.998	-4.67315	0.704131	-6.63676	3.6415e-10
ENSMUSG00000070695	Cntnap5a	ensembl_havana	467.46	-4.67193	1.03442	-4.51645	2.6488e-05
ENSMUSG00000047171	Helt	ensembl	2.03341	-4.66939	0.745819	-6.26076	3.60045e-09
ENSMUSG00000086552	Dlx4os	havana	3.55564	-4.66898	0.706352	-6.60999	4.29425e-10
ENSMUSG00000070564	Ntn5	ensembl	2.05263	-4.66433	0.756521	-6.1655	6.2655e-09
ENSMUSG00000028785	Hpca	ensembl_havana	5106.41	-4.66108	0.901192	-5.17213	1.29205e-06
ENSMUSG00000106244	Gm43046	havana	11.2106	-4.65938	0.633403	-7.35611	3.14283e-12
ENSMUSG00000097776	Gm26795	havana	2.07898	-4.652	0.775767	-5.99664	1.64489e-08
ENSMUSG00000099760	Gm28800	havana	73.5464	-4.65161	0.692507	-6.71706	2.18264e-10
ENSMUSG00000030230	Plcz1	ensembl_havana	5.4497	-4.6498	0.733302	-6.3409	2.22441e-09
ENSMUSG00000090061	Nwd2	ensembl_havana	362.428	-4.63471	0.810164	-5.7207	7.58653e-08
ENSMUSG00000038403	Hfe2	ensembl_havana	25.0551	-4.62476	0.804865	-5.74601	6.62496e-08
ENSMUSG00000104237	Gm33533	havana	4.10033	-4.60276	0.689755	-6.67303	2.88036e-10
ENSMUSG00000097182	A830009L08Rik	havana	63.577	-4.59174	0.761772	-6.0277	1.38542e-08
ENSMUSG00000086098	Gm14291	havana	22.5093	-4.59152	0.809675	-5.67081	9.93703e-08
ENSMUSG00000094002	Gm9866	ensembl_havana	139.739	-4.5885	0.960297	-4.77821	8.31419e-06
ENSMUSG00000098029	Gm7745	havana	2.4919	-4.583	0.801275	-5.71964	7.62717e-08
ENSMUSG00000078117	Gm16485	ensembl	144.734	-4.56809	1.03664	-4.40664	4.23366e-05
ENSMUSG00000101299	Gm28175	havana	2.75686	-4.56542	0.720034	-6.34056	2.22798e-09
ENSMUSG00000083534	H2-M6-ps	havana	25.0733	-4.56264	0.399832	-11.4114	4.96305e-28
ENSMUSG00000071860	2900055J20Rik	ensembl	33.7924	-4.5614	0.597991	-7.62787	4.52378e-13
ENSMUSG00000108927	Ntn5	ensembl	7.64962	-4.55816	0.528893	-8.61829	2.19163e-16
ENSMUSG00000052087	Rgs14	ensembl_havana	331.033	-4.54613	0.446299	-10.1863	1.71745e-22
ENSMUSG00000102348	Gm10568	havana	3.90564	-4.54606	0.674766	-6.73723	1.91652e-10
ENSMUSG00000073367	Gm10493	ensembl	7.77239	-4.54212	0.685202	-6.62888	3.80999e-10
ENSMUSG00000028786	Tmem54	ensembl_havana	8.14147	-4.54127	0.719974	-6.30754	2.72196e-09
ENSMUSG00000046719	Nxph3	ensembl_havana	183.385	-4.54021	0.386986	-11.7322	1.33179e-29
ENSMUSG00000097435	Gm26783	havana	6.66455	-4.53988	0.657695	-6.90271	6.63214e-11
ENSMUSG00000087102	Gm13661	havana	1.83843	-4.53116	0.748223	-6.05589	1.17955e-08
ENSMUSG00000027297	Ltk	ensembl_havana	314.887	-4.51579	0.53583	-8.42765	1.00395e-15
ENSMUSG00000087306	A230004M16Rik	havana	4.15692	-4.50094	0.788387	-5.70904	8.0758e-08
ENSMUSG00000083462	Gm12501	havana	3.32925	-4.492	0.776268	-5.78666	5.3289e-08
ENSMUSG00000083182	Gm13828	havana	1.78336	-4.49076	0.745228	-6.02602	1.39839e-08
ENSMUSG00000037953	A4gnt	ensembl_havana	3.72409	-4.48224	0.684345	-6.54968	6.2758e-10
ENSMUSG00000074345	Tnfaip8l3	ensembl	32.6994	-4.47124	0.563914	-7.92895	4.91767e-14
ENSMUSG00000082474	Gm8213	ensembl_havana	3.1249	-4.46949	0.712883	-6.26959	3.4198e-09
ENSMUSG00000098160	Gm26974	havana	11.1375	-4.46152	0.85052	-5.24564	8.97533e-07
ENSMUSG00000085944	1700003D09Rik	havana	4.44614	-4.45374	0.681227	-6.53783	6.75612e-10
ENSMUSG00000035429	Ptprh	ensembl_havana	15.9956	-4.45168	0.795307	-5.59743	1.47509e-07
ENSMUSG00000076498	Trbc2	ensembl_havana	49.3103	-4.45042	0.690128	-6.44868	1.16195e-09
ENSMUSG00000074736	Syndig1	ensembl_havana	511.135	-4.44263	0.68951	-6.44317	1.20071e-09
ENSMUSG00000006546	Cryba2	ensembl_havana	4.31914	-4.44252	0.66616	-6.66885	2.95777e-10
ENSMUSG00000097268	Gm26805	havana	10.6598	-4.43943	0.64368	-6.89696	6.88346e-11
ENSMUSG00000027827	Kcnab1	ensembl_havana	858.053	-4.43458	0.614146	-7.22073	7.95967e-12
ENSMUSG00000086022	Rad51ap2	ensembl	15.7713	-4.43066	0.516625	-8.57616	3.0955e-16
ENSMUSG00000022421	Nptxr	ensembl_havana	8444.13	-4.42999	0.510804	-8.67258	1.40265e-16
ENSMUSG00000106453	Gm9273	havana	1.72906	-4.42696	0.761372	-5.81445	4.57107e-08
ENSMUSG00000027296	Itpka	ensembl_havana	1429.3	-4.42444	0.994118	-4.45062	3.51303e-05
ENSMUSG00000109561	Ankrd31	havana	2.16129	-4.42222	0.783687	-5.64284	1.1543e-07
ENSMUSG00000041062	Mslnl	ensembl	13.5387	-4.42148	0.544177	-8.12507	1.09528e-14
ENSMUSG00000034209	Rasl10a	ensembl_havana	228.937	-4.42028	0.816805	-5.41168	3.86921e-07
ENSMUSG00000005716	Pvalb	ensembl_havana	605.765	-4.41983	0.8784	-5.03168	2.55317e-06
ENSMUSG00000087652	Gm15918	havana	6.24815	-4.41428	0.558126	-7.90912	5.7138e-14
ENSMUSG00000064722	Gm25857	ensembl	3.57876	-4.41042	0.681524	-6.4714	1.01279e-09
ENSMUSG00000072982	9230009I02Rik	ensembl_havana	2.56735	-4.40631	1.0757	-4.09623	0.000149599
ENSMUSG00000037973	Ccdc129	ensembl_havana	8.80129	-4.40172	0.462237	-9.52264	8.94417e-20
ENSMUSG00000006587	Snai3	ensembl	8.40563	-4.40062	0.650525	-6.76472	1.60922e-10
ENSMUSG00000037996	Slc24a2	ensembl_havana	4435.36	-4.3917	0.828857	-5.29849	6.89957e-07
ENSMUSG00000031241	Tbx22	ensembl_havana	1.70835	-4.38498	0.788015	-5.56458	1.75599e-07
ENSMUSG00000026890	Lhx6	ensembl_havana	199.957	-4.38279	0.470593	-9.31332	6.00146e-19
ENSMUSG00000087083	Gm15083	havana	2.11704	-4.36571	0.803136	-5.43583	3.43329e-07
ENSMUSG00000006711	D130043K22Rik	ensembl_havana	262.627	-4.35796	0.785857	-5.54549	1.9368e-07
ENSMUSG00000051054	1700014D04Rik	ensembl_havana	6.6264	-4.34898	0.670367	-6.48746	9.17045e-10
ENSMUSG00000034427	Myo15b	ensembl_havana	11.9406	-4.33903	0.507188	-8.55507	3.65376e-16
ENSMUSG00000104833	Gm42489	havana	3.2599	-4.33477	0.872817	-4.96642	3.46858e-06
ENSMUSG00000101199	Gm9687	havana	1.98234	-4.33153	0.955811	-4.53178	2.47652e-05
ENSMUSG00000078747	Gm20878	ensembl_havana	2.30587	-4.32422	0.70497	-6.13391	7.52366e-09
ENSMUSG00000031870	Pgr	ensembl_havana	188.119	-4.30893	1.03543	-4.16149	0.00011542
ENSMUSG00000054459	Vsnl1	ensembl	8053.22	-4.30752	0.816141	-5.27791	7.63105e-07
ENSMUSG00000051079	Rgs13	ensembl_havana	2.34043	-4.30667	0.938033	-4.59117	1.91416e-05
ENSMUSG00000086774	Gm11915	havana	6.78296	-4.30266	0.582805	-7.38267	2.61082e-12
ENSMUSG00000061751	Kalrn	ensembl_havana	5779.73	-4.29914	0.59822	-7.18656	1.00462e-11
ENSMUSG00000105673	Gm43757	havana	1.85565	-4.29806	0.925246	-4.64532	1.5091e-05
ENSMUSG00000104929	Gm42766	havana	3.37578	-4.29697	0.709233	-6.05861	1.16318e-08
ENSMUSG00000026259	Ngef	ensembl_havana	4485.18	-4.29061	0.48496	-8.84736	3.31699e-17
ENSMUSG00000021363	Mak	ensembl	33.6527	-4.28633	0.694489	-6.17191	6.04635e-09
ENSMUSG00000014852	Adamts13	ensembl_havana	8.35945	-4.28534	0.625312	-6.85313	9.14501e-11
ENSMUSG00000021478	Drd1	ensembl	162.938	-4.28169	0.549974	-7.78525	1.44054e-13
ENSMUSG00000041380	Htr2c	ensembl_havana	170.816	-4.27403	1.08967	-3.92231	0.000292403
ENSMUSG00000029602	Rasal1	ensembl_havana	598.549	-4.27348	0.760092	-5.62232	1.28976e-07
ENSMUSG00000074385	Gm10684	ensembl	2.80146	-4.25931	0.764744	-5.56959	1.71258e-07
ENSMUSG00000087195	Gm12907	havana	5.08296	-4.25841	0.576682	-7.38433	2.58205e-12
ENSMUSG00000026452	Syt2	ensembl_havana	993.268	-4.25006	0.906216	-4.6899	1.23727e-05
ENSMUSG00000007594	Hapln4	ensembl	2429.98	-4.24931	0.308868	-13.7577	1.60942e-40
ENSMUSG00000041358	Nutm1	ensembl_havana	2.15335	-4.24407	0.697991	-6.08041	1.02396e-08
ENSMUSG00000056222	Spock1	ensembl_havana	3050.11	-4.24172	0.756264	-5.60878	1.38755e-07
ENSMUSG00000029544	Cabp1	ensembl_havana	2390.52	-4.22809	0.49724	-8.50313	5.52731e-16
ENSMUSG00000091744	Gm17732	ensembl	7.58749	-4.22714	0.564533	-7.48786	1.24197e-12
ENSMUSG00000044067	Gpr22	ensembl_havana	467.017	-4.22516	1.05927	-3.98876	0.000226877
ENSMUSG00000009471	Myod1	ensembl	5.92093	-4.22471	0.708154	-5.96581	1.95926e-08
ENSMUSG00000061718	Ppp1r1b	ensembl_havana	1800.24	-4.2234	0.469696	-8.99176	9.80753e-18
ENSMUSG00000032343	Impg1	ensembl_havana	3.61677	-4.22322	0.861813	-4.9004	4.74727e-06
ENSMUSG00000027356	Fermt1	ensembl_havana	1.84083	-4.21946	0.96801	-4.3589	5.15817e-05
ENSMUSG00000038128	Camk4	ensembl	2632.54	-4.21722	0.640515	-6.58411	5.06487e-10
ENSMUSG00000040693	Slco4c1	ensembl_havana	34.2651	-4.21634	0.935873	-4.50524	2.77818e-05
ENSMUSG00000029618	Ocm	ensembl_havana	6.95894	-4.20795	0.537897	-7.82297	1.09226e-13
ENSMUSG00000025197	Cyp2c44	ensembl	2.14542	-4.20525	0.734851	-5.72258	7.51195e-08
ENSMUSG00000030905	Crym	ensembl_havana	147.266	-4.20133	0.536551	-7.83025	1.03457e-13
ENSMUSG00000036598	Ccdc113	ensembl	25.6099	-4.18629	0.739502	-5.66096	1.04785e-07
ENSMUSG00000091230	Gm6970	ensembl	8.82173	-4.18236	0.449876	-9.2967	6.93191e-19
ENSMUSG00000086732	Gm6117	havana	2.51177	-4.18023	0.692519	-6.03626	1.31953e-08
ENSMUSG00000098383	Gm27197	havana	5.50923	-4.17613	0.612621	-6.81682	1.14968e-10
ENSMUSG00000109160	RP23-245C15.2	havana	4.21152	-4.17231	0.609737	-6.84281	9.76028e-11
ENSMUSG00000029151	Slc30a3	ensembl_havana	1111.41	-4.16761	1.05888	-3.93585	0.000277541
ENSMUSG00000090356	Teddm3	havana	1.43733	-4.15101	0.794412	-5.22526	9.94964e-07
ENSMUSG00000025905	Oprk1	ensembl_havana	64.9509	-4.15098	1.02303	-4.05755	0.000173705
ENSMUSG00000056486	Chn1	ensembl_havana	11771.6	-4.14032	0.298726	-13.8599	4.01376e-41
ENSMUSG00000043811	Rtn4r	ensembl_havana	1216.08	-4.13722	0.808979	-5.11413	1.71208e-06
ENSMUSG00000074737	C530025M09Rik	ensembl	2.07773	-4.12657	0.766042	-5.38687	4.39598e-07
ENSMUSG00000033966	Cdkl4	ensembl	165.166	-4.12486	0.744746	-5.53862	2.00645e-07
ENSMUSG00000058523	Mup5	ensembl_havana	2.71818	-4.12295	0.832326	-4.95353	3.68981e-06
ENSMUSG00000080816	Gm12447	havana	6.90353	-4.11923	0.50053	-8.22974	4.82187e-15
ENSMUSG00000054204	Fam150b	ensembl	8.81174	-4.11836	0.566051	-7.27559	5.47439e-12
ENSMUSG00000063626	Unc5d	ensembl	526.555	-4.11811	1.03481	-3.97957	0.000234776
ENSMUSG00000033316	Galnt9	ensembl_havana	748.756	-4.11803	0.898606	-4.58269	1.98579e-05
ENSMUSG00000027776	Il12a	ensembl_havana	35.9313	-4.11745	0.736916	-5.58741	1.55698e-07
ENSMUSG00000073594	Gm10545	ensembl_havana	4.38932	-4.11098	0.69612	-5.90556	2.7571e-08
ENSMUSG00000031853	BC021891	ensembl	40.3821	-4.10863	0.529233	-7.76336	1.69171e-13
ENSMUSG00000020431	Adcy1	ensembl_havana	4510.63	-4.1011	0.252919	-16.215	3.09824e-56
ENSMUSG00000092492	B230208B08Rik	havana	20.6829	-4.0999	0.94884	-4.32096	6.03015e-05
ENSMUSG00000044288	Cnr1	ensembl_havana	1311.29	-4.09808	0.454575	-9.01521	8.1016e-18
ENSMUSG00000026479	Lamc2	ensembl_havana	168.456	-4.09348	0.600254	-6.81958	1.13072e-10
ENSMUSG00000090691	Gm3667	havana	11.1701	-4.09089	0.513589	-7.9653	3.72736e-14
ENSMUSG00000021062	Rab15	ensembl_havana	2702.22	-4.08901	0.483586	-8.45559	8.07032e-16
ENSMUSG00000102260	D330025C20Rik	havana	1.70206	-4.08371	0.797401	-5.12127	1.65344e-06
ENSMUSG00000105958	Gm43319	havana	14.8955	-4.08106	0.7435	-5.48899	2.60662e-07
ENSMUSG00000030785	Cox6a2	ensembl_havana	48.055	-4.07833	0.384659	-10.6024	2.55971e-24
ENSMUSG00000100980	Gm29100	havana	21.8452	-4.07661	0.722401	-5.64314	1.15343e-07
ENSMUSG00000097146	Gm4211	ensembl	22.126	-4.07552	0.433203	-9.40788	2.54127e-19
ENSMUSG00000022342	Kcnv1	ensembl	1056.8	-4.07506	0.667716	-6.10299	8.99041e-09
ENSMUSG00000032528	Vipr1	ensembl_havana	277.932	-4.07216	0.215179	-18.9245	9.36924e-77
ENSMUSG00000085041	BB031773	havana	2.07162	-4.07079	0.784974	-5.18589	1.2102e-06
ENSMUSG00000091204	Gm7271	ensembl_havana	1.97294	-4.06256	0.745554	-5.44905	3.20566e-07
ENSMUSG00000002100	Mybpc3	ensembl_havana	11.9225	-4.06191	0.359614	-11.2952	1.73997e-27
ENSMUSG00000099340	Gm29540	havana	2.08898	-4.06074	0.811683	-5.00286	2.92647e-06
ENSMUSG00000079434	Neu2	ensembl_havana	73.7819	-4.05749	0.970111	-4.1825	0.000106123
ENSMUSG00000097344	Gm26732	ensembl	1.61758	-4.0477	0.77284	-5.23743	9.34928e-07
ENSMUSG00000085950	Gm13589	havana	1.44136	-4.04473	0.880348	-4.59446	1.8873e-05
ENSMUSG00000031698	Mylk3	ensembl_havana	58.5534	-4.0367	0.493232	-8.18419	6.93221e-15
ENSMUSG00000092371	Gm20511	havana	5.93701	-4.03396	0.53484	-7.54237	8.39642e-13
ENSMUSG00000040086	Tnni3k	ensembl_havana	6.4409	-4.02706	0.527804	-7.62984	4.45893e-13
ENSMUSG00000092162	Vmn2r86	ensembl_havana	1.8985	-4.02525	0.724731	-5.55413	1.85388e-07
ENSMUSG00000084929	Foxo6os	havana	4.30472	-4.02085	0.597979	-6.72405	2.08767e-10
ENSMUSG00000053963	6330403A02Rik	ensembl_havana	2168.45	-4.01328	0.604829	-6.63539	3.67182e-10
ENSMUSG00000010086	Rnf112	ensembl_havana	4240.99	-4.01135	0.413406	-9.70317	1.75528e-20
ENSMUSG00000031551	Ido1	ensembl_havana	12.551	-3.99353	0.558086	-7.15577	1.23503e-11
ENSMUSG00000053025	Sv2b	ensembl_havana	3819.68	-3.9901	0.891332	-4.47656	3.14516e-05
ENSMUSG00000091511	Vmn2r87	ensembl_havana	42.4675	-3.98819	0.549848	-7.25326	6.3811e-12
ENSMUSG00000007207	Stx1a	ensembl_havana	3004.4	-3.9858	0.337149	-11.822	4.90902e-30
ENSMUSG00000085565	Gm15721	havana	68.3774	-3.97827	0.972384	-4.09125	0.000152508
ENSMUSG00000039079	Trhr2	ensembl_havana	42.6462	-3.97594	0.937832	-4.2395	8.4381e-05
ENSMUSG00000003974	Grm3	ensembl_havana	478.264	-3.97227	0.752233	-5.28064	7.53155e-07
ENSMUSG00000042816	Gpr151	ensembl	7.87018	-3.96749	0.600881	-6.60278	4.49994e-10
ENSMUSG00000046818	Ddit4l	ensembl_havana	578.667	-3.96026	0.484634	-8.17164	7.62704e-15
ENSMUSG00000053399	Adamts18	ensembl	10.8121	-3.95424	0.414991	-9.5285	8.47993e-20
ENSMUSG00000036961	Wnt8b	ensembl	3.36794	-3.95032	0.982508	-4.02065	0.000200726
ENSMUSG00000080806	Gm13005	havana	7.00752	-3.94521	0.594829	-6.63251	3.73521e-10
ENSMUSG00000025658	Cnksr2	ensembl_havana	1841.54	-3.93734	0.697762	-5.64281	1.1543e-07
ENSMUSG00000082373	Gm13754	havana	2.1598	-3.93483	0.724587	-5.43044	3.52596e-07
ENSMUSG00000044375	BC027072	ensembl	3.11445	-3.93351	0.672046	-5.85304	3.69297e-08
ENSMUSG00000087695	Gm16291	havana	3.5721	-3.93276	0.61923	-6.35104	2.09166e-09
ENSMUSG00000053846	Lipg	ensembl	55.6736	-3.92906	0.519077	-7.56933	6.91625e-13
ENSMUSG00000038244	Mical2	ensembl_havana	3992.49	-3.92784	0.442946	-8.86754	2.80777e-17
ENSMUSG00000082815	Gm5678	havana	2.64025	-3.90613	0.762587	-5.12221	1.64669e-06
ENSMUSG00000038216	Pnmt	ensembl_havana	1.92883	-3.90373	0.85084	-4.58809	1.94085e-05
ENSMUSG00000091898	Tnnc1	ensembl_havana	40.5261	-3.90055	0.411593	-9.47671	1.36378e-19
ENSMUSG00000033726	Emx1	ensembl_havana	240.983	-3.89452	1.01101	-3.85212	0.000379242
ENSMUSG00000027220	Syt13	ensembl_havana	2792.57	-3.88568	0.892056	-4.35587	5.21952e-05
ENSMUSG00000078612	1700024P16Rik	ensembl_havana	15.7727	-3.88535	0.902972	-4.30285	6.50752e-05
ENSMUSG00000040205	Cuzd1	ensembl_havana	4.386	-3.88486	0.555553	-6.99279	3.65435e-11
ENSMUSG00000087518	Gm13561	havana	2.09578	-3.88381	0.73112	-5.31214	6.43141e-07
ENSMUSG00000048826	Dact2	ensembl	1090.07	-3.87509	0.337356	-11.4866	2.12019e-28
ENSMUSG00000003309	Ap1m2	ensembl	10.9405	-3.87394	0.70559	-5.49036	2.58709e-07
ENSMUSG00000026295	Spp2	ensembl_havana	3.38689	-3.87377	0.637878	-6.0729	1.06994e-08
ENSMUSG00000084843	B230312C02Rik	havana	12.3347	-3.87313	0.394806	-9.81022	6.4047e-21
ENSMUSG00000109384	RP23-428N8.6	havana	1.45742	-3.87248	1.0012	-3.86783	0.000357898
ENSMUSG00000108726	RP23-470P9.2	havana	1.80529	-3.87199	0.806131	-4.80317	7.43051e-06
ENSMUSG00000096257	Ccer2	ensembl_havana	14.8456	-3.86908	0.513132	-7.54012	8.52943e-13
ENSMUSG00000026764	Kif5c	ensembl_havana	6972.82	-3.86631	0.245723	-15.7344	5.74594e-53
ENSMUSG00000092048	Vmn2r85	ensembl_havana	8.19431	-3.86487	0.880785	-4.38798	4.5752e-05
ENSMUSG00000036192	Rorb	ensembl_havana	1182.04	-3.86349	0.451834	-8.55068	3.78534e-16
ENSMUSG00000105923	A830019L24Rik	havana	6.47298	-3.86251	0.60325	-6.40283	1.53581e-09
ENSMUSG00000056586	Zar1l	ensembl_havana	6.549	-3.85537	0.736668	-5.23352	9.53336e-07
ENSMUSG00000010601	Apol7a	ensembl_havana	4.30762	-3.84341	0.718695	-5.34777	5.35307e-07
ENSMUSG00000029868	Trpv6	ensembl_havana	8.83532	-3.84217	0.629583	-6.10273	8.99854e-09
ENSMUSG00000097083	D930019O06Rik	havana	51.9364	-3.83954	0.197732	-19.4179	9.16709e-81
ENSMUSG00000073399	Trim40	ensembl_havana	1.68655	-3.83761	0.749582	-5.11966	1.66726e-06
ENSMUSG00000044254	Pcsk9	ensembl_havana	14.5161	-3.83619	0.815115	-4.70632	1.14944e-05
ENSMUSG00000033590	Myo5c	ensembl	46.0987	-3.8216	0.308604	-12.3835	6.68932e-33
ENSMUSG00000103544	Gm10048	ensembl_havana	7.16712	-3.81712	0.782831	-4.87605	5.304e-06
ENSMUSG00000027400	Pdyn	ensembl_havana	274.017	-3.81412	0.910058	-4.19107	0.000102592
ENSMUSG00000040136	Abcc8	ensembl	406.496	-3.81086	1.05089	-3.62631	0.00084965
ENSMUSG00000107374	Gm43172	havana	4.55257	-3.80255	0.651608	-5.83564	4.06513e-08
ENSMUSG00000010797	Wnt2	ensembl_havana	31.0956	-3.80167	0.398265	-9.54559	7.25782e-20
ENSMUSG00000027965	Olfm3	ensembl_havana	437.764	-3.79434	0.825792	-4.59479	1.88538e-05
ENSMUSG00000010803	Gabra1	ensembl_havana	5719.77	-3.79259	0.98231	-3.86089	0.000367453
ENSMUSG00000051906	Cd209f	ensembl_havana	10.5824	-3.78892	0.610288	-6.20841	4.889e-09
ENSMUSG00000108063	Gm3279	havana	1.68935	-3.78848	0.7932	-4.7762	8.38437e-06
ENSMUSG00000025867	Cplx2	ensembl_havana	15486.7	-3.78775	0.352879	-10.7338	6.54349e-25
ENSMUSG00000020953	Coch	ensembl	653.965	-3.78765	0.679128	-5.57722	1.64287e-07
ENSMUSG00000020679	Hnf1b	ensembl_havana	16.2043	-3.78524	0.824335	-4.59188	1.90835e-05
ENSMUSG00000038473	Nos1ap	ensembl_havana	570.727	-3.7796	0.652411	-5.79329	5.13717e-08
ENSMUSG00000022603	Mroh4	ensembl_havana	1.43705	-3.77613	0.857732	-4.40246	4.30859e-05
ENSMUSG00000020912	Krt12	ensembl_havana	190.246	-3.77589	1.18928	-3.17493	0.00376351
ENSMUSG00000022061	Nkx3-1	ensembl_havana	22.3129	-3.77467	0.560032	-6.7401	1.88182e-10
ENSMUSG00000034533	Scn10a	ensembl	2.51202	-3.77376	0.804869	-4.68866	1.24334e-05
ENSMUSG00000097604	Gm17322	havana	58.9617	-3.77291	1.03852	-3.63296	0.000831228
ENSMUSG00000101799	9330175M20Rik	havana	2.86044	-3.76467	0.759491	-4.95683	3.62988e-06
ENSMUSG00000103114	Gm32200	havana	30.3271	-3.76317	0.559538	-6.72549	2.06925e-10
ENSMUSG00000026312	Cdh7	ensembl_havana	180.185	-3.76026	1.03019	-3.65006	0.00078315
ENSMUSG00000045246	Kcng4	ensembl_havana	189.414	-3.75628	0.699891	-5.36696	4.86494e-07
ENSMUSG00000084241	Gm13416	havana	8.94615	-3.75535	0.547344	-6.86103	8.69971e-11
ENSMUSG00000105700	Gm42772	havana	113.35	-3.75361	1.06526	-3.52366	0.00120827
ENSMUSG00000003469	Phyhip	ensembl_havana	5899.06	-3.74968	0.969675	-3.86695	0.000359048
ENSMUSG00000073929	Trim30e-ps1	ensembl_havana	1.82975	-3.74876	0.914808	-4.09787	0.000148667
ENSMUSG00000003872	Lin7b	ensembl	405.616	-3.74787	0.686591	-5.45867	3.05234e-07
ENSMUSG00000105218	Gm43248	havana	26.2979	-3.73971	0.908306	-4.11724	0.000137775
ENSMUSG00000104330	Gm38285	havana	1.70001	-3.73592	0.852541	-4.3821	4.68762e-05
ENSMUSG00000086159	Gm13025	havana	4.92897	-3.73147	0.531047	-7.02663	2.94044e-11
ENSMUSG00000101860	Fam188b2-ps	havana	38.7794	-3.73127	1.07727	-3.46365	0.00148187
ENSMUSG00000065987	Cd209b	ensembl_havana	8.16017	-3.73065	0.72	-5.18146	1.23549e-06
ENSMUSG00000021301	Hecw1	ensembl	809.603	-3.72009	1.053	-3.53284	0.0011709
ENSMUSG00000045314	Sowahb	ensembl_havana	260.854	-3.71786	0.95596	-3.88914	0.000330779
ENSMUSG00000053465	Hs6st3	ensembl	10.7706	-3.71553	0.686252	-5.41423	3.82235e-07
ENSMUSG00000102012	1700022F17Rik	havana	1.43568	-3.71074	0.912841	-4.06505	0.000168765
ENSMUSG00000006389	Mpl	ensembl_havana	14.4875	-3.71046	0.565449	-6.56197	5.82256e-10
ENSMUSG00000105530	Gm43829	havana	31.2258	-3.70851	0.854525	-4.33985	5.57677e-05
ENSMUSG00000028184	Adgrl2	ensembl_havana	1145.58	-3.70627	0.263165	-14.0834	1.94899e-42
ENSMUSG00000108444	Klk2-ps	havana	1.2868	-3.70618	1.01304	-3.65848	0.000759815
ENSMUSG00000038745	Nlrp6	ensembl_havana	6.76165	-3.70614	0.549149	-6.74888	1.78143e-10
ENSMUSG00000040113	Mettl11b	ensembl_havana	7.15214	-3.70406	0.481663	-7.69014	2.90999e-13
ENSMUSG00000040125	Gpr26	ensembl_havana	1818.69	-3.70113	0.888531	-4.16544	0.000113615
ENSMUSG00000041771	Slc24a4	ensembl_havana	108.504	-3.69593	0.831624	-4.44424	3.6057e-05
ENSMUSG00000055134	9130017K11Rik	ensembl_havana	15.1457	-3.69439	0.44199	-8.35854	1.7505e-15
ENSMUSG00000029248	Thegl	ensembl_havana	2.26772	-3.69397	0.756043	-4.88592	5.06498e-06
ENSMUSG00000097548	Gm26748	havana	1.63173	-3.68851	0.840707	-4.38738	4.58616e-05
ENSMUSG00000093908	Gm5784	ensembl	3.04455	-3.68481	0.693025	-5.31699	6.27024e-07
ENSMUSG00000030376	Slc8a2	ensembl	3439.03	-3.68384	0.329545	-11.1786	6.11065e-27
ENSMUSG00000096862	Gm13301	havana	6.43558	-3.67638	0.501264	-7.33422	3.65604e-12
ENSMUSG00000086606	Gm13205	havana	45.104	-3.67626	0.272583	-13.4867	5.72323e-39
ENSMUSG00000097767	Miat	havana	3276.76	-3.67411	0.682498	-5.38333	4.4747e-07
ENSMUSG00000017417	Plxdc1	ensembl_havana	627.769	-3.67045	0.239215	-15.3438	2.35325e-50
ENSMUSG00000004366	Sst	ensembl	1043.8	-3.66848	1.21932	-3.00863	0.00621421
ENSMUSG00000020905	Usp43	ensembl_havana	66.4107	-3.66835	0.431157	-8.50816	5.29964e-16
ENSMUSG00000068373	D430041D05Rik	ensembl_havana	1615.84	-3.66611	0.336583	-10.8921	1.24818e-25
ENSMUSG00000023159	Psg29	ensembl_havana	1.08346	-3.66537	0.897094	-4.08583	0.000155812
ENSMUSG00000103492	Gm37412	havana	6.54139	-3.6633	0.649611	-5.63923	1.17618e-07
ENSMUSG00000107133	Gm42787	havana	2.27849	-3.65953	0.768444	-4.76226	8.93683e-06
ENSMUSG00000072731	Gm3715	havana	1.79273	-3.65726	0.75089	-4.87057	5.43739e-06
ENSMUSG00000105917	Gm43612	havana	1.71523	-3.65222	0.923822	-3.95338	0.000259628
ENSMUSG00000043366	Olfr78	ensembl	24.2544	-3.65099	0.524823	-6.9566	4.64681e-11
ENSMUSG00000023949	Tcte1	ensembl	25.7252	-3.64963	0.775012	-4.70913	1.13435e-05
ENSMUSG00000079259	Trim71	ensembl_havana	10.0385	-3.64542	0.493818	-7.38211	2.61998e-12
ENSMUSG00000029359	Tesc	ensembl_havana	322.712	-3.64511	0.739284	-4.9306	4.10275e-06
ENSMUSG00000035594	Chrna5	ensembl	16.335	-3.64448	0.562992	-6.47341	1.00116e-09
ENSMUSG00000084664	Gm23213	ensembl	1.25443	-3.63668	0.84665	-4.29537	6.70651e-05
ENSMUSG00000054986	Sec14l3	ensembl_havana	3.51005	-3.63555	0.644875	-5.6376	1.18662e-07
ENSMUSG00000067872	Ccdc87	ensembl	30.6249	-3.63444	0.721351	-5.03838	2.47314e-06
ENSMUSG00000041014	Nrg3	ensembl_havana	486.246	-3.63338	0.85126	-4.26823	7.50549e-05
ENSMUSG00000037855	Zfp365	ensembl_havana	7780.74	-3.63199	0.306951	-11.8325	4.45938e-30
ENSMUSG00000105613	Gm43684	havana	22.1464	-3.62975	0.689057	-5.26771	8.04375e-07
ENSMUSG00000025128	Bhlhe22	ensembl_havana	556.339	-3.6285	0.572949	-6.33303	2.33472e-09
ENSMUSG00000022594	Lynx1	ensembl_havana	4876.77	-3.62734	0.539185	-6.72745	2.04265e-10
ENSMUSG00000058260	Serpina9	ensembl_havana	18.3907	-3.62461	1.00076	-3.62187	0.000863179
ENSMUSG00000052726	Kcnt2	ensembl_havana	266.127	-3.61719	0.320894	-11.2722	2.22491e-27
ENSMUSG00000074657	Kif5a	ensembl	19408.8	-3.61714	0.416606	-8.6824	1.29588e-16
ENSMUSG00000026983	Il1f5	ensembl_havana	1.26802	-3.61641	0.869243	-4.16042	0.000115911
ENSMUSG00000038026	Kcnj9	ensembl_havana	2096.05	-3.61433	0.660884	-5.46893	2.89094e-07
ENSMUSG00000017978	Cadps2	ensembl_havana	1276.59	-3.61414	0.640275	-5.64466	1.14462e-07
ENSMUSG00000044997	E130304I02Rik	ensembl_havana	2.4742	-3.61165	0.681519	-5.29941	6.86692e-07
ENSMUSG00000017167	Cntnap1	ensembl_havana	4058.2	-3.6074	0.441521	-8.1704	7.69002e-15
ENSMUSG00000022054	Nefm	ensembl_havana	3472.54	-3.60505	0.810847	-4.44602	3.57708e-05
ENSMUSG00000051777	Iqcj	ensembl_havana	1.37357	-3.60342	0.943221	-3.82033	0.000425943
ENSMUSG00000108905	RP24-177G14.2	havana	1.47729	-3.59984	0.810797	-4.43987	3.67316e-05
ENSMUSG00000061086	Myl4	ensembl_havana	189.89	-3.59974	0.239666	-15.0198	3.12676e-48
ENSMUSG00000046447	Camk2n1	ensembl_havana	36332.3	-3.59858	0.410324	-8.77009	6.25429e-17
ENSMUSG00000026205	Slc23a3	ensembl_havana	9.30818	-3.59242	0.502645	-7.14703	1.31376e-11
ENSMUSG00000037428	Vgf	ensembl_havana	2688.79	-3.58471	0.846264	-4.23592	8.56819e-05
ENSMUSG00000035033	Tbr1	ensembl_havana	2126.82	-3.57962	1.00717	-3.55414	0.00109045
ENSMUSG00000020435	Osbp2	ensembl_havana	1705.12	-3.57959	0.79637	-4.49488	2.90542e-05
ENSMUSG00000036062	Phf24	ensembl_havana	4430.73	-3.57829	0.847819	-4.22059	9.11588e-05
ENSMUSG00000096146	Kcnj11	ensembl	336.963	-3.57704	0.780886	-4.58075	2.00321e-05
ENSMUSG00000090071	Cdk5r2	ensembl_havana	5047	-3.56847	0.675188	-5.28516	7.37176e-07
ENSMUSG00000021228	Acot3	ensembl_havana	27.5574	-3.56717	0.801951	-4.44811	3.54806e-05
ENSMUSG00000028661	Epha8	ensembl_havana	102.693	-3.56666	0.809285	-4.40717	4.22391e-05
ENSMUSG00000019935	Slc17a8	ensembl_havana	25.8237	-3.56638	0.315926	-11.2887	1.85943e-27
ENSMUSG00000074196	Clca4c-ps	havana	1.35118	-3.56258	0.969807	-3.6735	0.000721844
ENSMUSG00000039809	Gabbr2	ensembl_havana	3460.78	-3.56133	0.448283	-7.94437	4.37196e-14
ENSMUSG00000041710	Trpc5	ensembl_havana	7.92252	-3.56122	0.862975	-4.12668	0.000132542
ENSMUSG00000047415	Gpr68	ensembl_havana	87.0284	-3.56073	0.562538	-6.32976	2.38075e-09
ENSMUSG00000063522	2010109I03Rik	ensembl_havana	12.5984	-3.55991	0.365944	-9.72801	1.38971e-20
ENSMUSG00000019194	Scn1b	ensembl	6839.99	-3.55741	0.395568	-8.99317	9.73281e-18
ENSMUSG00000030909	Anks4b	ensembl_havana	1.44806	-3.55324	1.02887	-3.45354	0.00153255
ENSMUSG00000044060	A830010M20Rik	ensembl_havana	1045.97	-3.55293	0.31329	-11.3407	1.0552e-27
ENSMUSG00000021647	Cartpt	ensembl	108.113	-3.54818	0.864113	-4.10615	0.000143919
ENSMUSG00000042743	Sgtb	ensembl_havana	1703.23	-3.54673	0.363452	-9.75847	1.04033e-20
ENSMUSG00000105454	Gm43830	havana	8.34178	-3.54491	0.722482	-4.90657	4.60707e-06
ENSMUSG00000086939	Gm13530	havana	3.27543	-3.54379	0.803974	-4.40784	4.21239e-05
ENSMUSG00000035498	Cdcp1	ensembl_havana	3.61946	-3.5433	0.589148	-6.01428	1.48833e-08
ENSMUSG00000045287	Rtn4rl1	ensembl_havana	821.618	-3.54072	0.354376	-9.99142	1.12746e-21
ENSMUSG00000030350	Prmt8	ensembl_havana	1126.19	-3.54068	0.834285	-4.24396	8.2918e-05
ENSMUSG00000091556	Gm14569	havana	4.46178	-3.53842	0.615423	-5.74957	6.50266e-08
ENSMUSG00000035576	L3mbtl1	ensembl_havana	92.0349	-3.53761	0.516979	-6.84285	9.76028e-11
ENSMUSG00000046005	D830044D21Rik	havana	1.20573	-3.53704	0.878393	-4.02672	0.00019613
ENSMUSG00000046999	1110032F04Rik	ensembl_havana	248.191	-3.53663	0.405661	-8.7182	9.6438e-17
ENSMUSG00000028860	Sytl1	ensembl_havana	65.2556	-3.53624	0.515362	-6.86166	8.66594e-11
ENSMUSG00000056158	Car10	ensembl_havana	2211.61	-3.53267	0.832942	-4.24119	8.38293e-05
ENSMUSG00000101360	4933417O13Rik	havana	2.22498	-3.53255	0.887777	-3.97909	0.000235179
ENSMUSG00000109193	RP24-78M9.6	havana	2.49728	-3.5322	0.751257	-4.70171	1.17317e-05
ENSMUSG00000049044	Rapgef4	ensembl_havana	5579.31	-3.52968	0.383423	-9.2057	1.56381e-18
ENSMUSG00000060212	Pcnxl2	ensembl_havana	948.145	-3.52885	0.485272	-7.27191	5.59649e-12
ENSMUSG00000104363	Gm38081	havana	1.43195	-3.52811	0.817811	-4.31409	6.21139e-05
ENSMUSG00000020475	Pgam2	ensembl_havana	20.3028	-3.52439	0.847966	-4.15628	0.000117825
ENSMUSG00000048482	Bdnf	ensembl_havana	286.846	-3.52333	0.55284	-6.37315	1.83412e-09
ENSMUSG00000028174	Rpe65	ensembl_havana	28.1404	-3.51972	0.761741	-4.62062	1.6823e-05
ENSMUSG00000028758	Kif17	ensembl_havana	275.313	-3.51957	0.501616	-7.01645	3.14049e-11
ENSMUSG00000042388	Dlgap3	ensembl_havana	6133.74	-3.51706	0.759405	-4.63133	1.60626e-05
ENSMUSG00000089890	Gm16055	havana	1.01951	-3.51537	0.951076	-3.69621	0.000665815
ENSMUSG00000070304	Scn2b	ensembl	3069.17	-3.51486	0.631518	-5.56573	1.74546e-07
ENSMUSG00000034584	Exph5	ensembl_havana	46.7443	-3.51339	0.917931	-3.82751	0.000414955
ENSMUSG00000010592	Dazl	ensembl	41.0794	-3.51002	0.887643	-3.95432	0.000258648
ENSMUSG00000032224	Fam81a	ensembl_havana	2082.97	-3.50941	0.811338	-4.32546	5.91918e-05
ENSMUSG00000025582	Nptx1	ensembl_havana	3730.28	-3.50876	0.251549	-13.9486	1.19858e-41
ENSMUSG00000020295	Hbq1a	ensembl_havana	4.30028	-3.50832	0.590571	-5.94056	2.26144e-08
ENSMUSG00000053783	1700016K19Rik	ensembl_havana	17.5893	-3.50816	0.912765	-3.84344	0.000391575
ENSMUSG00000058248	Kcnh1	ensembl_havana	1110.68	-3.50787	0.841514	-4.16853	0.000112245
ENSMUSG00000021057	Akap5	ensembl_havana	696.855	-3.50352	0.415436	-8.43335	9.58564e-16
ENSMUSG00000028289	Epha7	ensembl_havana	693.267	-3.49923	0.341089	-10.259	8.37661e-23
ENSMUSG00000022696	Sidt1	ensembl_havana	682.176	-3.49243	0.858483	-4.06814	0.000166793
ENSMUSG00000053368	Rxfp2	ensembl_havana	13.9378	-3.49147	0.804287	-4.34107	5.54855e-05
ENSMUSG00000031137	Fgf13	ensembl_havana	1409.75	-3.48578	0.676642	-5.15158	1.4308e-06
ENSMUSG00000030729	Pgm2l1	ensembl_havana	3545.64	-3.48432	0.670859	-5.19382	1.16282e-06
ENSMUSG00000085582	3110099E03Rik	havana	3.06147	-3.48149	0.642665	-5.41727	3.76602e-07
ENSMUSG00000059742	Kcnh7	ensembl_havana	1761.37	-3.48134	0.993149	-3.50536	0.00128517
ENSMUSG00000045441	Gprin3	ensembl_havana	35.7002	-3.48066	0.391316	-8.89474	2.23432e-17
ENSMUSG00000046532	Ar	ensembl_havana	256.982	-3.48044	0.810145	-4.29608	6.68739e-05
ENSMUSG00000025370	Cdh9	ensembl_havana	147.491	-3.47913	0.883761	-3.93673	0.000276642
ENSMUSG00000101621	Gm28905	havana	2.4292	-3.47669	0.746252	-4.65887	1.42005e-05
ENSMUSG00000026141	Col19a1	ensembl_havana	50.2931	-3.47619	0.597784	-5.81513	4.55406e-08
ENSMUSG00000040705	A930016O22Rik	ensembl_havana	18.9044	-3.47273	0.396459	-8.75937	6.83769e-17
ENSMUSG00000101849	Gm28386	havana	4.21783	-3.47057	0.594247	-5.84028	3.9615e-08
ENSMUSG00000033730	Egr3	ensembl	582.905	-3.47044	0.615864	-5.63507	1.20385e-07
ENSMUSG00000050069	Grem2	ensembl_havana	233.665	-3.46762	0.75775	-4.57621	2.04227e-05
ENSMUSG00000026247	Ecel1	ensembl_havana	48.8492	-3.46448	0.588519	-5.88678	3.05766e-08
ENSMUSG00000061298	Agbl4	ensembl_havana	173.409	-3.46128	0.645588	-5.36144	4.9966e-07
ENSMUSG00000087040	Gm14033	havana	4.61852	-3.45432	0.555136	-6.22248	4.50715e-09
ENSMUSG00000032011	Thy1	ensembl_havana	7199.42	-3.45429	0.563079	-6.13465	7.49179e-09
ENSMUSG00000027895	Kcnc4	ensembl_havana	822.574	-3.454	0.972921	-3.55014	0.00110474
ENSMUSG00000105900	Gm43240	havana	1.31542	-3.45246	0.808783	-4.26871	7.49078e-05
ENSMUSG00000033633	Clec18a	ensembl_havana	74.6755	-3.45161	0.678545	-5.08678	1.9571e-06
ENSMUSG00000030337	Vamp1	ensembl_havana	2468.07	-3.44973	0.395279	-8.72733	8.98817e-17
ENSMUSG00000028337	Coro2a	ensembl_havana	360.815	-3.44919	0.357004	-9.66149	2.56707e-20
ENSMUSG00000027233	Patl2	ensembl_havana	1.22838	-3.44894	0.955365	-3.61008	0.000898757
ENSMUSG00000045509	Gpr150	ensembl_havana	46.9716	-3.44829	0.24691	-13.9658	9.56819e-42
ENSMUSG00000087410	2310065F04Rik	havana	1.55098	-3.44712	1.12643	-3.06021	0.00533233
ENSMUSG00000105012	Gm42813	havana	2.35327	-3.44684	0.735542	-4.68613	1.25784e-05
ENSMUSG00000086296	D030055H07Rik	havana	13.7711	-3.44541	0.796414	-4.32616	5.90527e-05
ENSMUSG00000109144	Ntn5	ensembl	5.244	-3.44472	0.508057	-6.78018	1.461e-10
ENSMUSG00000024617	Camk2a	ensembl_havana	32860.2	-3.44031	1.09634	-3.13801	0.00421771
ENSMUSG00000038132	Rbm24	ensembl	196.21	-3.44008	0.550219	-6.25221	3.78815e-09
ENSMUSG00000020562	Efcab10	ensembl	10.5243	-3.43706	0.726502	-4.73097	1.02883e-05
ENSMUSG00000034009	Rxfp1	ensembl_havana	81.6564	-3.43195	1.10584	-3.10347	0.00468212
ENSMUSG00000073164	2410018L13Rik	ensembl_havana	17.8577	-3.42563	0.346447	-9.88787	3.09868e-21
ENSMUSG00000044024	Rell2	ensembl_havana	1674.58	-3.42415	0.671018	-5.10292	1.81004e-06
ENSMUSG00000005268	Prlr	ensembl_havana	4.42528	-3.42409	0.520307	-6.58091	5.16313e-10
ENSMUSG00000087082	Gm15423	havana	2.90025	-3.42406	0.604521	-5.6641	1.02945e-07
ENSMUSG00000031620	1700007B14Rik	ensembl_havana	1.18219	-3.41767	0.930775	-3.67186	0.000725183
ENSMUSG00000087435	Gm16323	havana	11.3076	-3.41313	0.793912	-4.29913	6.60574e-05
ENSMUSG00000022602	Arc	ensembl_havana	1925.55	-3.41295	0.687871	-4.96162	3.54925e-06
ENSMUSG00000030344	Akap3	ensembl_havana	2.60567	-3.41057	0.664843	-5.1299	1.58643e-06
ENSMUSG00000050423	Ppp1r3g	ensembl_havana	88.4768	-3.41053	0.854125	-3.99301	0.00022324
ENSMUSG00000032323	Cyp11a1	ensembl_havana	61.3594	-3.40934	0.919962	-3.70596	0.000643123
ENSMUSG00000098204	Gm26984	havana	1.20503	-3.40915	0.969813	-3.51527	0.00124291
ENSMUSG00000029335	Bmp3	ensembl_havana	187.92	-3.40805	0.942866	-3.61457	0.000885322
ENSMUSG00000022375	Lrrc6	ensembl_havana	50.2921	-3.40631	0.74104	-4.59666	1.87065e-05
ENSMUSG00000039106	Htr5a	ensembl_havana	231.958	-3.4032	0.83351	-4.08298	0.000157567
ENSMUSG00000055523	Gucy2g	ensembl_havana	113.381	-3.39934	0.928476	-3.6612	0.000752557
ENSMUSG00000043439	E130012A19Rik	ensembl_havana	1462.52	-3.39808	0.179134	-18.9695	4.2246e-77
ENSMUSG00000033805	Ephx4	ensembl_havana	684.128	-3.39762	0.268438	-12.657	2.40879e-34
ENSMUSG00000056023	Gm9989	ensembl_havana	8.70778	-3.39597	0.913085	-3.71923	0.000614473
ENSMUSG00000027273	Snap25	ensembl_havana	39948.7	-3.39396	0.81369	-4.17107	0.000111173
ENSMUSG00000074652	Myh7b	ensembl_havana	176.05	-3.39335	0.581134	-5.83919	3.98348e-08
ENSMUSG00000034997	Htr2a	ensembl	39.6033	-3.39323	0.588141	-5.76941	5.8615e-08
ENSMUSG00000087301	Gm13629	havana	84.2941	-3.39178	0.847975	-3.99986	0.000217658
ENSMUSG00000028971	Cort	ensembl_havana	31.6987	-3.3914	0.644632	-5.26098	8.31122e-07
ENSMUSG00000062778	Chia1	ensembl_havana	8.86983	-3.39131	0.699376	-4.84905	6.00419e-06
ENSMUSG00000106321	Gm43674	havana	11.2645	-3.38983	0.328263	-10.3266	4.27891e-23
ENSMUSG00000028033	Kcnq5	ensembl_havana	1050.1	-3.38864	0.55357	-6.12142	8.09549e-09
ENSMUSG00000030302	Atp2b2	ensembl_havana	10607.5	-3.38621	0.714183	-4.74138	9.81375e-06
ENSMUSG00000030030	1700003E16Rik	ensembl_havana	287.032	-3.38591	0.693462	-4.88261	5.14421e-06
ENSMUSG00000035283	Adrb1	ensembl	502.046	-3.38177	0.247549	-13.661	5.75424e-40
ENSMUSG00000012123	Aim1l	ensembl_havana	23.5215	-3.38165	0.669823	-5.04857	2.35802e-06
ENSMUSG00000048400	Prss54	ensembl	1.07874	-3.37934	0.877214	-3.85235	0.000378991
ENSMUSG00000021730	Hcn1	ensembl_havana	958.693	-3.37892	0.965309	-3.50035	0.00130799
ENSMUSG00000085680	Gm13327	havana	2.74997	-3.37773	0.752193	-4.49051	2.96054e-05
ENSMUSG00000039518	Cdsn	ensembl_havana	46.3642	-3.37738	0.450658	-7.49433	1.18401e-12
ENSMUSG00000089914	4930486I03Rik	havana	0.910287	-3.37362	0.943485	-3.5757	0.0010137
ENSMUSG00000054909	Wbscr25	ensembl_havana	6.69994	-3.37325	0.767374	-4.39584	4.42847e-05
ENSMUSG00000026202	Tuba4a	ensembl_havana	5629.77	-3.37266	0.805376	-4.18768	0.000103942
ENSMUSG00000031382	Asb11	ensembl_havana	41.0995	-3.37194	0.839694	-4.01568	0.000204729
ENSMUSG00000039714	Cplx3	ensembl	145.466	-3.36974	0.978541	-3.44364	0.0015827
ENSMUSG00000055048	Gm9962	ensembl_havana	28.8858	-3.36912	0.82117	-4.10283	0.00014584
ENSMUSG00000105876	Gm43572	havana	0.898922	-3.36814	0.939334	-3.58568	0.000978609
ENSMUSG00000028931	Kcnab2	ensembl_havana	5905.88	-3.36795	0.595399	-5.65663	1.07298e-07
ENSMUSG00000057715	A830018L16Rik	ensembl_havana	743.321	-3.36404	0.979877	-3.43312	0.00163736
ENSMUSG00000104277	Gm38299	havana	60.2846	-3.36253	0.430376	-7.81301	1.17789e-13
ENSMUSG00000099411	2310015D24Rik	havana	2.59362	-3.36006	0.779856	-4.30856	6.35631e-05
ENSMUSG00000027967	Neurog2	ensembl_havana	15.8611	-3.35936	0.906151	-3.70728	0.000640264
ENSMUSG00000050357	Rltpr	ensembl	742.017	-3.35781	0.627144	-5.35414	5.17735e-07
ENSMUSG00000025496	Drd4	ensembl	3.96537	-3.35672	0.621249	-5.40318	4.04012e-07
ENSMUSG00000038292	Ccdc155	ensembl	46.055	-3.35655	0.389702	-8.61312	2.28669e-16
ENSMUSG00000029088	Kcnip4	ensembl_havana	621.954	-3.35627	0.855515	-3.9231	0.000291538
ENSMUSG00000093164	Gm22993	ensembl	1.65565	-3.35172	0.909436	-3.68549	0.000691255
ENSMUSG00000108111	RP24-457L7.3	havana	2.54063	-3.34946	0.675116	-4.96131	3.55415e-06
ENSMUSG00000045349	Sh2d5	ensembl_havana	838.198	-3.34602	0.571222	-5.85765	3.59884e-08
ENSMUSG00000106651	Gm42608	havana	13.1477	-3.34177	0.343313	-9.73389	1.31501e-20
ENSMUSG00000107879	9330102E08Rik	havana	421.428	-3.34044	0.551204	-6.06026	1.15213e-08
ENSMUSG00000031026	Trim66	ensembl_havana	331.861	-3.33952	0.66179	-5.04619	2.38496e-06
ENSMUSG00000107875	RP23-205F19.4	havana	7.71075	-3.33891	0.465695	-7.16972	1.12332e-11
ENSMUSG00000064347	mt-Ta	insdc	3.35217	-3.33825	0.664122	-5.02656	2.61473e-06
ENSMUSG00000032500	Dclk3	ensembl_havana	526.009	-3.33748	0.556254	-5.99992	1.61481e-08
ENSMUSG00000050164	Mchr1	ensembl	177.975	-3.337	0.708619	-4.70916	1.13435e-05
ENSMUSG00000103255	Pcdhac1	ensembl_havana	14.127	-3.33486	0.509583	-6.54429	6.4853e-10
ENSMUSG00000052302	Tbc1d30	ensembl	1667.14	-3.33302	0.407033	-8.18857	6.69887e-15
ENSMUSG00000042532	Golga7b	ensembl_havana	1583.01	-3.33028	0.961992	-3.46186	0.0014905
ENSMUSG00000060180	Myh13	ensembl_havana	5.68132	-3.32845	0.50783	-6.55427	6.10558e-10
ENSMUSG00000057615	Ldoc1	ensembl_havana	9.59109	-3.32065	0.840557	-3.95054	0.000262505
ENSMUSG00000079497	Gm13420	havana	4.43678	-3.31652	0.616431	-5.38019	4.54741e-07
ENSMUSG00000039098	Gm9767	ensembl	4.82375	-3.31437	0.590752	-5.61042	1.37651e-07
ENSMUSG00000055409	Nell1	ensembl_havana	708.443	-3.31193	0.955297	-3.46691	0.00146573
ENSMUSG00000025425	St8sia5	ensembl_havana	466.769	-3.31051	0.774212	-4.27597	7.27294e-05
ENSMUSG00000050896	Rtn4rl2	ensembl_havana	441.622	-3.30947	0.511201	-6.47392	9.98735e-10
ENSMUSG00000027419	Pcsk2	ensembl_havana	5105.05	-3.30358	0.449102	-7.35595	3.14283e-12
ENSMUSG00000027500	Stmn2	ensembl_havana	3306.35	-3.30026	0.959068	-3.44111	0.0015963
ENSMUSG00000048978	Nrsn1	ensembl_havana	6124.2	-3.30004	0.885139	-3.72827	0.000594718
ENSMUSG00000107696	Gm44171	havana	1.19584	-3.29784	0.820323	-4.02017	0.000201102
ENSMUSG00000085707	Gm12212	havana	4.87127	-3.29699	0.628365	-5.24693	8.91727e-07
ENSMUSG00000103421	Golt1a	ensembl_havana	1.09707	-3.29563	0.966091	-3.41131	0.00176019
ENSMUSG00000026167	Wnt10a	ensembl_havana	116.85	-3.29366	1.07158	-3.07364	0.00512172
ENSMUSG00000078502	Gm13212	ensembl_havana	15.7455	-3.29356	0.423376	-7.77929	1.50475e-13
ENSMUSG00000005583	Mef2c	ensembl_havana	6822.54	-3.2925	0.60788	-5.41637	3.782e-07
ENSMUSG00000027489	Necab3	ensembl_havana	907.836	-3.29224	0.922479	-3.56891	0.00103739
ENSMUSG00000020891	Alox8	ensembl_havana	61.7464	-3.29127	0.7687	-4.28161	7.10716e-05
ENSMUSG00000041046	Ramp3	ensembl_havana	62.7279	-3.29096	0.428215	-7.6853	3.01213e-13
ENSMUSG00000022055	Nefl	ensembl_havana	5976.64	-3.29066	1.06273	-3.09642	0.0047825
ENSMUSG00000035355	Kcnh4	ensembl_havana	380.106	-3.28633	0.810833	-4.05303	0.000176805
ENSMUSG00000028039	Efna3	ensembl_havana	523.384	-3.28593	0.835283	-3.93391	0.000279633
ENSMUSG00000026077	Npas2	ensembl_havana	449.012	-3.28102	0.610358	-5.37556	4.65267e-07
ENSMUSG00000026751	Nr5a1	ensembl_havana	1.54104	-3.28056	0.897932	-3.65346	0.000773575
ENSMUSG00000050821	Fam131a	ensembl_havana	2570.14	-3.28035	0.318196	-10.3092	5.05657e-23
ENSMUSG00000105230	Gm42433	havana	86.9523	-3.27735	0.906666	-3.61473	0.000884873
ENSMUSG00000038860	Garnl3	ensembl_havana	1188.75	-3.27723	0.409352	-8.00591	2.73961e-14
ENSMUSG00000045731	Pnoc	ensembl	47.408	-3.27545	1.05272	-3.11141	0.00457134
ENSMUSG00000062939	Stat4	ensembl_havana	13.6667	-3.27496	0.554824	-5.90269	2.79793e-08
ENSMUSG00000074259	Gramd2	ensembl_havana	102.543	-3.27487	0.312255	-10.4878	8.44263e-24
ENSMUSG00000020067	Mypn	ensembl	49.7844	-3.2737	0.801908	-4.08239	0.00015785
ENSMUSG00000064329	Scn1a	ensembl_havana	1778.72	-3.27362	0.571547	-5.72765	7.30875e-08
ENSMUSG00000059213	Ddn	ensembl	9959.6	-3.26984	0.938282	-3.48492	0.00137837
ENSMUSG00000104568	Gm43255	havana	2.83647	-3.26803	0.699942	-4.669	1.35829e-05
ENSMUSG00000049225	Pdp1	ensembl_havana	1684.87	-3.26629	0.287637	-11.3556	8.99661e-28
ENSMUSG00000039133	9330171B17Rik	ensembl_havana	29.9194	-3.26268	0.491899	-6.63282	3.73119e-10
ENSMUSG00000091457	Gm17171	havana	1.39823	-3.26035	0.767088	-4.2503	8.07891e-05
ENSMUSG00000082149	Gm13002	havana	1.17555	-3.25798	0.846006	-3.85101	0.000380863
ENSMUSG00000087057	Gm11730	havana	2.39817	-3.25553	0.760632	-4.28003	7.15448e-05
ENSMUSG00000022099	Dmtn	ensembl	4671.08	-3.25452	0.796229	-4.08742	0.000154841
ENSMUSG00000049511	Htr1b	ensembl_havana	97.4167	-3.25389	0.360172	-9.03426	6.87961e-18
ENSMUSG00000008658	Rbfox1	ensembl	5249.5	-3.2537	0.600964	-5.41413	3.82315e-07
ENSMUSG00000087009	Nphs1os	havana	1.12551	-3.25355	0.774401	-4.20138	9.85111e-05
ENSMUSG00000042724	Map3k9	ensembl	798.072	-3.25326	0.565205	-5.75589	6.29166e-08
ENSMUSG00000031932	Gpr83	ensembl_havana	214.41	-3.25259	0.924763	-3.51721	0.00123502
ENSMUSG00000033060	Lmo7	ensembl_havana	562.119	-3.25239	0.567838	-5.72767	7.30875e-08
ENSMUSG00000066189	Cacng3	ensembl_havana	1287.11	-3.25185	1.05013	-3.0966	0.00478001
ENSMUSG00000067889	Sptbn2	ensembl	7417.02	-3.25089	0.721384	-4.50646	2.76461e-05
ENSMUSG00000070803	Cited4	ensembl_havana	96.4968	-3.24811	0.537618	-6.04167	1.27924e-08
ENSMUSG00000034891	Sncb	ensembl_havana	5201.6	-3.24597	0.903013	-3.5946	0.000948953
ENSMUSG00000109006	RP23-407N2.2	havana	551.105	-3.24525	0.823711	-3.93979	0.000273652
ENSMUSG00000034226	Rhov	ensembl_havana	71.5323	-3.24332	0.669407	-4.84506	6.11613e-06
ENSMUSG00000021373	Cap2	ensembl_havana	2812.23	-3.24311	0.526101	-6.16442	6.30119e-09
ENSMUSG00000026235	Epha4	ensembl_havana	1510.02	-3.24113	0.504826	-6.42029	1.3784e-09
ENSMUSG00000026322	Htr4	ensembl	2.06619	-3.23592	0.842468	-3.841	0.00039516
ENSMUSG00000097247	1500012K07Rik	havana	3.15944	-3.23343	0.836866	-3.86374	0.000363395
ENSMUSG00000091864	Gm17102	havana	10.7519	-3.23308	0.71189	-4.54154	2.37693e-05
ENSMUSG00000035681	Kcnc2	ensembl	1040.47	-3.23006	0.875943	-3.68752	0.000686636
ENSMUSG00000000308	Ckmt1	ensembl_havana	1687.28	-3.22867	0.802575	-4.02289	0.000198997
ENSMUSG00000091996	BC049352	ensembl_havana	8.74502	-3.2277	0.500057	-6.45466	1.1214e-09
ENSMUSG00000100053	Gm28154	havana	5.85842	-3.22703	0.67637	-4.7711	8.58042e-06
ENSMUSG00000031972	Acta1	ensembl	90.7986	-3.22437	0.722649	-4.46188	3.35319e-05
ENSMUSG00000031250	Tnmd	ensembl_havana	4.31586	-3.22214	0.728128	-4.42523	3.90964e-05
ENSMUSG00000059203	Il1rapl2	ensembl_havana	31.5826	-3.22035	1.03269	-3.11842	0.00447652
ENSMUSG00000015981	Stk32c	ensembl_havana	1564.63	-3.22025	0.748504	-4.30225	6.52301e-05
ENSMUSG00000023829	Slc22a1	ensembl	1.81479	-3.21922	0.901781	-3.56985	0.00103404
ENSMUSG00000007877	Tcap	ensembl_havana	66.0437	-3.2191	0.395018	-8.14925	9.09394e-15
ENSMUSG00000097770	Gm26776	ensembl	0.934153	-3.21738	0.861641	-3.73401	0.000582844
ENSMUSG00000088793	Gm22540	ensembl	4.31715	-3.21718	0.725423	-4.4349	3.75192e-05
ENSMUSG00000047259	Mc4r	ensembl	7.46856	-3.21675	0.57486	-5.59571	1.48853e-07
ENSMUSG00000027188	Pamr1	ensembl_havana	622.142	-3.21618	0.37566	-8.56141	3.46748e-16
ENSMUSG00000106637	Gm42455	havana	21.1179	-3.21558	0.645355	-4.98266	3.21877e-06
ENSMUSG00000021259	Cyp46a1	ensembl	2616.48	-3.21424	0.593143	-5.41899	3.73184e-07
ENSMUSG00000048905	4930539E08Rik	ensembl_havana	102.659	-3.2136	0.821108	-3.91373	0.000301932
ENSMUSG00000078365	Mos	ensembl_havana	1.16215	-3.21287	0.831461	-3.86413	0.000362866
ENSMUSG00000108220	Gm44056	havana	2.33303	-3.21167	0.69746	-4.60481	1.80316e-05
ENSMUSG00000022759	Lrrc74b	ensembl_havana	8.73967	-3.21081	0.817074	-3.92965	0.00028432
ENSMUSG00000104610	Gm567	havana	1.41473	-3.21069	0.823758	-3.89761	0.000320399
ENSMUSG00000064247	Plcxd1	ensembl_havana	136.396	-3.20907	0.63628	-5.04348	2.4135e-06
ENSMUSG00000018865	Sult4a1	ensembl	4924.57	-3.20506	0.623451	-5.14083	1.50664e-06
ENSMUSG00000061802	Armc4	ensembl	7.92049	-3.20338	0.71842	-4.45892	3.39442e-05
ENSMUSG00000025855	Prkar1b	ensembl_havana	10292.8	-3.2024	0.497728	-6.43405	1.27121e-09
ENSMUSG00000029154	Cwh43	ensembl_havana	31.4839	-3.20156	0.563619	-5.68035	9.43493e-08
ENSMUSG00000027401	Tgm3	ensembl_havana	47.8149	-3.20106	0.849123	-3.76984	0.000512744
ENSMUSG00000004961	Syt5	ensembl_havana	1238.58	-3.20067	0.76441	-4.18711	0.000104172
ENSMUSG00000076587	Igkv6-20	ensembl_havana	1.01647	-3.19991	0.959875	-3.33367	0.00226889
ENSMUSG00000075538	Gm10855	ensembl_havana	1.41467	-3.1998	0.829214	-3.85884	0.000370095
ENSMUSG00000089815	Gm5083	havana	6.82232	-3.19881	0.777439	-4.11454	0.000139267
ENSMUSG00000021675	F2rl2	ensembl_havana	16.7341	-3.19555	0.524854	-6.08845	9.78489e-09
ENSMUSG00000005917	Otx1	ensembl_havana	88.6732	-3.19326	0.759794	-4.2028	9.79573e-05
ENSMUSG00000083015	Gm16518	havana	2.17726	-3.19204	0.842568	-3.78846	0.000478869
ENSMUSG00000021721	Htr1a	ensembl	178.793	-3.19176	1.01814	-3.1349	0.00425615
ENSMUSG00000039059	Hrh3	ensembl_havana	1129.6	-3.19083	1.10238	-2.89451	0.00868993
ENSMUSG00000108079	Gm44210	havana	54.568	-3.1906	0.843998	-3.78034	0.000493241
ENSMUSG00000047842	Diras2	ensembl	3571.38	-3.1898	0.496206	-6.42839	1.31489e-09
ENSMUSG00000024992	Pde6c	ensembl	1.92197	-3.18978	0.714165	-4.46645	3.28631e-05
ENSMUSG00000040127	Sdr9c7	ensembl_havana	1.03819	-3.18662	0.982938	-3.24193	0.00304429
ENSMUSG00000073102	Drc1	ensembl_havana	138.794	-3.18587	0.498188	-6.39491	1.61063e-09
ENSMUSG00000101476	Gm29570	havana	1.00987	-3.18323	0.959567	-3.31737	0.00239105
ENSMUSG00000106396	Gm42902	havana	43.6616	-3.18032	0.726065	-4.38022	4.72187e-05
ENSMUSG00000098199	Gm9358	havana	1.59695	-3.1782	0.745911	-4.26083	7.73365e-05
ENSMUSG00000103378	Gm37176	havana	28.9258	-3.17763	0.532316	-5.96944	1.92001e-08
ENSMUSG00000102697	Pcdhac2	ensembl_havana	129.517	-3.1775	0.441987	-7.18911	9.87343e-12
ENSMUSG00000054885	4930578G10Rik	ensembl_havana	2.83699	-3.17683	0.596308	-5.3275	5.93907e-07
ENSMUSG00000104562	Gm42767	havana	15.1425	-3.17564	1.01943	-3.11511	0.00452242
ENSMUSG00000087473	Gm13883	havana	6.62104	-3.17475	0.405006	-7.83879	9.71827e-14
ENSMUSG00000105574	Gm43648	havana	29.1399	-3.17339	0.893725	-3.55074	0.00110307
ENSMUSG00000055214	Pld5	ensembl_havana	195.08	-3.17057	0.469576	-6.75198	1.74641e-10
ENSMUSG00000071341	Egr4	ensembl_havana	353.858	-3.16857	0.62575	-5.06364	2.19185e-06
ENSMUSG00000006435	Neurl1a	ensembl	2314.98	-3.16719	0.390329	-8.11415	1.18914e-14
ENSMUSG00000059864	Olfr1393	ensembl_havana	1.39844	-3.16717	0.871225	-3.6353	0.000824485
ENSMUSG00000087094	Gm13093	havana	2.92032	-3.16566	0.774448	-4.08763	0.00015472
ENSMUSG00000040412	5330417C22Rik	ensembl_havana	454.585	-3.16521	0.800379	-3.95464	0.000258343
ENSMUSG00000047021	Ccdc108	ensembl_havana	74.0878	-3.16374	1.00906	-3.13535	0.00425186
ENSMUSG00000086762	Gm14546	havana	0.869207	-3.1637	1.05849	-2.98887	0.00658939
ENSMUSG00000035435	Abca17	ensembl_havana	11.0899	-3.1634	0.34702	-9.11591	3.36372e-18
ENSMUSG00000027350	Chgb	ensembl_havana	4985.95	-3.16305	0.695469	-4.54809	2.31131e-05
ENSMUSG00000079466	Prdm12	ensembl_havana	0.964818	-3.16174	0.919834	-3.43729	0.0016163
ENSMUSG00000042385	Gzmk	ensembl_havana	2.21094	-3.16168	0.651482	-4.85305	5.88805e-06
ENSMUSG00000053214	Gm9899	ensembl_havana	225.164	-3.16081	0.768618	-4.11233	0.000140456
ENSMUSG00000092683	Gm25747	ensembl	1.29824	-3.16053	0.788187	-4.00987	0.000209435
ENSMUSG00000047495	Dlgap2	ensembl_havana	347.001	-3.15792	0.978969	-3.22577	0.00320445
ENSMUSG00000049336	Tenm2	ensembl_havana	436.56	-3.1579	0.787598	-4.00954	0.000209685
ENSMUSG00000058057	Mettl7a3	ensembl	1.33685	-3.1579	0.795568	-3.96936	0.000244248
ENSMUSG00000062028	Irgc1	ensembl_havana	1.92034	-3.15773	0.741796	-4.25687	7.86034e-05
ENSMUSG00000048915	Efna5	ensembl_havana	425.916	-3.15536	0.665398	-4.74206	9.78295e-06
ENSMUSG00000089808	Gm7241	havana	1.30619	-3.15493	0.800839	-3.93953	0.000273827
ENSMUSG00000052276	Ostn	ensembl_havana	0.930802	-3.15407	0.915837	-3.44392	0.00158148
ENSMUSG00000029211	Gabra4	ensembl_havana	1339.97	-3.15377	0.934799	-3.37375	0.00199123
ENSMUSG00000102432	Gm29856	havana	1.94431	-3.15307	0.786242	-4.0103	0.000209082
ENSMUSG00000088177	Gm23098	ensembl	3.12599	-3.1504	0.744333	-4.23252	8.6875e-05
ENSMUSG00000097785	B230217O12Rik	ensembl	114.328	-3.14969	0.199002	-15.8275	1.39321e-53
ENSMUSG00000106404	Gm42919	havana	49.8528	-3.14779	0.968036	-3.25173	0.00295189
ENSMUSG00000028876	Epha10	ensembl_havana	621.139	-3.14742	0.866334	-3.63304	0.000831228
ENSMUSG00000030134	Rasgef1a	ensembl_havana	2390.07	-3.14554	0.898119	-3.50236	0.00129877
ENSMUSG00000029054	Gabrd	ensembl_havana	982.775	-3.14415	1.01915	-3.08507	0.00495125
ENSMUSG00000024517	Grp	ensembl_havana	27.3544	-3.14348	0.460872	-6.82073	1.1223e-10
ENSMUSG00000032773	Chrm1	ensembl_havana	2076.98	-3.14219	0.625015	-5.02738	2.60532e-06
ENSMUSG00000090868	Trav9d-4	ensembl_havana	0.74187	-3.14109	0.938216	-3.34794	0.00216551
ENSMUSG00000079168	Cd209g	ensembl_havana	4.97555	-3.14061	0.769828	-4.07962	0.000159645
ENSMUSG00000086128	St8sia3os	havana	0.875492	-3.14047	0.841758	-3.73085	0.000589438
ENSMUSG00000073888	Ccl27a	ensembl_havana	626.277	-3.13786	0.563125	-5.57222	1.68739e-07
ENSMUSG00000028132	Tmem56	ensembl_havana	739.906	-3.13777	0.336135	-9.33486	4.9596e-19
ENSMUSG00000097142	Gm26778	ensembl	11.9427	-3.13628	0.41037	-7.64257	4.06453e-13
ENSMUSG00000093656	Gm20628	havana	23.1768	-3.13501	0.502325	-6.241	4.03466e-09
ENSMUSG00000036617	Etl4	ensembl_havana	1081.5	-3.13474	0.60488	-5.18241	1.2295e-06
ENSMUSG00000106414	Gm43320	havana	1.62859	-3.13375	0.805325	-3.89129	0.000327904
ENSMUSG00000008489	Elavl2	ensembl_havana	805.589	-3.13352	0.514422	-6.09134	9.62048e-09
ENSMUSG00000046613	Vwa5b2	ensembl_havana	973.455	-3.13255	0.580613	-5.39525	4.21085e-07
ENSMUSG00000043948	Olfr691	ensembl	3.63093	-3.13114	0.616029	-5.08278	1.99419e-06
ENSMUSG00000031844	Hsd17b2	ensembl	1.60395	-3.12996	0.80342	-3.8958	0.000322449
ENSMUSG00000058441	Panx2	ensembl_havana	1400.36	-3.12905	0.713895	-4.38306	4.67055e-05
ENSMUSG00000026931	1700019N19Rik	ensembl_havana	1.13752	-3.12812	0.901035	-3.4717	0.00144229
ENSMUSG00000027457	Snph	ensembl_havana	3980.56	-3.12656	0.687277	-4.5492	2.30159e-05
ENSMUSG00000085125	Gm16070	havana	4.57703	-3.1258	0.640184	-4.88265	5.14421e-06
ENSMUSG00000057060	Slc35f3	ensembl_havana	299.394	-3.12526	0.651295	-4.79854	7.58604e-06
ENSMUSG00000003354	Ccdc65	ensembl	82.1801	-3.1235	0.592655	-5.27035	7.93854e-07
ENSMUSG00000081026	Gm11855	havana	1.01395	-3.12128	1.01895	-3.06324	0.00528572
ENSMUSG00000028294	Cfap206	ensembl_havana	21.7278	-3.12051	0.940198	-3.31899	0.00237848
ENSMUSG00000004187	Kifc2	ensembl	6277	-3.12037	0.545183	-5.72353	7.47724e-08
ENSMUSG00000078816	Prkcg	ensembl_havana	2524.91	-3.12007	0.618352	-5.04579	2.38783e-06
ENSMUSG00000049176	Frmpd4	ensembl_havana	585.466	-3.11975	0.750907	-4.15464	0.000118621
ENSMUSG00000028707	Dmbx1	ensembl_havana	1.83194	-3.11781	0.74757	-4.17059	0.00011137
ENSMUSG00000056755	Grm7	ensembl_havana	493.331	-3.11748	0.774645	-4.02439	0.000197819
ENSMUSG00000085654	Gm12536	havana	1.83511	-3.11624	0.729066	-4.27429	7.32341e-05
ENSMUSG00000041986	Elmod1	ensembl	2470.21	-3.11509	1.0642	-2.92718	0.00790394
ENSMUSG00000029337	Fgf5	ensembl_havana	40.5082	-3.11479	0.461738	-6.7458	1.81681e-10
ENSMUSG00000032452	Clstn2	ensembl_havana	985.072	-3.11259	0.85805	-3.62752	0.000846535
ENSMUSG00000006649	Nphs1	ensembl_havana	13.2847	-3.11219	0.64007	-4.86227	5.64797e-06
ENSMUSG00000027359	Slc27a2	ensembl_havana	53.3045	-3.1121	0.987499	-3.1515	0.00404579
ENSMUSG00000105922	Gm42769	havana	56.271	-3.10971	1.02187	-3.04315	0.00560917
ENSMUSG00000021098	4930447C04Rik	ensembl_havana	82.2607	-3.10837	0.96219	-3.23052	0.00315918
ENSMUSG00000021313	Ryr2	ensembl	1457.82	-3.10697	0.819285	-3.7923	0.000471974
ENSMUSG00000020607	Fam84a	ensembl	796.142	-3.10374	0.782047	-3.96873	0.000244825
ENSMUSG00000041670	Rims1	ensembl_havana	2353.32	-3.10297	0.251477	-12.339	1.13378e-32
ENSMUSG00000024256	Adcyap1	ensembl	143.097	-3.10258	1.01846	-3.04634	0.00555571
ENSMUSG00000030889	Vwa3a	ensembl_havana	70.542	-3.10246	0.660614	-4.69632	1.20199e-05
ENSMUSG00000027221	Chst1	ensembl_havana	2830.42	-3.10226	0.620165	-5.00231	2.93283e-06
ENSMUSG00000092622	Khdc3	ensembl_havana	1.13516	-3.10071	0.916077	-3.38478	0.00191904
ENSMUSG00000046204	Pnma2	ensembl_havana	513.335	-3.09991	0.458389	-6.76263	1.63184e-10
ENSMUSG00000027520	Zdbf2	ensembl_havana	116.968	-3.09964	1.06508	-2.91023	0.00831052
ENSMUSG00000030102	Itpr1	ensembl_havana	4302.35	-3.09855	0.176932	-17.5127	1.1737e-65
ENSMUSG00000106812	Gm28563	havana	1.22083	-3.09488	0.996116	-3.10695	0.00463655
ENSMUSG00000029403	Cdkl2	ensembl_havana	350.226	-3.09413	0.647501	-4.77856	8.30442e-06
ENSMUSG00000025189	Cnnm1	ensembl	1379.61	-3.09335	0.939535	-3.29243	0.00259382
ENSMUSG00000085071	Gm14066	havana	28.4892	-3.09321	0.375435	-8.23901	4.47239e-15
ENSMUSG00000102215	Gm2464	havana	21.9119	-3.0924	0.72397	-4.27145	7.40758e-05
ENSMUSG00000054976	Nyap2	ensembl_havana	363.203	-3.09051	0.718869	-4.29913	6.60574e-05
ENSMUSG00000017740	Slc12a5	ensembl_havana	7777.73	-3.08903	0.869742	-3.55167	0.00109982
ENSMUSG00000038764	Ptpn3	ensembl_havana	807.926	-3.08819	0.25966	-11.8932	2.23757e-30
ENSMUSG00000105698	Gm43455	havana	4.87283	-3.08729	0.482695	-6.39594	1.60116e-09
ENSMUSG00000085001	Rapgef4os2	havana	1.76394	-3.08698	0.702135	-4.39656	4.41679e-05
ENSMUSG00000052848	C130026L21Rik	ensembl_havana	30.1105	-3.08632	0.541987	-5.69446	8.75243e-08
ENSMUSG00000041263	Rusc1	ensembl_havana	1011.39	-3.08591	0.514246	-6.00083	1.60635e-08
ENSMUSG00000021953	Tdh	ensembl_havana	1.10939	-3.0843	0.871449	-3.53928	0.00114617
ENSMUSG00000025738	Fbxl16	ensembl	11258.2	-3.08395	0.445612	-6.92071	5.9004e-11
ENSMUSG00000059173	Pde1a	ensembl_havana	1633.93	-3.08298	0.453629	-6.79626	1.31311e-10
ENSMUSG00000035653	Lrfn5	ensembl_havana	765.395	-3.08283	0.637038	-4.83932	6.27886e-06
ENSMUSG00000062661	Ncs1	ensembl_havana	3328.78	-3.08081	0.771732	-3.99207	0.000223959
ENSMUSG00000092609	Gm20481	havana	1.95952	-3.08029	0.825871	-3.72975	0.000591632
ENSMUSG00000022763	Aifm3	ensembl_havana	1638.75	-3.07728	0.959129	-3.20841	0.00338926
ENSMUSG00000105152	Gm42864	havana	21.5272	-3.07546	0.619932	-4.96097	3.55958e-06
ENSMUSG00000103310	Pcdha12	ensembl_havana	40.9285	-3.07446	0.690086	-4.45519	3.44707e-05
ENSMUSG00000105550	Gm42586	havana	1.7547	-3.07413	0.730708	-4.20705	9.63283e-05
ENSMUSG00000046717	Igbp1b	ensembl_havana	1.01076	-3.07267	1.04907	-2.92894	0.00786237
ENSMUSG00000007653	Gabrb2	ensembl_havana	131.194	-3.072	0.501208	-6.12919	7.73574e-09
ENSMUSG00000032589	Bsn	ensembl_havana	4544.53	-3.07171	0.5877	-5.22667	9.8764e-07
ENSMUSG00000034472	Rasd2	ensembl_havana	1752.8	-3.06934	0.945332	-3.24684	0.00299665
ENSMUSG00000029408	Abcb9	ensembl_havana	746.24	-3.06817	0.51756	-5.92814	2.42784e-08
ENSMUSG00000026514	Cnih3	ensembl_havana	876.851	-3.06762	0.786111	-3.90227	0.000314956
ENSMUSG00000056413	Adap1	ensembl_havana	2464.86	-3.06743	0.458356	-6.69225	2.55626e-10
ENSMUSG00000030683	Sez6l2	ensembl_havana	4446.56	-3.06691	0.679533	-4.51327	2.68556e-05
ENSMUSG00000089959	Gm16268	havana	1.60314	-3.06582	0.903724	-3.39243	0.0018735
ENSMUSG00000027886	1700013F07Rik	ensembl_havana	9.98455	-3.06575	0.685722	-4.47083	3.22315e-05
ENSMUSG00000037737	Actrt3	ensembl_havana	8.65541	-3.0657	0.627404	-4.88632	5.05565e-06
ENSMUSG00000025020	Slit1	ensembl_havana	272.849	-3.0643	0.50166	-6.10831	8.7311e-09
ENSMUSG00000039252	Lgi2	ensembl_havana	1133.46	-3.06369	0.443001	-6.91576	6.09301e-11
ENSMUSG00000003271	Sult2b1	ensembl	75.2172	-3.06342	0.843236	-3.63293	0.000831228
ENSMUSG00000090317	Gm17324	ensembl	1.7956	-3.06318	0.729254	-4.20042	9.88955e-05
ENSMUSG00000041674	BC006965	ensembl_havana	18.6625	-3.05969	0.610875	-5.0087	2.84596e-06
ENSMUSG00000097710	2310026I22Rik	ensembl	2.96342	-3.05627	0.581459	-5.25621	8.51627e-07
ENSMUSG00000104655	Gm43317	havana	3.89264	-3.05618	0.76792	-3.97982	0.000234664
ENSMUSG00000032890	Rims3	ensembl_havana	3050.58	-3.05583	0.737116	-4.14566	0.000123006
ENSMUSG00000039492	Ccdc27	ensembl_havana	0.687484	-3.05387	0.923817	-3.3057	0.00248256
ENSMUSG00000027335	Adra1d	ensembl_havana	406.807	-3.05322	0.744565	-4.10067	0.000147079
ENSMUSG00000019590	Cyb561	ensembl_havana	710.878	-3.05132	0.663253	-4.60053	1.83788e-05
ENSMUSG00000041608	Entpd3	ensembl_havana	106.724	-3.05127	0.79722	-3.82739	0.000415041
ENSMUSG00000043673	Kcns3	ensembl	92.6477	-3.05075	0.364447	-8.37092	1.58713e-15
ENSMUSG00000106275	Gm42495	havana	4.51971	-3.04922	0.826182	-3.69073	0.000678635
ENSMUSG00000108917	RP23-227H18.1	havana	25.2914	-3.04638	1.01794	-2.9927	0.00651578
ENSMUSG00000099314	Gm27734	ensembl	1.52922	-3.04512	0.823922	-3.69589	0.000666478
ENSMUSG00000020081	Tacr2	ensembl	1.45147	-3.04398	0.746728	-4.07642	0.000161567
ENSMUSG00000021219	Rgs6	ensembl_havana	782.883	-3.04246	0.861044	-3.53345	0.00116846
ENSMUSG00000064065	Ipcef1	ensembl_havana	921.506	-3.04183	0.842282	-3.61141	0.000894489
ENSMUSG00000045967	Gpr158	ensembl_havana	1819.55	-3.04111	0.695296	-4.37383	4.84833e-05
ENSMUSG00000087141	Plcxd2	ensembl_havana	1439.87	-3.03936	0.56688	-5.36155	4.99465e-07
ENSMUSG00000102206	Pcdha11	ensembl_havana	14.6938	-3.03907	0.590939	-5.14278	1.49228e-06
ENSMUSG00000025092	Hspa12a	ensembl	2367.91	-3.03841	0.463435	-6.55627	6.02703e-10
ENSMUSG00000050663	Trhde	ensembl_havana	337.557	-3.03831	0.886319	-3.42801	0.00166537
ENSMUSG00000097286	Gm26684	ensembl	4.98189	-3.03775	0.454426	-6.6848	2.67638e-10
ENSMUSG00000055782	Abcd2	ensembl	758.049	-3.03674	0.294443	-10.3135	4.85423e-23
ENSMUSG00000054745	Gm9955	ensembl	2.1519	-3.03637	0.723309	-4.19789	9.99291e-05
ENSMUSG00000085526	Gm16083	havana	3.84141	-3.03539	0.51596	-5.88298	3.11932e-08
ENSMUSG00000051243	Islr2	ensembl	593.062	-3.03452	0.860848	-3.52503	0.00120247
ENSMUSG00000086665	Gm13067	havana	4.72662	-3.03105	0.492588	-6.15332	6.73051e-09
ENSMUSG00000035864	Syt1	ensembl_havana	15390.5	-3.03037	0.971503	-3.11926	0.00446473
ENSMUSG00000075405	9430097D07Rik	ensembl	5.59296	-3.02956	0.448399	-6.75639	1.6993e-10
ENSMUSG00000031144	Syp	ensembl_havana	13552.9	-3.02936	0.6054	-5.00389	2.91343e-06
ENSMUSG00000049556	Lingo1	ensembl_havana	5154.04	-3.0266	0.204984	-14.765	1.34761e-46
ENSMUSG00000063430	Wscd2	ensembl_havana	587.686	-3.02594	0.711064	-4.25552	7.90294e-05
ENSMUSG00000007944	Ttc9b	ensembl_havana	1038.75	-3.02277	0.263883	-11.4549	3.04019e-28
ENSMUSG00000037126	Psd	ensembl	4918.2	-3.01914	0.717776	-4.20624	9.66592e-05
ENSMUSG00000092090	Gm3294	havana	75.9665	-3.01787	0.874371	-3.45147	0.00154381
ENSMUSG00000094626	Cecr6	ensembl_havana	833.407	-3.01657	0.594429	-5.07473	2.07576e-06
ENSMUSG00000097220	Gm26599	ensembl	1.00749	-3.01522	0.831243	-3.62736	0.000846837
ENSMUSG00000051076	Vtcn1	ensembl_havana	1.47719	-3.01177	0.786587	-3.82891	0.000412886
ENSMUSG00000033053	1700028P14Rik	ensembl	11.98	-3.01133	0.536782	-5.60997	1.37924e-07
ENSMUSG00000032908	Sgpp2	ensembl_havana	318.455	-3.00676	0.800466	-3.75627	0.000538418
ENSMUSG00000021534	1700001L19Rik	ensembl	85.3969	-3.00409	0.563616	-5.33004	5.86197e-07
ENSMUSG00000070421	Olfr658	ensembl_havana	1.78199	-3.00384	0.813233	-3.6937	0.000671533
ENSMUSG00000040276	Pacsin1	ensembl_havana	5941.63	-3.00249	0.757459	-3.9639	0.000249373
ENSMUSG00000024041	Cryaa	ensembl	0.896817	-3.00238	0.970296	-3.09429	0.00481398
ENSMUSG00000064350	mt-Ty	insdc	1.18614	-3.00106	0.793143	-3.78376	0.000487305
ENSMUSG00000108569	RP23-44H21.1	havana	3.65667	-3.0004	0.715844	-4.19141	0.000102503
ENSMUSG00000037185	Krt80	ensembl	37.2153	-2.99959	0.519175	-5.77761	5.60083e-08
ENSMUSG00000105849	Mir409	mirbase	2.48255	-2.99923	0.713371	-4.2043	9.74304e-05
ENSMUSG00000007656	Arpp19	ensembl_havana	5058.78	-2.99888	0.135152	-22.1889	1.72577e-105
ENSMUSG00000084828	Gm12367	havana	8.36201	-2.99219	0.459951	-6.50545	8.20351e-10
ENSMUSG00000022756	Slc7a4	ensembl_havana	603.425	-2.9917	0.497232	-6.01672	1.47079e-08
ENSMUSG00000094500	Smim18	ensembl_havana	39.77	-2.99092	0.736351	-4.06182	0.000170838
ENSMUSG00000064371	mt-Tt	insdc	9.48973	-2.99015	0.569501	-5.25048	8.76205e-07
ENSMUSG00000025576	Rbfox3	ensembl_havana	4837.75	-2.98996	1.0096	-2.96154	0.0071428
ENSMUSG00000052616	Ccdc79	ensembl_havana	15.6561	-2.98943	0.503568	-5.9365	2.31346e-08
ENSMUSG00000046378	Asphd1	ensembl_havana	245.611	-2.98549	0.747825	-3.99223	0.000223846
ENSMUSG00000086851	A430108G06Rik	havana	23.939	-2.98425	0.50949	-5.85732	3.60493e-08
ENSMUSG00000034295	Fhod3	ensembl	727.952	-2.98386	0.503887	-5.92169	2.5174e-08
ENSMUSG00000032033	Barx2	ensembl_havana	83.9116	-2.9823	0.711451	-4.19186	0.000102315
ENSMUSG00000026163	Sphkap	ensembl_havana	1248.18	-2.98126	0.962053	-3.09885	0.00474637
ENSMUSG00000085141	Gm13429	havana	1.07778	-2.98073	0.953361	-3.12654	0.00436658
ENSMUSG00000025090	Ccdc172	ensembl	0.998784	-2.98072	0.86492	-3.44623	0.00156965
ENSMUSG00000004113	Cacna1b	ensembl_havana	1152.98	-2.97772	0.524616	-5.676	9.65216e-08
ENSMUSG00000027134	Lpcat4	ensembl_havana	1683.79	-2.97745	0.492364	-6.04724	1.23929e-08
ENSMUSG00000036915	Kirrel2	ensembl_havana	99.7027	-2.97741	0.679839	-4.37958	4.73265e-05
ENSMUSG00000094597	Gm4810	ensembl	1.52345	-2.97733	0.879145	-3.38662	0.00190926
ENSMUSG00000037492	Zmat4	ensembl_havana	694.51	-2.9772	1.03038	-2.88943	0.00881428
ENSMUSG00000067242	Lgi1	ensembl_havana	1440.76	-2.97691	0.666831	-4.46426	3.31781e-05
ENSMUSG00000076497	Trbj2-7	ensembl_havana	0.795814	-2.97422	0.888895	-3.34598	0.00218014
ENSMUSG00000037735	2810032G03Rik	ensembl_havana	119.47	-2.97334	0.524722	-5.6665	1.0157e-07
ENSMUSG00000063659	Zbtb18	ensembl_havana	3730.97	-2.97329	0.202947	-14.6506	6.83776e-46
ENSMUSG00000097466	D430036J16Rik	havana	15.7014	-2.97313	0.553953	-5.36711	4.86203e-07
ENSMUSG00000097903	Gm26679	ensembl	12.1273	-2.97247	0.847185	-3.50865	0.00127091
ENSMUSG00000102938	Gm38112	havana	64.007	-2.97151	1.02958	-2.88613	0.00889868
ENSMUSG00000037593	BC030499	ensembl_havana	189.885	-2.97118	0.517648	-5.73978	6.84607e-08
ENSMUSG00000046709	Mapk10	ensembl_havana	5147.67	-2.96901	0.337955	-8.78522	5.50803e-17
ENSMUSG00000097636	Mirt1	ensembl	11.1453	-2.96864	0.517474	-5.7368	6.9546e-08
ENSMUSG00000106139	Gm43194	havana	17.7262	-2.96863	0.596828	-4.97402	3.35469e-06
ENSMUSG00000021991	Cacna2d3	ensembl_havana	1183.45	-2.96854	0.46539	-6.37861	1.77587e-09
ENSMUSG00000104999	4930477O15Rik	havana	1.74505	-2.96799	0.765081	-3.87932	0.000342839
ENSMUSG00000020990	Cdkl1	ensembl	115.178	-2.96779	0.797989	-3.71908	0.000614674
ENSMUSG00000086187	Gm12860	havana	1.01945	-2.96759	0.882644	-3.36216	0.00206895
ENSMUSG00000086236	5830418P13Rik	havana	6.59789	-2.96629	0.489774	-6.05645	1.17629e-08
ENSMUSG00000086189	Gm15462	havana	1.05865	-2.96575	0.952481	-3.11371	0.00454104
ENSMUSG00000031883	Car7	ensembl_havana	282.868	-2.9656	0.574311	-5.16374	1.34718e-06
ENSMUSG00000036816	Atoh7	ensembl	6.64002	-2.9649	0.573682	-5.16818	1.31774e-06
ENSMUSG00000016194	Hsd11b1	ensembl_havana	181.765	-2.96475	0.436753	-6.78816	1.38392e-10
ENSMUSG00000040794	C1qtnf4	ensembl_havana	1804.95	-2.96383	0.7718	-3.84015	0.000396367
ENSMUSG00000037703	Lzts3	ensembl_havana	3191.41	-2.96112	0.309822	-9.55749	6.52958e-20
ENSMUSG00000057933	Gsta2	ensembl_havana	2.26879	-2.96099	0.641727	-4.6141	1.73048e-05
ENSMUSG00000036452	Arhgap26	ensembl_havana	1027.34	-2.96004	0.220858	-13.4025	1.76558e-38
ENSMUSG00000044125	9530080O11Rik	ensembl_havana	25.9895	-2.96	0.329369	-8.98687	1.02013e-17
ENSMUSG00000106408	Gm43321	havana	88.7388	-2.95974	0.959315	-3.08526	0.00494916
ENSMUSG00000022468	Endou	ensembl	65.544	-2.95962	0.407361	-7.26534	5.86361e-12
ENSMUSG00000106469	C030015E24Rik	havana	28.374	-2.95928	0.981131	-3.01619	0.00607585
ENSMUSG00000027834	Serpini1	ensembl_havana	3702.26	-2.95812	0.799917	-3.69803	0.000661652
ENSMUSG00000043461	Sptssb	ensembl_havana	61.8379	-2.95332	0.628098	-4.702	1.17173e-05
ENSMUSG00000030897	Cnga4	ensembl	16.3052	-2.95245	0.517609	-5.70402	8.29996e-08
ENSMUSG00000091542	Gm17167	havana	2.50456	-2.94992	0.643216	-4.58621	1.95549e-05
ENSMUSG00000085454	Grip1os3	havana	1.00189	-2.94947	0.902589	-3.26779	0.00280228
ENSMUSG00000029804	Herc3	ensembl_havana	2062.86	-2.94935	0.254133	-11.6055	5.61434e-29
ENSMUSG00000095681	Gm8281	ensembl_havana	4.15507	-2.94848	0.828713	-3.55791	0.00107625
ENSMUSG00000028086	Fbxw7	ensembl_havana	2834.49	-2.94823	0.452473	-6.51583	7.73568e-10
ENSMUSG00000041773	Enc1	ensembl	7383.26	-2.94466	0.392774	-7.49708	1.16033e-12
ENSMUSG00000032549	Rab6b	ensembl_havana	10442	-2.94449	0.422436	-6.97026	4.24854e-11
ENSMUSG00000039913	Pak7	ensembl_havana	1082.27	-2.94441	0.35459	-8.30369	2.69081e-15
ENSMUSG00000104414	Gm37799	havana	0.869906	-2.94266	1.00953	-2.91487	0.00819843
ENSMUSG00000026833	Olfm1	ensembl_havana	12754.5	-2.94011	0.421008	-6.9835	3.88215e-11
ENSMUSG00000047197	Gjd3	ensembl_havana	5.94882	-2.94002	0.433755	-6.77806	1.4811e-10
ENSMUSG00000042425	Frmpd3	ensembl_havana	369.68	-2.93897	0.99854	-2.94326	0.00753427
ENSMUSG00000047155	Cyp4x1	ensembl_havana	244.387	-2.93567	1.01593	-2.88963	0.00881033
ENSMUSG00000022715	Tmem114	ensembl	12.6665	-2.93491	0.791942	-3.70597	0.000643123
ENSMUSG00000090486	BC035947	ensembl_havana	11.5921	-2.93338	0.542578	-5.40638	3.97284e-07
ENSMUSG00000056656	Apol8	ensembl	75.2828	-2.93314	0.739299	-3.96746	0.000245997
ENSMUSG00000037482	Erv3	ensembl_havana	3.42293	-2.93299	0.716267	-4.09482	0.000150404
ENSMUSG00000044005	Gls2	ensembl_havana	356.58	-2.93292	0.604072	-4.85524	5.82688e-06
ENSMUSG00000052301	Doc2a	ensembl_havana	376.388	-2.93283	0.896326	-3.27206	0.00276426
ENSMUSG00000040855	Reps2	ensembl_havana	1741.33	-2.93217	0.226897	-12.9229	8.37156e-36
ENSMUSG00000068151	A230006K03Rik	ensembl_havana	25.5592	-2.93015	1.02778	-2.85095	0.00983021
ENSMUSG00000052415	Tchh	ensembl_havana	95.7365	-2.9296	0.720502	-4.06605	0.000168163
ENSMUSG00000003948	Mmd	ensembl_havana	2811.27	-2.92898	0.191069	-15.3294	2.86188e-50
ENSMUSG00000028161	Ppp3ca	ensembl_havana	17810.9	-2.92896	0.274156	-10.6836	1.10034e-24
ENSMUSG00000074508	Gm10706	havana	1.32798	-2.92836	1.00858	-2.90345	0.00847364
ENSMUSG00000103334	Gm29771	havana	1.80271	-2.92597	0.868295	-3.36979	0.00201729
ENSMUSG00000085386	Gm13630	havana	16.6859	-2.92522	0.519572	-5.63007	1.23748e-07
ENSMUSG00000026576	Atp1b1	ensembl_havana	20389.8	-2.92515	0.708807	-4.12686	0.000132461
ENSMUSG00000004231	Pax2	ensembl_havana	6.79882	-2.92436	0.876006	-3.33829	0.00223477
ENSMUSG00000028773	Fabp3	ensembl_havana	368.497	-2.92091	0.620349	-4.7085	1.13767e-05
ENSMUSG00000044393	Dsg2	ensembl_havana	15.906	-2.9188	0.809066	-3.60762	0.000906547
ENSMUSG00000101717	Gm28756	havana	5.0379	-2.91836	0.944217	-3.09077	0.00486678
ENSMUSG00000039114	Nrn1	ensembl_havana	2916.12	-2.91739	0.525514	-5.55149	1.87778e-07
ENSMUSG00000040536	Necab1	ensembl_havana	951.33	-2.91659	0.737206	-3.95628	0.000256754
ENSMUSG00000069581	Tspear	ensembl_havana	2.50332	-2.91565	0.897999	-3.24684	0.00299665
ENSMUSG00000057003	Myh4	ensembl_havana	4.81778	-2.91445	0.650746	-4.47862	3.11869e-05
ENSMUSG00000042671	Rgs8	ensembl_havana	747.393	-2.91398	0.773504	-3.76725	0.000517378
ENSMUSG00000040907	Atp1a3	ensembl_havana	27483.3	-2.91261	0.775063	-3.7579	0.000535211
ENSMUSG00000021194	Chga	ensembl	1656.45	-2.91246	0.665583	-4.37581	4.80953e-05
ENSMUSG00000024524	Gnal	ensembl	1610.77	-2.9119	0.385253	-7.55839	7.46474e-13
ENSMUSG00000020871	Dlx4	ensembl_havana	5.29328	-2.91124	0.578326	-5.03391	2.5259e-06
ENSMUSG00000026765	Lypd6b	ensembl_havana	181.559	-2.9092	0.433669	-6.70833	2.30913e-10
ENSMUSG00000100417	Gm28578	havana	13.6117	-2.9078	0.699922	-4.15447	0.000118691
ENSMUSG00000065270	Gm25127	ensembl	0.993636	-2.90775	0.94134	-3.08894	0.00489379
ENSMUSG00000056366	Fabp3-ps1	ensembl	2.01639	-2.90621	0.742972	-3.9116	0.000304403
ENSMUSG00000082185	Gm12428	havana	2.81083	-2.90459	0.6285	-4.62146	1.67706e-05
ENSMUSG00000044176	Spink10	ensembl_havana	8.2563	-2.90231	0.500908	-5.79411	5.11413e-08
ENSMUSG00000086931	Gm14532	havana	1.66208	-2.90218	0.765044	-3.79349	0.000469907
ENSMUSG00000032878	Ccdc85a	ensembl_havana	733.666	-2.90186	0.639089	-4.54063	2.386e-05
ENSMUSG00000028528	Dnajc6	ensembl_havana	2604.78	-2.90162	0.830426	-3.49413	0.0013358
ENSMUSG00000038044	Cct8l1	ensembl_havana	1.40799	-2.89982	0.817071	-3.54904	0.00110881
ENSMUSG00000096947	Gm26723	ensembl	7.17202	-2.89435	0.535927	-5.40065	4.09647e-07
ENSMUSG00000033615	Cplx1	ensembl_havana	9135.66	-2.89404	0.898861	-3.21967	0.00326914
ENSMUSG00000065561	Mir369	mirbase	1.1525	-2.89385	0.817764	-3.53874	0.00114823
ENSMUSG00000102357	Gm38348	havana	2.60767	-2.89071	0.697055	-4.14703	0.000122406
ENSMUSG00000039195	1110008P14Rik	ensembl_havana	1029.07	-2.89041	0.145189	-19.9079	6.28918e-85
ENSMUSG00000101234	1700007E05Rik	havana	2.45098	-2.89001	0.808524	-3.57443	0.0010181
ENSMUSG00000097305	Gm17276	ensembl	17.5095	-2.88787	0.630848	-4.57776	2.02793e-05
ENSMUSG00000036298	Slc2a13	ensembl_havana	1534.88	-2.88783	0.281397	-10.2625	8.10791e-23
ENSMUSG00000026959	Grin1	ensembl_havana	6317.28	-2.88682	0.736013	-3.92224	0.000292411
ENSMUSG00000078498	Gm13151	ensembl_havana	6.36953	-2.88592	0.850388	-3.39366	0.00186578
ENSMUSG00000031376	Atp2b3	ensembl_havana	542.901	-2.88485	0.521041	-5.53671	2.02508e-07
ENSMUSG00000021852	Slc35f4	ensembl_havana	173.03	-2.88477	0.895203	-3.22247	0.00323836
ENSMUSG00000078932	CN725425	ensembl_havana	2.17834	-2.88456	0.654902	-4.40456	4.26858e-05
ENSMUSG00000075036	Gm10805	ensembl	4.25189	-2.8803	0.673847	-4.27441	7.32058e-05
ENSMUSG00000042078	Svop	ensembl_havana	1828.59	-2.87944	0.777267	-3.70458	0.000646216
ENSMUSG00000074651	Mcidas	ensembl	3.20817	-2.87907	0.935148	-3.07873	0.00504384
ENSMUSG00000031778	Cx3cl1	ensembl_havana	9035.6	-2.87839	0.626958	-4.59104	1.91498e-05
ENSMUSG00000045009	Prrt3	ensembl_havana	706.238	-2.87824	0.386829	-7.44061	1.7438e-12
ENSMUSG00000100303	2600014E21Rik	havana	61.7049	-2.8773	0.452619	-6.35701	2.01959e-09
ENSMUSG00000016526	Dyrk3	ensembl_havana	101.776	-2.87471	0.611717	-4.69941	1.18534e-05
ENSMUSG00000030525	Chrna7	ensembl_havana	26.5756	-2.87461	0.409614	-7.01784	3.11294e-11
ENSMUSG00000091577	Gm6211	havana	3.3975	-2.87445	0.639956	-4.49164	2.94537e-05
ENSMUSG00000036123	Slc9a3	ensembl	3.16747	-2.87266	0.861612	-3.33405	0.00226633
ENSMUSG00000024008	Cpne5	ensembl_havana	927.203	-2.87258	0.920414	-3.12097	0.00444219
ENSMUSG00000024873	Cnih2	ensembl	1676.8	-2.87204	0.566137	-5.07305	2.0927e-06
ENSMUSG00000025551	Fgf14	ensembl_havana	411.706	-2.86949	0.698958	-4.10538	0.000144351
ENSMUSG00000048385	Scrt1	ensembl	4456.7	-2.86507	0.677194	-4.23079	8.74378e-05
ENSMUSG00000059456	Ptk2b	ensembl_havana	5383.97	-2.8632	0.781606	-3.66323	0.000746829
ENSMUSG00000024578	Il17b	ensembl	2.76221	-2.86307	0.668177	-4.28491	7.01298e-05
ENSMUSG00000036564	Ndrg4	ensembl_havana	20892.3	-2.85971	0.695607	-4.1111	0.000141146
ENSMUSG00000040118	Cacna2d1	ensembl_havana	2373.81	-2.8595	0.608895	-4.69621	1.20223e-05
ENSMUSG00000042540	Acot5	ensembl_havana	38.6146	-2.85947	0.765141	-3.73718	0.000576542
ENSMUSG00000047428	Dlk2	ensembl_havana	426.363	-2.85916	0.51346	-5.56842	1.72369e-07
ENSMUSG00000024268	Celf4	ensembl	5334.67	-2.858	0.757555	-3.77266	0.00050753
ENSMUSG00000033594	Spata2l	ensembl	489.318	-2.85729	0.564582	-5.06089	2.21914e-06
ENSMUSG00000108194	1700097M23Rik	havana	1.32684	-2.85655	0.794804	-3.59403	0.0009509
ENSMUSG00000047953	Gp5	ensembl	10.7453	-2.85622	0.309289	-9.23477	1.21142e-18
ENSMUSG00000039628	Hs3st6	ensembl	4.51453	-2.85603	0.71839	-3.9756	0.000238452
ENSMUSG00000026354	Lct	ensembl_havana	16.5068	-2.85544	0.405462	-7.04243	2.64267e-11
ENSMUSG00000024403	Atp6v1g2	ensembl_havana	4631.75	-2.8545	0.532607	-5.35949	5.04442e-07
ENSMUSG00000100387	Gm28514	havana	2.59714	-2.85437	0.583691	-4.8902	4.96861e-06
ENSMUSG00000021700	Rab3c	ensembl	2716.97	-2.85327	0.715642	-3.987	0.000228465
ENSMUSG00000044349	Snhg11	ensembl_havana	18651	-2.85305	0.891028	-3.20198	0.00346025
ENSMUSG00000040966	Slc22a2	ensembl	13.1608	-2.85227	0.636979	-4.47781	3.12946e-05
ENSMUSG00000055125	M5C1000I18Rik	ensembl_havana	66.9562	-2.85111	0.445658	-6.39753	1.58601e-09
ENSMUSG00000000861	Bcl11a	ensembl_havana	1090.31	-2.85074	0.910525	-3.13087	0.00430727
ENSMUSG00000086655	C330018A13Rik	havana	5.60882	-2.8504	0.553051	-5.15397	1.41338e-06
ENSMUSG00000085434	Gm11725	havana	2.62787	-2.85031	0.600535	-4.74629	9.59571e-06
ENSMUSG00000049097	Ankrd34a	ensembl_havana	900.879	-2.84956	0.523923	-5.43889	3.38013e-07
ENSMUSG00000044933	Sstr3	ensembl	308.891	-2.84844	0.775656	-3.6723	0.000724221
ENSMUSG00000058420	Syt17	ensembl_havana	417.983	-2.84802	0.712526	-3.99707	0.000219798
ENSMUSG00000034171	Faah	ensembl_havana	1380.76	-2.84753	0.297665	-9.56625	6.0976e-20
ENSMUSG00000103043	Gm37306	havana	0.945509	-2.84691	0.915752	-3.10883	0.0046086
ENSMUSG00000102600	Gm37266	havana	9.07608	-2.84685	0.461347	-6.17073	6.08695e-09
ENSMUSG00000086075	Gm15728	havana	56.2645	-2.84656	0.32179	-8.846	3.34729e-17
ENSMUSG00000000948	Gm38393	havana	50.9476	-2.84557	0.546948	-5.20263	1.11305e-06
ENSMUSG00000042817	Flt3	ensembl_havana	121.834	-2.84143	0.627764	-4.52627	2.5365e-05
ENSMUSG00000029819	Npy	ensembl_havana	809.57	-2.84129	0.500052	-5.68199	9.35629e-08
ENSMUSG00000018648	Dusp14	ensembl_havana	725.744	-2.8401	0.553288	-5.13312	1.56165e-06
ENSMUSG00000064225	Paqr9	ensembl_havana	587.953	-2.83983	0.494921	-5.73795	6.91184e-08
ENSMUSG00000097379	Gm26873	ensembl	1.74522	-2.8398	0.860972	-3.29837	0.0025444
ENSMUSG00000089948	Far2os1	havana	4.6618	-2.83964	0.48741	-5.82598	4.29255e-08
ENSMUSG00000099784	Dalir	havana	53.9917	-2.83573	0.312362	-9.07833	4.66813e-18
ENSMUSG00000029120	Ppp2r2c	ensembl_havana	7039.51	-2.83538	0.573188	-4.94668	3.80302e-06
ENSMUSG00000004267	Eno2	ensembl_havana	10050.9	-2.83499	0.608158	-4.66161	1.40287e-05
ENSMUSG00000076612	Ighg2c	ensembl_havana	71.5275	-2.83457	0.905035	-3.132	0.00429341
ENSMUSG00000047786	Lix1	ensembl_havana	426.365	-2.83431	0.8263	-3.43013	0.00165322
ENSMUSG00000063018	2010204K13Rik	havana	80.7716	-2.8333	0.613128	-4.62106	1.68001e-05
ENSMUSG00000026797	Stxbp1	ensembl_havana	14208.6	-2.8322	0.532173	-5.32195	6.11087e-07
ENSMUSG00000086272	BC039966	havana	0.931886	-2.83203	0.906441	-3.12434	0.00439698
ENSMUSG00000022237	Ankrd33b	ensembl_havana	816.2	-2.83112	0.534936	-5.29245	7.1085e-07
ENSMUSG00000056598	Lrrc48	ensembl_havana	135.279	-2.8287	0.468276	-6.04067	1.28675e-08
ENSMUSG00000022208	Jph4	ensembl_havana	4427.42	-2.82866	0.702516	-4.02647	0.000196316
ENSMUSG00000032355	Mlip	ensembl_havana	754.459	-2.82813	0.752481	-3.75841	0.000534257
ENSMUSG00000023274	Cd4	ensembl_havana	54.152	-2.82366	0.580889	-4.86092	5.68202e-06
ENSMUSG00000035860	Cdhr3	ensembl	18.7598	-2.82275	0.977098	-2.88892	0.0088279
ENSMUSG00000021750	Fam107a	ensembl_havana	6165.38	-2.82224	0.751874	-3.7536	0.000543529
ENSMUSG00000072769	Gm10419	ensembl_havana	1484.75	-2.8217	0.550495	-5.12576	1.61831e-06
ENSMUSG00000026885	Ttll11	ensembl_havana	538.168	-2.81696	0.371744	-7.57768	6.52618e-13
ENSMUSG00000024867	Pip5k1b	ensembl_havana	246.616	-2.81636	0.410835	-6.85521	9.03226e-11
ENSMUSG00000097610	A930012L18Rik	havana	30.0102	-2.81419	0.409626	-6.87015	8.19686e-11
ENSMUSG00000087536	Gm14246	havana	4.8967	-2.81364	0.644502	-4.3656	5.01927e-05
ENSMUSG00000052865	Gm13619	ensembl_havana	2.95854	-2.80951	0.703975	-3.99091	0.000224991
ENSMUSG00000033774	Npbwr1	ensembl_havana	14.7744	-2.80532	0.886514	-3.16444	0.00388819
ENSMUSG00000030303	Far2	ensembl_havana	235.669	-2.80439	0.605114	-4.63448	1.58291e-05
ENSMUSG00000031394	Opn1mw	ensembl_havana	3.55886	-2.80349	0.663779	-4.22353	9.01457e-05
ENSMUSG00000054855	Rnd1	ensembl_havana	270.182	-2.80335	0.532213	-5.26735	8.05533e-07
ENSMUSG00000036834	Plch1	ensembl_havana	122.478	-2.80286	0.500013	-5.60557	1.41188e-07
ENSMUSG00000073565	Prr16	ensembl	191.671	-2.80175	0.513212	-5.45924	3.0441e-07
ENSMUSG00000059852	Kcng2	ensembl_havana	57.0926	-2.8001	0.308328	-9.08157	4.54797e-18
ENSMUSG00000024862	Klc2	ensembl_havana	4288.06	-2.79962	0.392903	-7.12548	1.51849e-11
ENSMUSG00000044748	Defb1	ensembl_havana	1.48656	-2.79893	0.740122	-3.78172	0.000490844
ENSMUSG00000034799	Unc13a	ensembl_havana	3710.02	-2.79815	0.560252	-4.99445	3.04147e-06
ENSMUSG00000099054	Gm27242	havana	1.0526	-2.79758	0.810393	-3.45212	0.00154046
ENSMUSG00000032503	Arpp21	ensembl_havana	5898.95	-2.79688	0.621241	-4.50209	2.81364e-05
ENSMUSG00000001988	Npas1	ensembl	97.2708	-2.79567	0.608108	-4.59733	1.86495e-05
ENSMUSG00000102457	Gm38342	havana	2.53697	-2.79562	0.600539	-4.65519	1.44458e-05
ENSMUSG00000041729	Coro2b	ensembl_havana	2555.1	-2.79473	0.556279	-5.02397	2.64437e-06
ENSMUSG00000022623	Shank3	ensembl_havana	3216.41	-2.79411	0.367947	-7.59379	5.79092e-13
ENSMUSG00000052572	Dlg2	ensembl_havana	3037.5	-2.79325	0.635984	-4.39201	4.49948e-05
ENSMUSG00000102869	2900097C17Rik	ensembl_havana	584.418	-2.79001	0.535215	-5.21288	1.05655e-06
ENSMUSG00000022416	Cacna1i	ensembl_havana	1395.15	-2.78812	0.963222	-2.89458	0.00868884
ENSMUSG00000021364	Elovl2	ensembl_havana	175.791	-2.78754	0.654514	-4.25894	7.79412e-05
ENSMUSG00000030854	Ptpn5	ensembl_havana	2416.43	-2.78749	0.537754	-5.18357	1.22304e-06
ENSMUSG00000050783	Htr1f	ensembl	16.2869	-2.78719	0.969306	-2.87545	0.00916798
ENSMUSG00000029769	Ccdc136	ensembl_havana	870.716	-2.78563	0.580204	-4.80112	7.49944e-06
ENSMUSG00000021536	Adcy2	ensembl	1886.48	-2.7819	0.782041	-3.55724	0.00107873
ENSMUSG00000031780	Ccl17	ensembl	9.73832	-2.7813	0.589655	-4.71682	1.09528e-05
ENSMUSG00000033061	Resp18	ensembl_havana	403.676	-2.78125	0.810875	-3.42994	0.00165417
ENSMUSG00000091272	Gm17641	ensembl	8.57843	-2.77711	0.432542	-6.42044	1.37764e-09
ENSMUSG00000034416	Pkd1l2	ensembl_havana	7.06469	-2.77431	0.746956	-3.71416	0.000624885
ENSMUSG00000037463	Fbxo27	ensembl_havana	175.27	-2.77284	0.602462	-4.60252	1.82143e-05
ENSMUSG00000055109	Gm15155	havana	3.57364	-2.77163	0.771902	-3.59065	0.000962139
ENSMUSG00000101253	Gm29088	havana	1.07658	-2.77137	0.842789	-3.28833	0.00262523
ENSMUSG00000030653	Pde2a	ensembl	3977.41	-2.76995	0.47203	-5.86816	3.39125e-08
ENSMUSG00000087675	Gm11762	havana	10.2637	-2.76993	0.622547	-4.44935	3.53137e-05
ENSMUSG00000021278	Amn	ensembl	36.0591	-2.76913	0.352068	-7.86533	7.93659e-14
ENSMUSG00000062296	Trank1	ensembl_havana	2393.22	-2.76761	0.88753	-3.11833	0.00447748
ENSMUSG00000042641	Rgsl1	ensembl_havana	33.2659	-2.76738	0.709059	-3.90289	0.000314243
ENSMUSG00000047606	Ankrd34c	ensembl_havana	240.26	-2.76666	0.857569	-3.22617	0.0032003
ENSMUSG00000102139	Gm37109	havana	4.25368	-2.76662	0.564334	-4.90246	4.69967e-06
ENSMUSG00000041444	Arhgap32	ensembl_havana	4636.7	-2.76616	0.150932	-18.3272	5.63325e-72
ENSMUSG00000091956	C2cd4b	ensembl_havana	15.1169	-2.76555	0.510774	-5.41442	3.82029e-07
ENSMUSG00000066797	Zfp648	ensembl_havana	6.29567	-2.76531	0.571376	-4.83974	6.26674e-06
ENSMUSG00000106579	Gm42771	havana	1.28078	-2.76402	0.803923	-3.43816	0.00161133
ENSMUSG00000104178	Gm9916	havana	4.85942	-2.76298	0.468075	-5.90286	2.79697e-08
ENSMUSG00000035486	Plk5	ensembl_havana	402.216	-2.76158	0.68035	-4.05906	0.000172685
ENSMUSG00000087611	4930458D05Rik	havana	14.6433	-2.75928	0.57556	-4.79407	7.74908e-06
ENSMUSG00000050711	Scg2	ensembl_havana	1957.12	-2.75881	0.955698	-2.88669	0.00888443
ENSMUSG00000044364	Tmem74b	ensembl_havana	43.679	-2.75716	0.520727	-5.29483	7.02335e-07
ENSMUSG00000028865	Cd164l2	ensembl_havana	27.0541	-2.75715	0.380535	-7.24547	6.72773e-12
ENSMUSG00000054728	Phactr1	ensembl_havana	5974.35	-2.75708	0.29095	-9.47611	1.36859e-19
ENSMUSG00000102581	Gm37443	havana	1.57421	-2.75694	0.855449	-3.2228	0.00323499
ENSMUSG00000103753	Gm6934	havana	4.42784	-2.75636	0.800732	-3.4423	0.00158954
ENSMUSG00000047986	Palm3	ensembl_havana	25.8107	-2.75496	0.622357	-4.42665	3.88668e-05
ENSMUSG00000020785	Camkk1	ensembl_havana	1553.51	-2.75398	0.453705	-6.06999	1.08794e-08
ENSMUSG00000020734	Grin2c	ensembl_havana	696.946	-2.75207	0.733944	-3.7497	0.000551464
ENSMUSG00000043670	Diras1	ensembl_havana	1250.81	-2.75202	0.546996	-5.03115	2.55855e-06
ENSMUSG00000029153	Ociad2	ensembl_havana	1072.22	-2.75065	0.550779	-4.9941	3.04501e-06
ENSMUSG00000108391	RP23-445E20.7	havana	16.9485	-2.75044	0.445506	-6.17374	5.98724e-09
ENSMUSG00000064372	mt-Tp	insdc	46.2454	-2.75017	0.569082	-4.83265	6.47959e-06
ENSMUSG00000025221	Kcnip2	ensembl_havana	2365.73	-2.74982	0.771798	-3.56288	0.00105773
ENSMUSG00000046854	Pip5kl1	ensembl_havana	91.1276	-2.74943	0.574886	-4.78257	8.15529e-06
ENSMUSG00000031397	Tktl1	ensembl_havana	1.04625	-2.74795	0.858645	-3.20033	0.00347931
ENSMUSG00000086771	1700080G11Rik	havana	1.7662	-2.74764	0.811603	-3.38545	0.0019154
ENSMUSG00000038738	Shank1	ensembl_havana	9818.82	-2.74541	0.733077	-3.74505	0.000560755
ENSMUSG00000050424	Pnma5	ensembl_havana	1.04715	-2.74453	0.872228	-3.14658	0.0041101
ENSMUSG00000026623	Lpgat1	ensembl_havana	2296.74	-2.7437	0.399651	-6.86524	8.4651e-11
ENSMUSG00000026807	Ak8	ensembl_havana	19.0633	-2.74303	0.558357	-4.91268	4.47332e-06
ENSMUSG00000085185	BC028777	ensembl_havana	3.51566	-2.7425	0.562304	-4.87726	5.2736e-06
ENSMUSG00000061451	Tmem151a	ensembl_havana	2831.97	-2.74106	0.817368	-3.35352	0.00212686
ENSMUSG00000078963	Hsbp1l1	ensembl	19.5602	-2.7398	0.47711	-5.7425	6.74932e-08
ENSMUSG00000058740	Kcnt1	ensembl_havana	1775.83	-2.7382	0.822666	-3.32844	0.00230622
ENSMUSG00000034187	Nsf	ensembl_havana	9014.43	-2.73649	0.434231	-6.30193	2.81786e-09
ENSMUSG00000087437	Gm13112	havana	3.7753	-2.73519	0.752891	-3.63292	0.000831228
ENSMUSG00000077772	Gm22373	ensembl	1.61619	-2.7334	0.863263	-3.16636	0.00386429
ENSMUSG00000038984	Tspyl5	ensembl	576.779	-2.73175	0.36107	-7.56571	7.10018e-13
ENSMUSG00000102252	Snrpn	ensembl_havana	2630.66	-2.73158	0.473179	-5.77283	5.75468e-08
ENSMUSG00000033953	Ppp3r1	ensembl_havana	9657.51	-2.73127	0.309178	-8.83397	3.69313e-17
ENSMUSG00000009551	6330409D20Rik	ensembl_havana	31.1361	-2.72596	0.943675	-2.88867	0.0088332
ENSMUSG00000027894	Slc6a17	ensembl_havana	5919.81	-2.72497	0.882646	-3.08728	0.00491777
ENSMUSG00000033900	Map9	ensembl_havana	1525.29	-2.72493	0.414516	-6.57376	5.39439e-10
ENSMUSG00000055805	Fmnl1	ensembl_havana	2070.38	-2.72461	0.288842	-9.43287	2.01576e-19
ENSMUSG00000086373	Gm11978	havana	0.845731	-2.72404	0.903552	-3.01481	0.00609877
ENSMUSG00000016458	Wt1	ensembl_havana	4.75277	-2.72347	0.631853	-4.31029	6.30768e-05
ENSMUSG00000034336	Ina	ensembl_havana	3042.9	-2.72292	0.595058	-4.57589	2.04461e-05
ENSMUSG00000007617	Homer1	ensembl_havana	1989.77	-2.72207	0.342547	-7.94656	4.30373e-14
ENSMUSG00000097697	4833412C05Rik	havana	12.6488	-2.72133	0.495902	-5.48764	2.62365e-07
ENSMUSG00000026825	Dnm1	ensembl_havana	16606.6	-2.71988	0.509955	-5.33357	5.76298e-07
ENSMUSG00000047642	D930020B18Rik	ensembl_havana	3.08503	-2.71772	0.869909	-3.12415	0.00439866
ENSMUSG00000048895	Cdk5r1	ensembl_havana	3888.79	-2.71494	0.484633	-5.60206	1.43912e-07
ENSMUSG00000049313	Sorl1	ensembl_havana	2943.22	-2.71435	0.46342	-5.85723	3.60568e-08
ENSMUSG00000089798	1700028K03Rik	ensembl_havana	10.384	-2.71285	0.706957	-3.83737	0.000400178
ENSMUSG00000025482	Odf3	ensembl_havana	0.860548	-2.71246	0.912996	-2.97094	0.00694837
ENSMUSG00000053137	Mapk11	ensembl	679.893	-2.71221	0.259467	-10.453	1.2019e-23
ENSMUSG00000027438	Napb	ensembl_havana	5050.29	-2.7111	0.756001	-3.58611	0.000977218
ENSMUSG00000059455	Plac8l1	ensembl	1.46323	-2.71053	0.75739	-3.57878	0.00100269
ENSMUSG00000020216	Jsrp1	ensembl_havana	35.7058	-2.70863	0.397883	-6.8076	1.21938e-10
ENSMUSG00000078601	Gm12525	havana	9.35527	-2.70856	0.508439	-5.3272	5.94599e-07
ENSMUSG00000032845	Alpk2	ensembl_havana	4.34816	-2.70731	0.752509	-3.59771	0.000938733
ENSMUSG00000054383	Pnma1	ensembl_havana	47.7466	-2.70682	0.723551	-3.74103	0.000568596
ENSMUSG00000102517	Gm38085	havana	3.73531	-2.70658	0.912168	-2.96719	0.00702387
ENSMUSG00000037217	Syn1	ensembl_havana	9860.27	-2.70451	0.503888	-5.36728	4.85879e-07
ENSMUSG00000100583	Gm29443	havana	11.7638	-2.7031	0.322197	-8.38959	1.36836e-15
ENSMUSG00000058498	Rnf207	ensembl_havana	142.646	-2.70292	0.739089	-3.6571	0.000763529
ENSMUSG00000032572	Col6a4	ensembl_havana	18.1699	-2.70127	0.79204	-3.41052	0.00176485
ENSMUSG00000072487	Mroh5	ensembl_havana	20.3684	-2.7007	0.851825	-3.17049	0.00381465
ENSMUSG00000104165	Gm38249	havana	2.18262	-2.70055	0.710164	-3.80272	0.000454564
ENSMUSG00000039358	Drd5	ensembl_havana	14.4081	-2.69923	0.778797	-3.4659	0.00147024
ENSMUSG00000084862	Gm16278	havana	9.50524	-2.69918	0.64047	-4.21438	9.34377e-05
ENSMUSG00000045038	Prkce	ensembl_havana	4673.6	-2.69881	0.435147	-6.20207	5.0769e-09
ENSMUSG00000037708	Spag6	ensembl_havana	72.5969	-2.6982	0.851752	-3.16783	0.00384683
ENSMUSG00000024990	Rbp4	ensembl	100.5	-2.69734	0.390383	-6.90949	6.34757e-11
ENSMUSG00000030137	Tuba8	ensembl_havana	232.97	-2.69714	0.769373	-3.50564	0.00128411
ENSMUSG00000079076	Gm3086	ensembl	13.7488	-2.69701	0.400014	-6.74228	1.85663e-10
ENSMUSG00000100534	Gm816	havana	1.73902	-2.69633	0.735157	-3.66769	0.000735796
ENSMUSG00000044252	Osbpl1a	ensembl_havana	5448.66	-2.69575	0.22919	-11.7621	9.48017e-30
ENSMUSG00000035390	Brsk1	ensembl_havana	7027.78	-2.69557	0.316195	-8.52503	4.66489e-16
ENSMUSG00000038910	Plcl2	ensembl	1045.63	-2.69536	0.445366	-6.052	1.20625e-08
ENSMUSG00000002032	Tmem25	ensembl_havana	952.676	-2.69183	0.441249	-6.10048	9.11587e-09
ENSMUSG00000003863	Ppfia3	ensembl	3083.31	-2.69162	0.39931	-6.74068	1.87536e-10
ENSMUSG00000016349	Eef1a2	ensembl_havana	13169.2	-2.69093	0.67787	-3.96969	0.000243952
ENSMUSG00000070287	Slc35g2	ensembl_havana	188.873	-2.68983	0.776864	-3.46242	0.00148771
ENSMUSG00000058624	Gda	ensembl_havana	2102.6	-2.68795	0.884467	-3.03907	0.00567683
ENSMUSG00000048215	A630023P12Rik	ensembl_havana	7.00864	-2.68556	0.903461	-2.97252	0.00691677
ENSMUSG00000104318	Pcdha7	havana	7.67241	-2.68332	0.626483	-4.28315	7.06502e-05
ENSMUSG00000042942	Greb1l	ensembl_havana	80.9631	-2.68314	0.481287	-5.57492	1.66331e-07
ENSMUSG00000030518	Fam189a1	ensembl_havana	852.716	-2.68228	0.450142	-5.95873	2.0383e-08
ENSMUSG00000055733	Nap1l3	ensembl_havana	610.153	-2.68199	0.474956	-5.64682	1.13134e-07
ENSMUSG00000104026	Gm37212	havana	2.91659	-2.68193	0.653673	-4.10286	0.00014584
ENSMUSG00000096793	Gm3002	ensembl_havana	1.00354	-2.68077	0.833972	-3.21446	0.00332583
ENSMUSG00000097547	B230110C06Rik	ensembl	4.72149	-2.67903	0.775479	-3.45468	0.00152662
ENSMUSG00000107045	Gm43636	havana	5.34365	-2.67516	0.462847	-5.7798	5.53689e-08
ENSMUSG00000066129	Kndc1	ensembl_havana	1071.09	-2.67383	0.627109	-4.26374	7.64102e-05
ENSMUSG00000038295	Atg9b	ensembl_havana	36.4797	-2.67255	0.583657	-4.57898	2.01833e-05
ENSMUSG00000018965	Ywhah	ensembl_havana	9146.84	-2.6714	0.316666	-8.436	9.41629e-16
ENSMUSG00000050860	Phospho1	ensembl_havana	18.006	-2.67067	0.240173	-11.1198	1.13232e-26
ENSMUSG00000065346	Gm25582	ensembl	1.28316	-2.67027	0.916035	-2.91504	0.00819481
ENSMUSG00000056258	Kcnq3	ensembl_havana	2081	-2.66981	0.234067	-11.4062	5.24041e-28
ENSMUSG00000089737	Gm15688	havana	17.335	-2.66881	0.348824	-7.65089	3.84835e-13
ENSMUSG00000104106	Gm10848	havana	0.993361	-2.66849	0.841752	-3.17016	0.00381847
ENSMUSG00000064369	mt-Te	insdc	5.90613	-2.66819	0.548049	-4.86852	5.49054e-06
ENSMUSG00000085238	4930479D17Rik	havana	11.2269	-2.66751	0.524856	-5.08237	1.99762e-06
ENSMUSG00000047013	Fbxo41	ensembl_havana	1583.67	-2.66743	0.506429	-5.26714	8.06001e-07
ENSMUSG00000029055	Plch2	ensembl_havana	1290.63	-2.66471	0.892255	-2.98649	0.00663503
ENSMUSG00000075297	H60b	ensembl_havana	21.788	-2.66422	0.691647	-3.852	0.000379386
ENSMUSG00000096025	Gm38400	havana	34.1485	-2.66301	0.901921	-2.9526	0.00732744
ENSMUSG00000098051	Gm27032	havana	142.539	-2.66168	0.907311	-2.93359	0.00775557
ENSMUSG00000102543	Pcdhgc5	ensembl_havana	764.433	-2.66095	0.499871	-5.32329	6.06761e-07
ENSMUSG00000103011	Gm8860	havana	1.71915	-2.65891	0.798888	-3.32827	0.00230715
ENSMUSG00000099696	2900052N01Rik	havana	334.074	-2.6574	0.910458	-2.91876	0.00810484
ENSMUSG00000103751	Gm37283	havana	10.2707	-2.65619	0.540932	-4.9104	4.52291e-06
ENSMUSG00000046159	Chrm3	ensembl_havana	778.571	-2.65556	0.437079	-6.0757	1.05262e-08
ENSMUSG00000033872	Best4-ps	havana	0.973966	-2.65409	0.862255	-3.07808	0.00505379
ENSMUSG00000073424	Cyp4f15	ensembl_havana	135.041	-2.65408	0.861493	-3.08079	0.00501168
ENSMUSG00000034145	Tmem63c	ensembl_havana	351.802	-2.65113	0.644472	-4.11365	0.000139723
ENSMUSG00000085946	AA387200	havana	1.46164	-2.65027	0.811965	-3.26402	0.00283453
ENSMUSG00000035849	Krt222	ensembl_havana	662.247	-2.64993	0.633047	-4.18599	0.000104635
ENSMUSG00000054493	Gm9947	ensembl_havana	7.81055	-2.64967	0.501848	-5.27982	7.56312e-07
ENSMUSG00000084864	1700027A07Rik	havana	2.69989	-2.64827	0.672624	-3.93722	0.000276282
ENSMUSG00000102698	Gm37777	havana	3.99673	-2.64659	0.594876	-4.44898	3.5355e-05
ENSMUSG00000028753	Vwa5b1	ensembl_havana	57.8655	-2.64564	0.764725	-3.4596	0.00150184
ENSMUSG00000049515	Espnl	ensembl_havana	9.13255	-2.6433	0.554179	-4.76975	8.63119e-06
ENSMUSG00000003363	Pld3	ensembl_havana	7249.55	-2.64117	0.211056	-12.514	1.41616e-33
ENSMUSG00000042182	Bend6	ensembl_havana	2298.73	-2.64086	0.311897	-8.4671	7.40354e-16
ENSMUSG00000021708	Rasgrf2	ensembl_havana	1609.5	-2.6367	0.605121	-4.35732	5.19127e-05
ENSMUSG00000037469	Papl	ensembl_havana	7.09551	-2.63557	0.787942	-3.34488	0.00218752
ENSMUSG00000025481	Urah	ensembl_havana	3.76829	-2.63519	0.759878	-3.46792	0.00146096
ENSMUSG00000006362	Cbfa2t3	ensembl_havana	366.358	-2.63367	0.304542	-8.64797	1.71644e-16
ENSMUSG00000029757	Dync1i1	ensembl_havana	1190.22	-2.63304	0.728167	-3.61598	0.000881165
ENSMUSG00000009487	Otog	ensembl	1.38359	-2.63299	0.744275	-3.53765	0.00115213
ENSMUSG00000097561	4632411P08Rik	havana	7.66603	-2.63234	0.430049	-6.12102	8.11297e-09
ENSMUSG00000070823	Gm1043	ensembl_havana	41.315	-2.63093	0.728305	-3.6124	0.000891883
ENSMUSG00000029330	Cds1	ensembl_havana	1425.04	-2.63055	0.784587	-3.35278	0.00213202
ENSMUSG00000030226	Lmo3	ensembl_havana	1534.5	-2.62971	0.398634	-6.5968	4.66974e-10
ENSMUSG00000097612	Gm26509	havana	3.16458	-2.62912	0.64503	-4.07597	0.000161806
ENSMUSG00000031840	Rab3a	ensembl_havana	6169.44	-2.62778	0.505979	-5.19345	1.1643e-06
ENSMUSG00000108832	RP24-325H17.1	havana	2.08301	-2.62523	0.656715	-3.99751	0.000219448
ENSMUSG00000003665	Has1	ensembl	5.78204	-2.62356	0.559301	-4.69079	1.23211e-05
ENSMUSG00000052125	F730043M19Rik	ensembl_havana	289.743	-2.62326	0.453855	-5.77995	5.53351e-08
ENSMUSG00000079388	2610042L04Rik	ensembl_havana	3.09495	-2.62143	0.568103	-4.61436	1.72925e-05
ENSMUSG00000020032	Nuak1	ensembl_havana	1068.05	-2.62117	0.275531	-9.51315	9.74222e-20
ENSMUSG00000030774	Pak1	ensembl_havana	7471.27	-2.62008	0.382869	-6.84327	9.73979e-11
ENSMUSG00000026018	Ica1l	ensembl_havana	396.464	-2.61992	0.601045	-4.35893	5.15817e-05
ENSMUSG00000087017	4930417H01Rik	havana	3.94528	-2.61917	0.507246	-5.1635	1.34826e-06
ENSMUSG00000058975	Kcnc1	ensembl_havana	3092.67	-2.61855	0.657699	-3.98139	0.000233355
ENSMUSG00000086607	4930511M06Rik	havana	1.37583	-2.61631	0.803904	-3.25451	0.00292509
ENSMUSG00000106485	3830422I06Rik	havana	1.37588	-2.61595	0.762715	-3.42978	0.00165482
ENSMUSG00000085922	Fhad1os2	havana	4.20444	-2.615	0.894439	-2.92362	0.00798781
ENSMUSG00000097754	Ptgs2os2	havana	3.05902	-2.61465	0.602665	-4.33848	5.60596e-05
ENSMUSG00000036745	Ttll7	ensembl_havana	2645.94	-2.61444	0.368288	-7.0989	1.81179e-11
ENSMUSG00000054083	Capn12	ensembl_havana	12.7402	-2.61409	0.2786	-9.38294	3.19998e-19
ENSMUSG00000085833	Gm13003	havana	2.04242	-2.61363	0.89916	-2.90675	0.00839534
ENSMUSG00000036306	Lzts1	ensembl_havana	870.042	-2.61348	0.866323	-3.01675	0.00606905
ENSMUSG00000103181	A330069K06Rik	havana	4.26644	-2.61011	0.900338	-2.89903	0.00857806
ENSMUSG00000000126	Wnt9a	ensembl_havana	357.566	-2.61009	0.328545	-7.94441	4.37196e-14
ENSMUSG00000039419	Cntnap2	ensembl_havana	1212.66	-2.61009	0.673126	-3.87757	0.000344975
ENSMUSG00000091387	Gcnt4	ensembl	212.394	-2.60944	0.400481	-6.51576	7.73568e-10
ENSMUSG00000056367	Actr3b	ensembl_havana	1407.56	-2.60924	0.37513	-6.95556	4.6785e-11
ENSMUSG00000075318	Scn2a1	ensembl_havana	2885.28	-2.60678	0.435724	-5.98264	1.77985e-08
ENSMUSG00000026090	2010300C02Rik	ensembl_havana	2610.58	-2.60554	0.797964	-3.26523	0.00282366
ENSMUSG00000053111	Fank1	ensembl_havana	44.1499	-2.60549	0.835028	-3.12025	0.00445119
ENSMUSG00000044352	Sowaha	ensembl_havana	800.861	-2.60418	0.478526	-5.44208	3.32289e-07
ENSMUSG00000048142	Nat8l	ensembl_havana	7524.26	-2.60303	0.499928	-5.20681	1.09008e-06
ENSMUSG00000040364	Sec1	ensembl	43.3482	-2.60241	0.521755	-4.98779	3.13999e-06
ENSMUSG00000049744	Arhgap15	ensembl_havana	239.865	-2.60149	0.303799	-8.5632	3.4185e-16
ENSMUSG00000027316	Gfra4	ensembl_havana	440.67	-2.60093	0.471816	-5.51259	2.29823e-07
ENSMUSG00000098121	Gm27038	havana	11.3779	-2.59813	0.639988	-4.05966	0.000172295
ENSMUSG00000106662	Gm43034	havana	50.9442	-2.5981	0.228883	-11.3512	9.40846e-28
ENSMUSG00000096039	D830030K20Rik	ensembl_havana	9.07397	-2.59797	0.369172	-7.0373	2.73847e-11
ENSMUSG00000079428	Tceal7	ensembl_havana	11.683	-2.59729	0.721015	-3.60227	0.000923687
ENSMUSG00000004933	Matk	ensembl_havana	1846.33	-2.59617	0.451429	-5.751	6.4541e-08
ENSMUSG00000020690	Efcab3	ensembl_havana	5.89143	-2.59284	0.584275	-4.43771	3.70648e-05
ENSMUSG00000024209	1700061G19Rik	ensembl_havana	2.33838	-2.59065	0.761036	-3.40411	0.0018022
ENSMUSG00000108368	RP23-335C3.10	havana	34.6676	-2.59041	0.45348	-5.71229	7.93991e-08
ENSMUSG00000050379	Sept6	ensembl_havana	1168.05	-2.58836	0.264969	-9.76857	9.4668e-21
ENSMUSG00000103540	Gm37668	havana	3.44461	-2.58565	0.865779	-2.9865	0.00663503
ENSMUSG00000053046	Brsk2	ensembl_havana	2823.68	-2.58539	0.117551	-21.9938	1.11097e-103
ENSMUSG00000023800	Tiam2	ensembl	658.786	-2.58533	0.596806	-4.33194	5.7636e-05
ENSMUSG00000024798	Htr7	ensembl_havana	135.538	-2.58092	0.873069	-2.95615	0.00725506
ENSMUSG00000037362	Nov	ensembl_havana	1024.19	-2.5764	0.59	-4.36677	4.99675e-05
ENSMUSG00000066057	Gm1976	ensembl_havana	328.129	-2.5753	0.359795	-7.1577	1.21856e-11
ENSMUSG00000008153	Clstn3	ensembl_havana	4942.6	-2.57526	0.547541	-4.70332	1.1649e-05
ENSMUSG00000021879	Dnah12	ensembl_havana	1.80645	-2.5742	0.740406	-3.47674	0.00141826
ENSMUSG00000032081	Apoc3	ensembl_havana	2.37646	-2.57387	0.850974	-3.02462	0.00592592
ENSMUSG00000035964	Tmem59l	ensembl	2141.31	-2.57184	0.801503	-3.20878	0.00338604
ENSMUSG00000086034	Gm15201	havana	17.5472	-2.57181	0.268532	-9.57727	5.51949e-20
ENSMUSG00000036800	Fam135b	ensembl	24.2801	-2.57116	0.418201	-6.14815	6.93786e-09
ENSMUSG00000024127	Prepl	ensembl	3646.05	-2.56649	0.395625	-6.48717	9.18396e-10
ENSMUSG00000025202	Scd3	ensembl	46.7345	-2.56598	0.695217	-3.69091	0.000678244
ENSMUSG00000029471	Camkk2	ensembl_havana	4926.25	-2.56578	0.275904	-9.29953	6.77729e-19
ENSMUSG00000103358	Gm37593	havana	8.35075	-2.56536	0.567556	-4.52001	2.60743e-05
ENSMUSG00000082229	Nap1l2	ensembl_havana	1436.58	-2.56465	0.601241	-4.2656	7.586e-05
ENSMUSG00000096914	Galntl6	ensembl_havana	175.589	-2.56369	0.670482	-3.82366	0.000420742
ENSMUSG00000020930	Ccdc103	ensembl_havana	34.6337	-2.56082	0.256387	-9.98812	1.16229e-21
ENSMUSG00000063011	Msln	ensembl	21.5936	-2.5608	0.818093	-3.13021	0.00431605
ENSMUSG00000016346	Kcnq2	ensembl_havana	3262.38	-2.56044	0.884834	-2.8937	0.00870971
ENSMUSG00000036273	Lrrk2	ensembl_havana	456.427	-2.55991	0.230267	-11.1172	1.16035e-26
ENSMUSG00000087041	Gm16295	havana	1.29043	-2.55831	0.74075	-3.45368	0.00153215
ENSMUSG00000045036	Tmem232	ensembl	12.6584	-2.55827	0.477222	-5.36076	5.01159e-07
ENSMUSG00000064346	mt-Tw	insdc	109.444	-2.55767	0.515307	-4.96339	3.52004e-06
ENSMUSG00000021719	Rgs7bp	ensembl	2793.52	-2.557	0.31476	-8.12366	1.10692e-14
ENSMUSG00000027950	Chrnb2	ensembl_havana	553.215	-2.55359	0.548909	-4.65212	1.46512e-05
ENSMUSG00000026241	Nppc	ensembl_havana	38.9965	-2.5515	0.775522	-3.29004	0.00261217
ENSMUSG00000032818	Loxhd1	ensembl_havana	2.089	-2.54961	0.706771	-3.6074	0.000907175
ENSMUSG00000109130	RP23-16L19.4	havana	9.81808	-2.54922	0.494908	-5.15089	1.43542e-06
ENSMUSG00000085010	Gssos1	havana	0.943251	-2.54815	0.84664	-3.00972	0.0061944
ENSMUSG00000074968	Ano3	ensembl_havana	1382.42	-2.54626	0.60843	-4.18497	0.000105072
ENSMUSG00000097545	Mir124a-1hg	havana	2936.62	-2.54511	0.651086	-3.90902	0.000307166
ENSMUSG00000101767	Gm28498	havana	6.22696	-2.54389	0.494246	-5.14702	1.46259e-06
ENSMUSG00000037541	Shank2	ensembl_havana	1944.83	-2.54314	0.495052	-5.13711	1.53245e-06
ENSMUSG00000104597	B230334C09Rik	havana	1345.32	-2.54248	0.610127	-4.16713	0.00011288
ENSMUSG00000025468	Caly	ensembl	1030.38	-2.54202	0.666328	-3.81497	0.000434758
ENSMUSG00000012126	Ubxn11	ensembl_havana	171.941	-2.54098	0.490873	-5.17645	1.26579e-06
ENSMUSG00000045348	Nyap1	ensembl_havana	1087.61	-2.5409	0.429051	-5.92214	2.51217e-08
ENSMUSG00000021268	Meg3	ensembl_havana	35989.8	-2.54001	0.481941	-5.27038	7.93854e-07
ENSMUSG00000031906	Smpd3	ensembl	853.764	-2.53996	0.288002	-8.81926	4.14768e-17
ENSMUSG00000103961	Gm36388	havana	6.58509	-2.53995	0.762285	-3.33202	0.00228062
ENSMUSG00000107728	Gm43949	havana	98.8475	-2.53935	0.281151	-9.03201	6.99809e-18
ENSMUSG00000058897	Col25a1	ensembl_havana	260.275	-2.53896	0.447794	-5.66993	9.97963e-08
ENSMUSG00000025190	Got1	ensembl_havana	3902.21	-2.53868	0.521254	-4.87034	5.4424e-06
ENSMUSG00000037440	Vnn1	ensembl_havana	13.7797	-2.53689	0.69425	-3.65415	0.00077188
ENSMUSG00000022415	Syngr1	ensembl_havana	7125.04	-2.53464	0.437278	-5.7964	5.05072e-08
ENSMUSG00000087644	Gm14703	havana	44.2139	-2.53462	0.453785	-5.5855	1.57233e-07
ENSMUSG00000087207	Gm13147	havana	1.13644	-2.53434	0.844698	-3.00029	0.00637219
ENSMUSG00000050947	Amigo1	ensembl_havana	1244.48	-2.53418	0.736812	-3.43939	0.00160517
ENSMUSG00000086181	C230034O21Rik	havana	8.86661	-2.53279	0.681773	-3.715	0.00062345
ENSMUSG00000103864	Gm37415	havana	5.07174	-2.53266	0.501746	-5.0477	2.36776e-06
ENSMUSG00000097652	Mhrt	ensembl_havana	0.919247	-2.53166	0.880084	-2.87661	0.0091388
ENSMUSG00000022490	Ppp1r1a	ensembl	908.177	-2.53065	0.644471	-3.92671	0.000287441
ENSMUSG00000081308	Gm14480	havana	5.12375	-2.52902	0.414151	-6.10653	8.82587e-09
ENSMUSG00000057777	Mab21l2	ensembl_havana	1.86209	-2.52902	0.733117	-3.44968	0.00155265
ENSMUSG00000100546	Gm29483	havana	1.75108	-2.52811	0.693676	-3.64451	0.000798556
ENSMUSG00000040729	Cep126	ensembl	152.827	-2.5272	0.557616	-4.53214	2.47269e-05
ENSMUSG00000037509	Arhgef4	ensembl_havana	2900.52	-2.52707	0.374821	-6.74206	1.85851e-10
ENSMUSG00000020635	Fkbp1b	ensembl	236.354	-2.52272	0.451956	-5.58178	1.60407e-07
ENSMUSG00000102055	Gm28913	havana	3.03848	-2.52012	0.754435	-3.34041	0.00221929
ENSMUSG00000106746	2900064F13Rik	havana	85.2681	-2.51732	0.275286	-9.14439	2.63869e-18
ENSMUSG00000061911	Myt1l	ensembl	1923.71	-2.51331	0.638912	-3.93373	0.000279762
ENSMUSG00000056856	Jakmip3	ensembl_havana	308.205	-2.51262	0.758916	-3.3108	0.0024427
ENSMUSG00000024901	Peli3	ensembl_havana	253.347	-2.5112	0.595908	-4.21408	9.35419e-05
ENSMUSG00000048721	Fndc9	ensembl_havana	11.6453	-2.50906	0.835962	-3.0014	0.00635015
ENSMUSG00000098589	Gm27353	ensembl	4.98823	-2.50757	0.621971	-4.03164	0.000192409
ENSMUSG00000019852	Arfgef3	ensembl	241.456	-2.50753	0.533382	-4.70119	1.17576e-05
ENSMUSG00000028833	Ncdn	ensembl_havana	14699.2	-2.50702	0.439636	-5.7025	8.37173e-08
ENSMUSG00000045589	Frrs1l	ensembl_havana	4341.91	-2.50689	0.272987	-9.18318	1.9059e-18
ENSMUSG00000103843	Gm31266	havana	2.52286	-2.50423	0.710359	-3.52531	0.0012018
ENSMUSG00000109536	RP24-439I22.3	havana	1948.66	-2.50399	0.827322	-3.02662	0.00589149
ENSMUSG00000098475	Mir6982	mirbase	1.13022	-2.50112	0.869792	-2.87554	0.00916633
ENSMUSG00000037536	Fbxo34	ensembl	1166.27	-2.49867	0.187573	-13.3211	5.07407e-38
ENSMUSG00000049946	BC030500	ensembl_havana	95.5731	-2.49783	0.60535	-4.12627	0.000132741
ENSMUSG00000039632	Ccdc151	ensembl	65.8215	-2.49648	0.568483	-4.39149	4.50813e-05
ENSMUSG00000089708	5330439A09Rik	havana	2.6078	-2.49614	0.565439	-4.41451	4.09157e-05
ENSMUSG00000106219	5830416I19Rik	havana	4.34889	-2.49512	0.496059	-5.02988	2.57443e-06
ENSMUSG00000025795	Rassf3	ensembl	1283.42	-2.49507	0.263424	-9.47167	1.41869e-19
ENSMUSG00000048029	Eno4	ensembl_havana	40.2115	-2.49317	0.63334	-3.93654	0.000276825
ENSMUSG00000020836	Coro6	ensembl_havana	1088.91	-2.49208	0.766875	-3.24965	0.0029719
ENSMUSG00000073795	6430531B16Rik	ensembl_havana	6.54507	-2.49118	0.51445	-4.84242	6.19041e-06
ENSMUSG00000034634	Ly6d	ensembl_havana	4.80862	-2.49103	0.74965	-3.32293	0.00234782
ENSMUSG00000056089	Gm5468	ensembl	8.28539	-2.4909	0.370718	-6.71914	2.15392e-10
ENSMUSG00000056812	St8sia3	ensembl_havana	1251.17	-2.4895	0.721435	-3.45076	0.00154736
ENSMUSG00000021747	4930452B06Rik	ensembl_havana	159.982	-2.48933	0.437001	-5.69639	8.66401e-08
ENSMUSG00000031847	1700030J22Rik	ensembl	93.8596	-2.48878	0.247381	-10.0605	5.78641e-22
ENSMUSG00000097915	A330009N23Rik	ensembl	117.127	-2.48862	0.423488	-5.87648	3.23681e-08
ENSMUSG00000033361	Prrg3	ensembl_havana	411.558	-2.48852	0.384819	-6.46673	1.04226e-09
ENSMUSG00000060240	Cend1	ensembl_havana	2899.8	-2.48763	0.406174	-6.12456	7.94965e-09
ENSMUSG00000103899	Gm37940	havana	27.2093	-2.48554	0.220057	-11.295	1.73997e-27
ENSMUSG00000018589	Glra2	ensembl_havana	91.3698	-2.48477	0.856214	-2.90204	0.00850438
ENSMUSG00000094152	Slc6a16	ensembl	3.93213	-2.48404	0.693623	-3.58125	0.000993992
ENSMUSG00000019892	Lrriq1	ensembl_havana	11.061	-2.48314	0.657666	-3.77569	0.000501663
ENSMUSG00000084863	Gm12523	havana	2.44757	-2.48211	0.699657	-3.5476	0.00111461
ENSMUSG00000109572	Cfap99	havana	9.96522	-2.48054	0.687217	-3.60954	0.000900524
ENSMUSG00000029712	Actl6b	ensembl_havana	816.223	-2.4792	0.694847	-3.56798	0.00104031
ENSMUSG00000046607	Hrk	ensembl_havana	362.429	-2.47896	0.630736	-3.93026	0.000283716
ENSMUSG00000025726	Slc28a1	ensembl_havana	5.52896	-2.47766	0.611405	-4.0524	0.000177205
ENSMUSG00000085586	Gm11613	havana	198.435	-2.47516	0.502408	-4.9266	4.17946e-06
ENSMUSG00000079436	Kcnj13	ensembl_havana	18.395	-2.47495	0.627983	-3.94111	0.000272301
ENSMUSG00000087063	Gm15857	havana	2.57795	-2.47491	0.636831	-3.8863	0.000334387
ENSMUSG00000039058	Ak5	ensembl_havana	1798.77	-2.47443	0.336847	-7.34587	3.36315e-12
ENSMUSG00000049630	C1ql3	ensembl_havana	1002.6	-2.47442	0.353863	-6.99257	3.65786e-11
ENSMUSG00000037833	Sh2d4b	ensembl_havana	9.73394	-2.4743	0.365704	-6.76585	1.60082e-10
ENSMUSG00000052479	A330008L17Rik	ensembl_havana	28.072	-2.47411	0.380542	-6.50155	8.39981e-10
ENSMUSG00000086697	4933427G23Rik	havana	11.4159	-2.47194	0.46401	-5.32735	5.94265e-07
ENSMUSG00000102753	Gm37056	havana	25.0232	-2.47161	0.406824	-6.07538	1.05429e-08
ENSMUSG00000043126	D830039M14Rik	ensembl	3.09401	-2.46892	0.556118	-4.43956	3.67794e-05
ENSMUSG00000040640	Erc2	ensembl	1291.1	-2.46831	0.522389	-4.72503	1.05546e-05
ENSMUSG00000101693	Gm19461	havana	3.02076	-2.46643	0.727367	-3.3909	0.00188311
ENSMUSG00000058743	Kcnj14	ensembl	17.0661	-2.46522	0.497707	-4.95317	3.69571e-06
ENSMUSG00000091890	A830073O21Rik	ensembl_havana	9.03259	-2.46339	0.460574	-5.34852	5.33235e-07
ENSMUSG00000064337	mt-Rnr1	insdc	35093	-2.46269	0.416787	-5.90874	2.70704e-08
ENSMUSG00000051029	Serpinb1b	ensembl_havana	7.81344	-2.46149	0.580598	-4.23958	8.43635e-05
ENSMUSG00000044499	Hs3st5	ensembl_havana	61.5635	-2.46135	0.762096	-3.22971	0.00316668
ENSMUSG00000025876	Unc5a	ensembl_havana	1529.5	-2.4579	0.219472	-11.1991	4.8702e-27
ENSMUSG00000097414	B130046B21Rik	ensembl	106.615	-2.45784	0.58315	-4.21477	9.33136e-05
ENSMUSG00000045318	Adra2c	ensembl_havana	254.333	-2.45782	0.385763	-6.37132	1.85261e-09
ENSMUSG00000099473	Gm18775	havana	3.97445	-2.45774	0.817326	-3.00704	0.00624478
ENSMUSG00000025961	4933402D24Rik	ensembl_havana	1.93117	-2.45552	0.75202	-3.26524	0.00282366
ENSMUSG00000011751	Sptbn4	ensembl_havana	2708.1	-2.45543	0.550815	-4.45782	3.40773e-05
ENSMUSG00000021983	Atp8a2	ensembl_havana	120.826	-2.45165	0.298023	-8.22639	4.948e-15
ENSMUSG00000070072	Mir433	mirbase	11.7931	-2.4496	0.622204	-3.93698	0.00027644
ENSMUSG00000043419	Chd3os	ensembl_havana	1521.31	-2.44886	0.567974	-4.31157	6.27455e-05
ENSMUSG00000064344	mt-Tm	insdc	17.1034	-2.44858	0.43726	-5.59983	1.45692e-07
ENSMUSG00000037994	Slc9b2	ensembl_havana	40.4413	-2.44779	0.445005	-5.50058	2.45097e-07
ENSMUSG00000029869	Ephb6	ensembl_havana	1642.09	-2.44659	0.326087	-7.50287	1.1135e-12
ENSMUSG00000031603	Fgf20	ensembl_havana	12.441	-2.44505	0.423566	-5.77254	5.76264e-08
ENSMUSG00000037259	Dzank1	ensembl_havana	2003.34	-2.44305	0.499196	-4.89398	4.89039e-06
ENSMUSG00000071073	Lrrc73	ensembl	418.888	-2.44255	0.374201	-6.52736	7.20219e-10
ENSMUSG00000078796	Zfp541	ensembl	5.70233	-2.44167	0.728447	-3.35188	0.00213805
ENSMUSG00000084932	Gm15156	havana	3.68955	-2.43861	0.576856	-4.22741	8.86876e-05
ENSMUSG00000056332	Gm16294	havana	2.16946	-2.4386	0.678977	-3.59158	0.000959025
ENSMUSG00000032356	Rasgrf1	ensembl_havana	3490.46	-2.43834	0.796657	-3.06071	0.00532509
ENSMUSG00000088307	Gm24505	ensembl	0.841921	-2.43574	0.839365	-2.90188	0.0085069
ENSMUSG00000107999	Gm44123	havana	1.72668	-2.43501	0.820462	-2.96785	0.00701169
ENSMUSG00000027840	Wnt2b	ensembl_havana	38.6502	-2.43334	0.273619	-8.89319	2.26208e-17
ENSMUSG00000108311	RP23-32A8.8	havana	3.12687	-2.43329	0.792922	-3.06876	0.00519653
ENSMUSG00000102526	Gm37785	havana	7.10307	-2.43245	0.646065	-3.76503	0.000521679
ENSMUSG00000104157	Gm38101	havana	9.94321	-2.43066	0.5554	-4.37641	4.79788e-05
ENSMUSG00000048078	Tenm4	ensembl_havana	1150.73	-2.42972	0.60573	-4.01122	0.000208301
ENSMUSG00000047485	Klhl34	ensembl_havana	2.4025	-2.42966	0.698033	-3.48072	0.00139869
ENSMUSG00000040495	Chrm4	ensembl_havana	303.724	-2.42818	0.791902	-3.06626	0.00523683
ENSMUSG00000090053	Palm2	ensembl_havana	12.152	-2.42802	0.662165	-3.6668	0.000737987
ENSMUSG00000028186	Uox	ensembl_havana	4.47192	-2.42592	0.640109	-3.78986	0.00047645
ENSMUSG00000087334	AW495222	havana	40.0904	-2.42274	0.482864	-5.01743	2.72987e-06
ENSMUSG00000031292	Cdkl5	ensembl_havana	2203.76	-2.42205	0.426518	-5.67866	9.52044e-08
ENSMUSG00000042672	Dcst1	ensembl_havana	2.34028	-2.42174	0.638443	-3.79319	0.000470404
ENSMUSG00000061601	Pclo	ensembl_havana	2501.98	-2.42173	0.390032	-6.20904	4.87566e-09
ENSMUSG00000032174	Icam5	ensembl	2118.88	-2.42075	0.838883	-2.88568	0.00890963
ENSMUSG00000085030	2810455O05Rik	havana	118.014	-2.4195	0.511523	-4.73	1.03317e-05
ENSMUSG00000056553	Ptprn2	ensembl_havana	2158.47	-2.41846	0.482659	-5.0107	2.81838e-06
ENSMUSG00000021476	Habp4	ensembl	2961.75	-2.41833	0.365348	-6.61927	4.04199e-10
ENSMUSG00000085609	1700016P03Rik	havana	76.5532	-2.41345	0.735636	-3.28076	0.00268949
ENSMUSG00000000805	Car4	ensembl_havana	503.384	-2.41132	0.565921	-4.26088	7.73323e-05
ENSMUSG00000018548	Trim37	ensembl_havana	4121.03	-2.41071	0.286351	-8.41871	1.08102e-15
ENSMUSG00000015090	Ptgds	ensembl_havana	10115.5	-2.41027	0.591485	-4.07495	0.000162468
ENSMUSG00000022537	Tmem44	ensembl_havana	1265.43	-2.41017	0.245223	-9.82847	5.40198e-21
ENSMUSG00000038020	Rapgefl1	ensembl_havana	2520.26	-2.40898	0.460006	-5.23684	9.37474e-07
ENSMUSG00000032297	Celf6	ensembl_havana	167.149	-2.40854	0.646569	-3.7251	0.000601609
ENSMUSG00000022223	Sdr39u1	ensembl	564.794	-2.40693	0.529431	-4.54626	2.32931e-05
ENSMUSG00000057058	Skap1	ensembl_havana	13.8561	-2.40555	0.716786	-3.35603	0.00211052
ENSMUSG00000074923	Pak6	ensembl_havana	1015.16	-2.40539	0.774584	-3.10539	0.00465565
ENSMUSG00000038807	Rap1gap2	ensembl_havana	2508.44	-2.4051	0.556329	-4.32317	5.97903e-05
ENSMUSG00000103103	4833445I07Rik	havana	29.4354	-2.40416	0.387866	-6.19843	5.1918e-09
ENSMUSG00000021492	F12	ensembl_havana	7.83448	-2.40177	0.834111	-2.87944	0.00906683
ENSMUSG00000029716	Tfr2	ensembl_havana	88.5986	-2.40092	0.406098	-5.91217	2.65745e-08
ENSMUSG00000061816	Myl1	ensembl_havana	13.4732	-2.40026	0.732683	-3.27598	0.00272974
ENSMUSG00000102729	Gm32444	havana	43.3778	-2.39934	0.541697	-4.4293	3.84194e-05
ENSMUSG00000019966	Kitl	ensembl_havana	684.662	-2.39934	0.352786	-6.80111	1.27359e-10
ENSMUSG00000108154	Gm44033	havana	1.20858	-2.39757	0.841495	-2.84917	0.00988137
ENSMUSG00000098093	Gm8707	havana	13.8657	-2.39575	0.452913	-5.28965	7.2019e-07
ENSMUSG00000086873	Gm15672	havana	12.3278	-2.39475	0.470378	-5.09112	1.91537e-06
ENSMUSG00000034282	Evpl	ensembl_havana	52.5774	-2.39213	0.549074	-4.35667	5.2049e-05
ENSMUSG00000004748	Mtfp1	ensembl_havana	462.699	-2.39207	0.444115	-5.38616	4.41178e-07
ENSMUSG00000040712	Camta2	ensembl_havana	4877.77	-2.39204	0.20626	-11.5972	6.14958e-29
ENSMUSG00000047369	Dnah14	ensembl_havana	13.3309	-2.39179	0.605032	-3.95316	0.000259828
ENSMUSG00000070644	Etnk2	ensembl_havana	141.739	-2.38869	0.548952	-4.35137	5.31805e-05
ENSMUSG00000092448	Gm20387	havana	29.8324	-2.38771	0.759299	-3.14462	0.00413548
ENSMUSG00000052135	Foxo6	ensembl_havana	99.203	-2.38735	0.400712	-5.95776	2.04907e-08
ENSMUSG00000055972	2810407A14Rik	ensembl_havana	14.9407	-2.38731	0.287579	-8.30142	2.73663e-15
ENSMUSG00000072825	Cep170b	ensembl	3483.22	-2.38723	0.442966	-5.38918	4.34494e-07
ENSMUSG00000029449	Rhof	ensembl_havana	488.634	-2.38709	0.356925	-6.68794	2.62744e-10
ENSMUSG00000023033	Scn8a	ensembl_havana	4593.56	-2.387	0.197413	-12.0914	2.17362e-31
ENSMUSG00000033249	Hsf4	ensembl_havana	290.569	-2.38679	0.490034	-4.87067	5.43568e-06
ENSMUSG00000097838	C530050E15Rik	ensembl	18.3771	-2.38137	0.634916	-3.75069	0.000549374
ENSMUSG00000037139	Myom3	ensembl_havana	36.2282	-2.37957	0.604784	-3.93458	0.000278893
ENSMUSG00000051146	Camk2n2	ensembl_havana	1968.18	-2.37888	0.324984	-7.31999	4.02859e-12
ENSMUSG00000045083	Lingo2	ensembl_havana	276.673	-2.37795	0.562444	-4.22789	8.85129e-05
ENSMUSG00000029095	Ablim2	ensembl_havana	1809.7	-2.37508	0.334554	-7.09925	1.80947e-11
ENSMUSG00000025991	Cps1	ensembl_havana	4.71309	-2.37504	0.739962	-3.20967	0.00337722
ENSMUSG00000026399	Cd55	ensembl_havana	68.2557	-2.37491	0.359199	-6.61168	4.24972e-10
ENSMUSG00000104091	Gm37317	havana	1.42106	-2.3712	0.785839	-3.01742	0.00605629
ENSMUSG00000038199	4931409K22Rik	ensembl_havana	2.80851	-2.36924	0.730531	-3.24318	0.00303162
ENSMUSG00000018554	Ybx2	ensembl_havana	78.9244	-2.36874	0.695125	-3.40765	0.00178211
ENSMUSG00000039375	Wdr17	ensembl_havana	351.646	-2.36695	0.426497	-5.54973	1.89465e-07
ENSMUSG00000000627	Sema4f	ensembl_havana	696.114	-2.36584	0.267051	-8.85911	2.9998e-17
ENSMUSG00000078627	March10	ensembl_havana	17.0665	-2.36566	0.34993	-6.76039	1.65558e-10
ENSMUSG00000059891	Tsks	ensembl_havana	12.2204	-2.36316	0.813343	-2.90549	0.00842433
ENSMUSG00000105222	Gm43207	havana	10.4133	-2.36285	0.704785	-3.35258	0.00213335
ENSMUSG00000054589	Gm9949	ensembl	3.00316	-2.36242	0.523566	-4.51216	2.69811e-05
ENSMUSG00000020892	Aloxe3	ensembl_havana	52.972	-2.36226	0.563987	-4.18849	0.00010362
ENSMUSG00000074281	Gm12522	havana	25.6791	-2.36151	0.484334	-4.87578	5.30889e-06
ENSMUSG00000014592	Camta1	ensembl_havana	3787.95	-2.36143	0.430526	-5.48498	2.65804e-07
ENSMUSG00000050138	Kcnk12	ensembl	169.467	-2.36091	0.693668	-3.40351	0.00180514
ENSMUSG00000083083	Gm15382	havana	6.23553	-2.36056	0.461307	-5.11712	1.68678e-06
ENSMUSG00000060985	Tdrd5	ensembl_havana	13.5075	-2.35884	0.624974	-3.7743	0.000504277
ENSMUSG00000092603	Gm20386	havana	18.6169	-2.35689	0.623493	-3.78014	0.000493578
ENSMUSG00000103174	Gm37168	havana	14.1633	-2.35678	0.454598	-5.18431	1.21876e-06
ENSMUSG00000052889	Prkcb	ensembl_havana	5772.06	-2.35556	0.131638	-17.8941	1.40173e-68
ENSMUSG00000071112	Spx	ensembl_havana	37.9272	-2.35545	0.517797	-4.54898	2.30364e-05
ENSMUSG00000036641	Ccdc148	ensembl_havana	161.492	-2.35294	0.505618	-4.6536	1.4552e-05
ENSMUSG00000028488	Sh3gl2	ensembl_havana	4030.94	-2.35098	0.443111	-5.30563	6.65016e-07
ENSMUSG00000042861	Kcna10	ensembl_havana	2.98509	-2.35075	0.58844	-3.99488	0.000221776
ENSMUSG00000073532	Gm7276	ensembl	17.5745	-2.35057	0.825525	-2.84736	0.00993309
ENSMUSG00000038298	Pdzk1	ensembl_havana	4.61346	-2.34682	0.422788	-5.55082	1.8834e-07
ENSMUSG00000097923	Gm26577	havana	12.5984	-2.34529	0.329559	-7.11647	1.61409e-11
ENSMUSG00000084845	Tmem240	ensembl_havana	549.284	-2.34395	0.43869	-5.34306	5.48566e-07
ENSMUSG00000045733	Sprn	ensembl_havana	2163.89	-2.3438	0.286747	-8.17374	7.50398e-15
ENSMUSG00000087292	Gm13832	havana	3.45681	-2.3435	0.750169	-3.12397	0.00440037
ENSMUSG00000063646	Jakmip1	ensembl_havana	940.472	-2.34291	0.45285	-5.17371	1.28153e-06
ENSMUSG00000034161	Scx	ensembl	35.636	-2.34246	0.610223	-3.8387	0.000398399
ENSMUSG00000029651	Mtus2	ensembl_havana	615.589	-2.34173	0.740171	-3.16376	0.00389649
ENSMUSG00000028518	Prkaa2	ensembl_havana	574.233	-2.34025	0.279184	-8.38246	1.44925e-15
ENSMUSG00000021820	Camk2g	ensembl	4497.16	-2.34024	0.350434	-6.67812	2.78763e-10
ENSMUSG00000022097	Sftpc	ensembl	9.49545	-2.33893	0.736562	-3.17547	0.00375772
ENSMUSG00000106311	Gm43755	havana	3.78096	-2.33773	0.694597	-3.36559	0.00204564
ENSMUSG00000028179	Cth	ensembl_havana	34.1201	-2.33705	0.620171	-3.76839	0.000515399
ENSMUSG00000097675	1700101I11Rik	havana	29.3586	-2.33636	0.332751	-7.02133	3.04587e-11
ENSMUSG00000034936	Arl4d	ensembl_havana	178.505	-2.33618	0.548597	-4.25846	7.8096e-05
ENSMUSG00000040985	Sun3	ensembl_havana	2.4924	-2.33589	0.634328	-3.68247	0.000698865
ENSMUSG00000050558	Prokr2	ensembl_havana	14.84	-2.3351	0.665939	-3.50648	0.00128055
ENSMUSG00000097764	Gm26635	ensembl	1.82447	-2.33422	0.699931	-3.33493	0.00226034
ENSMUSG00000068747	Sort1	ensembl_havana	5118.56	-2.33185	0.460994	-5.05831	2.2457e-06
ENSMUSG00000039478	Micu3	ensembl_havana	1319.17	-2.33054	0.382844	-6.08743	9.8439e-09
ENSMUSG00000028713	Cyp4b1	ensembl_havana	9.95949	-2.3301	0.673368	-3.46037	0.00149828
ENSMUSG00000047935	Gm5607	ensembl_havana	72.0955	-2.32803	0.757585	-3.07297	0.00513221
ENSMUSG00000046341	Gm11223	havana	63.0065	-2.32794	0.355709	-6.54451	6.47857e-10
ENSMUSG00000001175	Calm1	ensembl_havana	38431.5	-2.32743	0.231387	-10.0586	5.86531e-22
ENSMUSG00000086118	Gm14169	havana	95.497	-2.32719	0.449276	-5.17987	1.24518e-06
ENSMUSG00000062794	Zfp599	ensembl_havana	39.8234	-2.32634	0.322398	-7.21575	8.22095e-12
ENSMUSG00000030616	Sytl2	ensembl_havana	1335.54	-2.32631	0.581601	-3.99983	0.000217658
ENSMUSG00000091264	Smim13	ensembl_havana	2900.1	-2.32552	0.243302	-9.55813	6.52958e-20
ENSMUSG00000104033	Gm37773	havana	36.055	-2.32087	0.648788	-3.57723	0.00100801
ENSMUSG00000028778	Hcrtr1	ensembl_havana	28.3225	-2.32074	0.407619	-5.69341	8.79283e-08
ENSMUSG00000043301	Kcnj6	ensembl	107.656	-2.31803	0.594953	-3.89616	0.000322051
ENSMUSG00000018830	Myh11	ensembl	263.503	-2.31584	0.60053	-3.85633	0.000373649
ENSMUSG00000099061	Gm28050	havana	4.2043	-2.31443	0.476148	-4.86074	5.68483e-06
ENSMUSG00000017412	Cacnb4	ensembl_havana	2815.79	-2.31225	0.436302	-5.29965	6.8594e-07
ENSMUSG00000085035	Gm12031	havana	4.86757	-2.31192	0.551045	-4.19552	0.000100851
ENSMUSG00000036225	Kctd1	ensembl	1370.04	-2.31039	0.265448	-8.70374	1.08779e-16
ENSMUSG00000085193	Gm13322	havana	3.11115	-2.30972	0.623714	-3.70317	0.000649646
ENSMUSG00000033849	B3galt2	ensembl_havana	530.239	-2.30959	0.477685	-4.83496	6.40859e-06
ENSMUSG00000005089	Slc1a2	ensembl_havana	28449.2	-2.30941	0.467672	-4.93809	3.96007e-06
ENSMUSG00000001763	Tspan33	ensembl_havana	252.634	-2.30827	0.507383	-4.54936	2.30027e-05
ENSMUSG00000000247	Lhx2	ensembl_havana	813.593	-2.30706	0.561297	-4.11022	0.000141595
ENSMUSG00000065422	Mir221	mirbase	3.27989	-2.30396	0.708722	-3.25087	0.00295986
ENSMUSG00000032507	Fbxl2	ensembl_havana	648.41	-2.30309	0.279032	-8.25386	4.00718e-15
ENSMUSG00000035456	Prdm8	ensembl_havana	583.381	-2.30127	0.527848	-4.35973	5.14236e-05
ENSMUSG00000027254	Map1a	ensembl_havana	15594.6	-2.30121	0.390263	-5.89658	2.89303e-08
ENSMUSG00000078840	Gm10999	ensembl	1.93892	-2.30038	0.79607	-2.88967	0.0088103
ENSMUSG00000109163	RP23-21B1.3	havana	1.35831	-2.30035	0.773384	-2.9744	0.0068808
ENSMUSG00000062961	Ccdc177	ensembl	272.524	-2.2954	0.478482	-4.79726	7.63166e-06
ENSMUSG00000049422	Chchd10	ensembl	1498.86	-2.29137	0.724921	-3.16085	0.00392926
ENSMUSG00000091968	Gm17115	havana	8.89643	-2.29116	0.385818	-5.93845	2.28836e-08
ENSMUSG00000102224	4930447F24Rik	havana	2.51387	-2.28897	0.753351	-3.03839	0.0056876
ENSMUSG00000026204	Ptprn	ensembl_havana	7646.03	-2.28585	0.693751	-3.29491	0.00257349
ENSMUSG00000035686	Thrsp	ensembl_havana	181.638	-2.28529	0.678332	-3.36899	0.00202244
ENSMUSG00000053268	Dspp	ensembl_havana	2.01363	-2.28483	0.732361	-3.11982	0.00445681
ENSMUSG00000070880	Gad1	ensembl_havana	4782.63	-2.28426	0.696122	-3.28141	0.00268391
ENSMUSG00000061578	Ksr2	ensembl_havana	650.136	-2.28409	0.593355	-3.84945	0.000382991
ENSMUSG00000041923	Nol4	ensembl_havana	1027.69	-2.28374	0.516572	-4.42094	3.98127e-05
ENSMUSG00000047104	Pbp2	ensembl_havana	1.8726	-2.28223	0.695417	-3.28181	0.002681
ENSMUSG00000059857	Ntng1	ensembl_havana	304.84	-2.28169	0.692564	-3.29456	0.00257598
ENSMUSG00000041552	Ptchd1	ensembl_havana	24.9029	-2.28086	0.553907	-4.11777	0.000137477
ENSMUSG00000086095	Gm15328	havana	32.0526	-2.28076	0.633023	-3.60297	0.000921542
ENSMUSG00000070476	Fam217b	ensembl_havana	1367.73	-2.28001	0.219461	-10.3892	2.31107e-23
ENSMUSG00000087700	Gm15283	havana	3.35697	-2.27868	0.789788	-2.88518	0.00892213
ENSMUSG00000026315	Serpinb8	ensembl_havana	134.527	-2.27762	0.476436	-4.78054	8.22964e-06
ENSMUSG00000026527	Rgs7	ensembl_havana	1419.49	-2.2774	0.265617	-8.57398	3.14204e-16
ENSMUSG00000025889	Snca	ensembl_havana	1936.61	-2.27507	0.531326	-4.28187	7.10122e-05
ENSMUSG00000041141	Pnmal1	ensembl_havana	1422.36	-2.27374	0.606512	-3.74888	0.000553125
ENSMUSG00000097408	Gm26831	havana	1.55599	-2.27079	0.73013	-3.11012	0.00459038
ENSMUSG00000020886	Dlg4	ensembl_havana	11540.7	-2.2691	0.362285	-6.2633	3.54649e-09
ENSMUSG00000034872	Gipc3	ensembl_havana	17.6163	-2.26863	0.27964	-8.11269	1.20167e-14
ENSMUSG00000096449	Gm4076	ensembl	2.41748	-2.26837	0.659623	-3.43889	0.00160773
ENSMUSG00000087026	A230103J11Rik	havana	52.7613	-2.26811	0.606592	-3.73911	0.00057258
ENSMUSG00000093536	Smim17	ensembl_havana	134.629	-2.26757	0.639576	-3.54543	0.00112329
ENSMUSG00000020447	Npc1l1	ensembl_havana	38.7798	-2.26702	0.585429	-3.87241	0.000351914
ENSMUSG00000027318	Adam33	ensembl_havana	327.643	-2.26699	0.659311	-3.43842	0.00161013
ENSMUSG00000017400	Stac2	ensembl_havana	1867.6	-2.26228	0.665293	-3.40043	0.00182314
ENSMUSG00000063821	Dupd1	ensembl	1.44775	-2.26206	0.687636	-3.28962	0.00261562
ENSMUSG00000021573	Tppp	ensembl_havana	5102.57	-2.2619	0.511555	-4.42162	3.97079e-05
ENSMUSG00000105632	Gm43272	havana	15.5575	-2.26153	0.760622	-2.97326	0.00690284
ENSMUSG00000024064	Galnt14	ensembl_havana	177.498	-2.25849	0.747364	-3.02194	0.00597372
ENSMUSG00000040659	Efhd2	ensembl_havana	3909.18	-2.25836	0.389597	-5.79667	5.04438e-08
ENSMUSG00000096054	Syne1	ensembl	4636.59	-2.25776	0.39982	-5.64694	1.13093e-07
ENSMUSG00000048827	Pkd1l3	ensembl	10.2712	-2.25683	0.398954	-5.65688	1.07177e-07
ENSMUSG00000049649	Gpr3	ensembl_havana	93.1735	-2.25646	0.39484	-5.71487	7.83234e-08
ENSMUSG00000054457	9430021M05Rik	ensembl_havana	62.1391	-2.25511	0.329997	-6.83375	1.03261e-10
ENSMUSG00000029059	Fam213b	ensembl_havana	586.787	-2.2536	0.248421	-9.07168	4.95352e-18
ENSMUSG00000030465	Psd3	ensembl_havana	3309.15	-2.25331	0.441389	-5.10504	1.7919e-06
ENSMUSG00000015980	Lrrc27	ensembl_havana	111.874	-2.25312	0.330154	-6.82445	1.09591e-10
ENSMUSG00000062480	Acat3	ensembl_havana	28.1519	-2.25055	0.350766	-6.41611	1.41437e-09
ENSMUSG00000022829	Stxbp5l	ensembl_havana	61.054	-2.24778	0.555375	-4.04731	0.000180777
ENSMUSG00000053024	Cntn2	ensembl_havana	1342.93	-2.24761	0.743126	-3.02453	0.00592635
ENSMUSG00000028307	Aldob	ensembl_havana	29.2277	-2.24674	0.591827	-3.79628	0.00046521
ENSMUSG00000107902	Gm32592	havana	2.79256	-2.24664	0.638385	-3.51926	0.00122629
ENSMUSG00000107458	Gm44040	havana	2.14708	-2.24606	0.642391	-3.4964	0.00132596
ENSMUSG00000039145	Camk1d	ensembl_havana	1441.15	-2.24507	0.361621	-6.20837	4.889e-09
ENSMUSG00000010461	Eya4	ensembl	42.6177	-2.2445	0.470354	-4.77195	8.54782e-06
ENSMUSG00000104736	Gm43146	havana	1.66528	-2.24149	0.715181	-3.13416	0.00426642
ENSMUSG00000097967	Gm27002	havana	6.64884	-2.24032	0.478367	-4.68327	1.27404e-05
ENSMUSG00000097288	Gm2155	havana	5.37036	-2.23971	0.561936	-3.9857	0.000229558
ENSMUSG00000018470	Kcnab3	ensembl_havana	2015.82	-2.23902	0.68978	-3.246	0.00300411
ENSMUSG00000043079	Synpo	ensembl_havana	3335.78	-2.23828	0.427789	-5.2322	9.59708e-07
ENSMUSG00000070576	Mn1	ensembl_havana	507.107	-2.238	0.262942	-8.51138	5.18111e-16
ENSMUSG00000037014	Sstr4	ensembl_havana	15.8532	-2.23652	0.757118	-2.95398	0.00730116
ENSMUSG00000056211	R3hdm1	ensembl_havana	5622.07	-2.23518	0.308958	-7.23459	7.24648e-12
ENSMUSG00000043398	Gpr135	ensembl	103.919	-2.23492	0.338709	-6.59836	4.62536e-10
ENSMUSG00000068686	Cd59b	ensembl_havana	13.1138	-2.23434	0.562757	-3.97035	0.00024331
ENSMUSG00000028747	Htr6	ensembl_havana	58.1857	-2.23317	0.519764	-4.2965	6.67572e-05
ENSMUSG00000074467	Gm10702	ensembl	37.5648	-2.232	0.203178	-10.9854	4.7417e-26
ENSMUSG00000087196	Gm13373	havana	2.60749	-2.23	0.560854	-3.97608	0.000238003
ENSMUSG00000030067	Foxp1	ensembl_havana	1644.68	-2.22725	0.219515	-10.1462	2.51019e-22
ENSMUSG00000022489	Pde1b	ensembl	2583.66	-2.22643	0.671111	-3.31753	0.00239014
ENSMUSG00000037138	Aff3	ensembl_havana	497.445	-2.22392	0.392226	-5.67	9.97963e-08
ENSMUSG00000033389	Arhgap44	ensembl_havana	2078.37	-2.22139	0.232227	-9.56558	6.12277e-20
ENSMUSG00000061603	Akap6	ensembl	1809.81	-2.2213	0.362141	-6.13379	7.52638e-09
ENSMUSG00000051391	Ywhag	ensembl_havana	13889	-2.22012	0.309783	-7.16669	1.14629e-11
ENSMUSG00000054423	Cadps	ensembl	2994.37	-2.22007	0.465146	-4.77285	8.51473e-06
ENSMUSG00000091449	Gm10269	ensembl	7.54785	-2.216	0.34508	-6.42169	1.36813e-09
ENSMUSG00000072214	Sept5	ensembl	9485.41	-2.21587	0.496797	-4.46032	3.37536e-05
ENSMUSG00000108389	RP23-423P21.1	havana	2.21648	-2.2152	0.741635	-2.98692	0.00662689
ENSMUSG00000099343	Gm28836	havana	2.12423	-2.21465	0.745253	-2.97167	0.00693253
ENSMUSG00000030340	Scnn1a	ensembl_havana	139.724	-2.21376	0.315293	-7.0213	3.04587e-11
ENSMUSG00000040390	Map3k10	ensembl_havana	3425.48	-2.2129	0.216836	-10.2054	1.43351e-22
ENSMUSG00000022847	Thpo	ensembl_havana	95.7498	-2.21194	0.283738	-7.79573	1.34128e-13
ENSMUSG00000040740	Slc25a34	ensembl_havana	93.0602	-2.21168	0.598712	-3.69406	0.000670853
ENSMUSG00000035211	Xrra1	ensembl_havana	16.0462	-2.21109	0.606462	-3.64588	0.000794702
ENSMUSG00000025170	Rab40b	ensembl_havana	430.096	-2.2106	0.412936	-5.35337	5.19663e-07
ENSMUSG00000051703	Tmem198	ensembl_havana	706.526	-2.20759	0.264928	-8.33282	2.14346e-15
ENSMUSG00000007950	Abhd8	ensembl	3236.49	-2.20747	0.376135	-5.86882	3.38006e-08
ENSMUSG00000027298	Tyro3	ensembl_havana	2682.88	-2.20747	0.344666	-6.40465	1.51891e-09
ENSMUSG00000036437	Npy1r	ensembl	404.608	-2.20618	0.5995	-3.68004	0.000705104
ENSMUSG00000025175	Fn3k	ensembl_havana	311.103	-2.20584	0.558657	-3.94847	0.000264633
ENSMUSG00000075307	Klhl41	ensembl_havana	5.36811	-2.20519	0.443025	-4.97757	3.29889e-06
ENSMUSG00000041343	Ankrd42	ensembl_havana	180.073	-2.20417	0.285323	-7.72516	2.24391e-13
ENSMUSG00000031833	Mast3	ensembl	4091.42	-2.20392	0.256832	-8.58116	2.96786e-16
ENSMUSG00000026830	Ermn	ensembl_havana	442.481	-2.20286	0.753089	-2.9251	0.00795393
ENSMUSG00000025237	Parp6	ensembl	1771.34	-2.20254	0.361966	-6.08493	9.98418e-09
ENSMUSG00000037159	Wee2	ensembl_havana	1.87468	-2.20178	0.692168	-3.18099	0.00369392
ENSMUSG00000086716	Gm11629	havana	6.47382	-2.20137	0.466612	-4.71778	1.09087e-05
ENSMUSG00000034391	Fbxo15	ensembl	2.24219	-2.20054	0.692707	-3.17673	0.00374404
ENSMUSG00000042797	Aqp11	ensembl_havana	280.507	-2.19744	0.310051	-7.08733	1.95667e-11
ENSMUSG00000040473	Cfap69	ensembl_havana	184.471	-2.19688	0.568384	-3.86514	0.000361472
ENSMUSG00000028572	Hook1	ensembl_havana	505.927	-2.1966	0.416683	-5.27162	7.88756e-07
ENSMUSG00000021596	Mctp1	ensembl_havana	399.863	-2.19376	0.737446	-2.9748	0.00687352
ENSMUSG00000097451	Rian	havana	7001.96	-2.19337	0.390953	-5.61032	1.37689e-07
ENSMUSG00000029765	Plxna4	ensembl_havana	1071.05	-2.19146	0.346045	-6.33288	2.33606e-09
ENSMUSG00000040998	Npnt	ensembl_havana	377.849	-2.19094	0.257336	-8.51394	5.08088e-16
ENSMUSG00000029436	Mmp17	ensembl_havana	2624.82	-2.18839	0.407072	-5.37593	4.64548e-07
ENSMUSG00000045662	Henmt1	ensembl_havana	12.6447	-2.18813	0.643326	-3.40128	0.00181788
ENSMUSG00000027978	Prss12	ensembl_havana	209.604	-2.18767	0.517262	-4.22934	8.79749e-05
ENSMUSG00000011267	Zfp296	ensembl_havana	31.023	-2.18613	0.337329	-6.48069	9.56188e-10
ENSMUSG00000001103	Sebox	ensembl_havana	18.3617	-2.18513	0.566633	-3.85634	0.000373649
ENSMUSG00000054702	Ap1s3	ensembl_havana	40.7205	-2.18082	0.568348	-3.83712	0.000400523
ENSMUSG00000076434	Wfdc3	ensembl_havana	15.9057	-2.18073	0.332476	-6.55907	5.92589e-10
ENSMUSG00000022629	Kif21a	ensembl	1890.89	-2.17784	0.548269	-3.97221	0.000241662
ENSMUSG00000024245	Tmem178	ensembl	801.55	-2.17509	0.597355	-3.64121	0.000807022
ENSMUSG00000049112	Oxtr	ensembl_havana	78.8656	-2.17366	0.541611	-4.01331	0.000206645
ENSMUSG00000030771	Micalcl	ensembl_havana	31.9602	-2.17322	0.612311	-3.54921	0.00110823
ENSMUSG00000009569	Mkl2	ensembl_havana	2161.13	-2.17211	0.418189	-5.19409	1.16167e-06
ENSMUSG00000102657	Gm37899	havana	11.4526	-2.16698	0.585741	-3.69955	0.000658
ENSMUSG00000028152	Tspan5	ensembl_havana	3187.07	-2.16559	0.336353	-6.43844	1.23712e-09
ENSMUSG00000053192	Mllt11	ensembl_havana	3115.17	-2.16529	0.445112	-4.8646	5.58997e-06
ENSMUSG00000064339	mt-Rnr2	insdc	72695.8	-2.16421	0.430309	-5.02943	2.57998e-06
ENSMUSG00000058183	Mmel1	ensembl_havana	14.7879	-2.16388	0.409004	-5.29061	7.17511e-07
ENSMUSG00000097166	9330179D12Rik	havana	39.6471	-2.16376	0.443205	-4.88207	5.15627e-06
ENSMUSG00000032034	Kcnj5	ensembl	5.09239	-2.16225	0.731762	-2.95485	0.00728295
ENSMUSG00000102336	Gm37233	havana	14.8045	-2.15952	0.355642	-6.07216	1.07409e-08
ENSMUSG00000030731	Syt3	ensembl_havana	792.47	-2.15882	0.362929	-5.94831	2.16285e-08
ENSMUSG00000078868	Gm14412	havana	10.8861	-2.15853	0.424286	-5.08743	1.95125e-06
ENSMUSG00000027186	Elf5	ensembl_havana	4.12348	-2.15781	0.601918	-3.5849	0.000981048
ENSMUSG00000019817	Plagl1	ensembl_havana	216.696	-2.15506	0.453349	-4.75365	9.29301e-06
ENSMUSG00000026430	Rassf5	ensembl_havana	338.075	-2.15433	0.221036	-9.7465	1.1645e-20
ENSMUSG00000086454	Platr14	havana	4.32922	-2.15367	0.509999	-4.22289	9.03427e-05
ENSMUSG00000031139	Mcf2	ensembl_havana	96.3923	-2.1526	0.302372	-7.11903	1.58537e-11
ENSMUSG00000000792	Slc5a5	ensembl_havana	113.327	-2.15246	0.53686	-4.00935	0.000209806
ENSMUSG00000033530	Ttc7b	ensembl	2933.46	-2.15176	0.288477	-7.45902	1.52689e-12
ENSMUSG00000039629	Strip2	ensembl_havana	353.132	-2.15073	0.685048	-3.13953	0.00419908
ENSMUSG00000021557	Agtpbp1	ensembl_havana	1930.76	-2.15065	0.242393	-8.87257	2.69669e-17
ENSMUSG00000055818	A230083G16Rik	ensembl_havana	6.04365	-2.14836	0.506268	-4.24353	8.30672e-05
ENSMUSG00000086405	9330198N18Rik	havana	1.79813	-2.14594	0.656153	-3.27048	0.00277875
ENSMUSG00000096847	Tmem151b	ensembl	2229.03	-2.1439	0.313152	-6.84621	9.56689e-11
ENSMUSG00000085971	Gm15411	havana	26.4421	-2.14356	0.701179	-3.05708	0.00537956
ENSMUSG00000050592	Fam78a	ensembl_havana	130.379	-2.14208	0.208557	-10.2709	7.45128e-23
ENSMUSG00000097216	4932441J04Rik	havana	152.172	-2.14095	0.179904	-11.9005	2.08155e-30
ENSMUSG00000003352	Cacnb3	ensembl	4186.26	-2.14007	0.461256	-4.63966	1.54691e-05
ENSMUSG00000056316	Gm9996	ensembl	32.546	-2.13981	0.288404	-7.41948	2.02489e-12
ENSMUSG00000023868	Pde10a	ensembl_havana	1055.87	-2.13736	0.293681	-7.27785	5.40269e-12
ENSMUSG00000101144	Gm29054	havana	11.4196	-2.13714	0.33644	-6.35223	2.07822e-09
ENSMUSG00000020627	Klhl29	ensembl	773.6	-2.13419	0.525321	-4.06264	0.000170314
ENSMUSG00000028555	Ttc39a	ensembl_havana	54.9094	-2.13323	0.506838	-4.2089	9.55726e-05
ENSMUSG00000079666	1700015F17Rik	ensembl_havana	2.589	-2.13163	0.613622	-3.47385	0.00143155
ENSMUSG00000037904	Ankrd9	ensembl_havana	180.801	-2.13005	0.312767	-6.81032	1.19964e-10
ENSMUSG00000070471	Erich6	ensembl_havana	42.3399	-2.12949	0.264579	-8.0486	1.97557e-14
ENSMUSG00000088947	Gm23257	ensembl	6.0584	-2.12946	0.409216	-5.20375	1.1071e-06
ENSMUSG00000090363	Gm3512	ensembl_havana	2.44507	-2.12808	0.576643	-3.69046	0.000679189
ENSMUSG00000071113	Mboat4	ensembl	3.60842	-2.12771	0.538533	-3.95094	0.000262103
ENSMUSG00000089862	Umad1	havana	607.31	-2.12683	0.254341	-8.36214	1.70186e-15
ENSMUSG00000059991	Nptx2	ensembl_havana	716.607	-2.12568	0.698051	-3.04516	0.00557631
ENSMUSG00000049420	Tmem200a	ensembl	209.765	-2.12466	0.436211	-4.87072	5.43547e-06
ENSMUSG00000044081	Zfp85os	ensembl_havana	38.3299	-2.1245	0.276469	-7.68441	3.02791e-13
ENSMUSG00000050556	Kcnb1	ensembl_havana	3535.11	-2.12282	0.471705	-4.50032	2.83616e-05
ENSMUSG00000034686	Prr7	ensembl	450.059	-2.12162	0.371363	-5.71307	7.91271e-08
ENSMUSG00000027820	Mme	ensembl_havana	118.234	-2.12144	0.628284	-3.37657	0.00197224
ENSMUSG00000019082	Slc25a22	ensembl_havana	2390.75	-2.12138	0.37416	-5.6697	9.9898e-08
ENSMUSG00000025920	Stau2	ensembl_havana	2384.51	-2.12107	0.226533	-9.36317	3.83519e-19
ENSMUSG00000016179	Camk1g	ensembl_havana	356.07	-2.11941	0.56723	-3.73642	0.000578041
ENSMUSG00000020848	Doc2b	ensembl_havana	186.491	-2.11802	0.645787	-3.27975	0.00269829
ENSMUSG00000042655	Fam159b	ensembl	3.53343	-2.11792	0.703577	-3.01021	0.00618555
ENSMUSG00000109366	RP23-85B15.8	havana	21.8005	-2.11751	0.46883	-4.51657	2.6478e-05
ENSMUSG00000040867	Begain	ensembl_havana	2141.14	-2.1154	0.426329	-4.9619	3.54486e-06
ENSMUSG00000097028	Ptgs2os	havana	10.1263	-2.1148	0.408579	-5.17599	1.26859e-06
ENSMUSG00000078184	Rbm8a2	ensembl_havana	3.25414	-2.11475	0.561281	-3.76773	0.00051655
ENSMUSG00000042453	Reln	ensembl_havana	649.02	-2.11148	0.63178	-3.34212	0.00220794
ENSMUSG00000054843	Atrnl1	ensembl	1591.41	-2.11038	0.230139	-9.17001	2.12908e-18
ENSMUSG00000078091	Gm10912	ensembl	2.27725	-2.10968	0.579347	-3.64148	0.000806438
ENSMUSG00000005986	Ankrd13d	ensembl_havana	671.915	-2.10602	0.353381	-5.95964	2.02907e-08
ENSMUSG00000104010	Gm37366	havana	2.01893	-2.10341	0.658104	-3.19617	0.00352613
ENSMUSG00000042198	Chchd7	ensembl_havana	215.102	-2.10305	0.412967	-5.09255	1.90232e-06
ENSMUSG00000025986	Slc39a10	ensembl_havana	2491.32	-2.10291	0.121626	-17.29	5.27177e-64
ENSMUSG00000039713	Plekhg5	ensembl_havana	1187.39	-2.10223	0.0831374	-25.2863	3.54941e-137
ENSMUSG00000029314	Agpat9	ensembl_havana	61.2897	-2.10131	0.514283	-4.08589	0.00015579
ENSMUSG00000005677	Nr1i3	ensembl_havana	5.04496	-2.09942	0.436468	-4.81003	7.2004e-06
ENSMUSG00000038670	Mybpc2	ensembl_havana	5.00705	-2.09941	0.433487	-4.84307	6.17147e-06
ENSMUSG00000021772	Nkiras1	ensembl_havana	1035.3	-2.09923	0.266673	-7.87193	7.57723e-14
ENSMUSG00000034818	Celf5	ensembl_havana	3834.22	-2.09855	0.582833	-3.60061	0.000929261
ENSMUSG00000020882	Cacnb1	ensembl_havana	2014.19	-2.09746	0.308427	-6.8005	1.27772e-10
ENSMUSG00000073406	H2-Bl	ensembl_havana	20.1653	-2.09721	0.610149	-3.4372	0.00161647
ENSMUSG00000040187	Arntl2	ensembl_havana	167.735	-2.0964	0.36392	-5.76061	6.13888e-08
ENSMUSG00000030685	Kctd13	ensembl_havana	973.607	-2.09584	0.33929	-6.17714	5.87172e-09
ENSMUSG00000056708	Ier5	ensembl_havana	1410.78	-2.09516	0.284293	-7.36974	2.86046e-12
ENSMUSG00000106430	Gm42460	havana	5.66142	-2.09439	0.537458	-3.89685	0.000321234
ENSMUSG00000021779	Thrb	ensembl_havana	592.606	-2.09359	0.30335	-6.90156	6.66779e-11
ENSMUSG00000048485	Zbtb8b	ensembl_havana	66.6222	-2.09197	0.543263	-3.85074	0.000381231
ENSMUSG00000042249	Adrbk2	ensembl_havana	884.273	-2.08952	0.530973	-3.93526	0.00027815
ENSMUSG00000039953	Clstn1	ensembl_havana	21162	-2.08759	0.183815	-11.357	8.90476e-28
ENSMUSG00000092167	Gm3696	ensembl_havana	13.4173	-2.0868	0.356241	-5.85783	3.59616e-08
ENSMUSG00000035226	Rims4	ensembl_havana	1648.43	-2.08662	0.483912	-4.31199	6.26411e-05
ENSMUSG00000093954	Gm16867	ensembl_havana	28.4567	-2.0848	0.217528	-9.58405	5.20576e-20
ENSMUSG00000036815	Dpp10	ensembl_havana	2129.22	-2.08408	0.494757	-4.21234	9.42185e-05
ENSMUSG00000006235	Epor	ensembl	90.6221	-2.07978	0.409212	-5.0824	1.99762e-06
ENSMUSG00000098238	Gm8756	havana	1.93362	-2.0792	0.674165	-3.08412	0.0049641
ENSMUSG00000102140	Gm38058	havana	1.69814	-2.07898	0.660878	-3.14579	0.0041203
ENSMUSG00000001349	Cnn1	ensembl	25.4589	-2.07805	0.634113	-3.2771	0.00272044
ENSMUSG00000073433	Arhgdig	ensembl_havana	547.602	-2.07792	0.275989	-7.52897	9.25404e-13
ENSMUSG00000026638	Irf6	ensembl_havana	19.2022	-2.07769	0.529207	-3.92605	0.000288194
ENSMUSG00000086172	2700068H02Rik	havana	3.63216	-2.07508	0.530084	-3.91462	0.000301039
ENSMUSG00000090812	Samd15	ensembl_havana	28.4159	-2.07419	0.285658	-7.26111	6.04175e-12
ENSMUSG00000032839	Trpc1	ensembl_havana	484.278	-2.07353	0.303586	-6.83014	1.05668e-10
ENSMUSG00000033585	Ndn	ensembl_havana	1748.43	-2.07335	0.506729	-4.09164	0.000152277
ENSMUSG00000031626	Sorbs2	ensembl_havana	2621.22	-2.07037	0.227824	-9.08758	4.31886e-18
ENSMUSG00000049907	Rasl11b	ensembl_havana	1058.63	-2.07	0.645429	-3.20717	0.00340314
ENSMUSG00000105686	Gm43252	havana	22.4069	-2.06961	0.546849	-3.78461	0.000485838
ENSMUSG00000037171	Nodal	ensembl_havana	6.98128	-2.06876	0.661391	-3.1279	0.00434872
ENSMUSG00000068740	Celsr2	ensembl_havana	2705.41	-2.06767	0.31644	-6.53415	6.90198e-10
ENSMUSG00000038152	5033430I15Rik	ensembl_havana	36.2926	-2.06733	0.281229	-7.35107	3.24603e-12
ENSMUSG00000042807	Hecw2	ensembl_havana	696.668	-2.06658	0.258814	-7.98483	3.22252e-14
ENSMUSG00000056771	Gm10010	ensembl_havana	4.9324	-2.0657	0.552667	-3.73768	0.000575529
ENSMUSG00000073752	Gm10570	ensembl	9.29688	-2.06493	0.364189	-5.66996	9.97963e-08
ENSMUSG00000089809	A930011G23Rik	ensembl_havana	22.6116	-2.06186	0.292956	-7.03813	2.72378e-11
ENSMUSG00000041992	Rapgef5	ensembl	162.176	-2.06159	0.307959	-6.69436	2.5234e-10
ENSMUSG00000019923	Zwint	ensembl_havana	8394.05	-2.06086	0.372899	-5.5266	2.13516e-07
ENSMUSG00000047747	Rnf150	ensembl	634.576	-2.0608	0.277553	-7.42488	1.94688e-12
ENSMUSG00000087266	Gm15991	havana	10.7176	-2.06047	0.532127	-3.87213	0.000352222
ENSMUSG00000026688	Mgst3	ensembl_havana	691.226	-2.05997	0.414402	-4.97095	3.39969e-06
ENSMUSG00000026824	Kcnj3	ensembl_havana	2092.21	-2.0594	0.530786	-3.87992	0.000342183
ENSMUSG00000024883	Rin1	ensembl	647.701	-2.05928	0.665381	-3.09488	0.00480479
ENSMUSG00000054074	Skida1	ensembl_havana	139.056	-2.05694	0.353019	-5.8267	4.27532e-08
ENSMUSG00000074235	Gm10649	havana	20.9894	-2.05581	0.675987	-3.0412	0.00564213
ENSMUSG00000033419	Snap91	ensembl_havana	4759.5	-2.05502	0.404673	-5.07823	2.03974e-06
ENSMUSG00000056427	Slit3	ensembl_havana	159.11	-2.05447	0.587821	-3.49506	0.00133194
ENSMUSG00000069554	I830134H01Rik	ensembl_havana	2.61836	-2.05305	0.714201	-2.87461	0.00918989
ENSMUSG00000070101	Mir341	mirbase	3.33972	-2.0526	0.616919	-3.32719	0.0023148
ENSMUSG00000048483	Zdhhc22	ensembl	151.673	-2.05249	0.60892	-3.37071	0.00201172
ENSMUSG00000028950	Tas1r1	ensembl_havana	4.02871	-2.05196	0.492611	-4.16548	0.000113613
ENSMUSG00000028005	Gucy1b3	ensembl_havana	2434.42	-2.04978	0.375389	-5.46041	3.02505e-07
ENSMUSG00000020340	Cyfip2	ensembl_havana	11079.8	-2.04901	0.387884	-5.28252	7.4657e-07
ENSMUSG00000103332	Pcdhga2	havana	85.4622	-2.0487	0.541257	-3.78509	0.000485028
ENSMUSG00000087612	A230005M16Rik	havana	13.1693	-2.048	0.303619	-6.74531	1.82204e-10
ENSMUSG00000058019	Ces5a	ensembl	10.5037	-2.04728	0.440957	-4.6428	1.52558e-05
ENSMUSG00000041794	Myrip	ensembl_havana	978.32	-2.04696	0.281334	-7.27592	5.46547e-12
ENSMUSG00000035847	Ids	ensembl_havana	5205.77	-2.04598	0.163694	-12.4988	1.6991e-33
ENSMUSG00000029878	Dbpht2	ensembl	508.172	-2.04577	0.280336	-7.29757	4.69583e-12
ENSMUSG00000050640	Tmem150c	ensembl_havana	402.042	-2.0443	0.712493	-2.86922	0.00933064
ENSMUSG00000025480	Syce1	ensembl	3.16255	-2.04253	0.651115	-3.13697	0.00423071
ENSMUSG00000108555	RP23-137A24.3	havana	23.2572	-2.04253	0.2007	-10.177	1.87073e-22
ENSMUSG00000047502	Mroh7	ensembl_havana	106.744	-2.04159	0.573203	-3.56172	0.00106179
ENSMUSG00000020262	Adarb1	ensembl_havana	2345.57	-2.03934	0.554478	-3.67794	0.000710478
ENSMUSG00000026989	Dapl1	ensembl_havana	6.14667	-2.03923	0.628214	-3.24608	0.00300355
ENSMUSG00000071567	A830039N20Rik	havana	1460.62	-2.03894	0.508852	-4.00694	0.00021177
ENSMUSG00000027584	Oprl1	ensembl_havana	492.312	-2.03867	0.488142	-4.17639	0.000108809
ENSMUSG00000000276	Dgke	ensembl_havana	1075.71	-2.03701	0.38431	-5.30042	6.83392e-07
ENSMUSG00000024736	Tmem132a	ensembl_havana	3483.62	-2.03571	0.0950196	-21.4241	2.34259e-98
ENSMUSG00000107317	Gm19719	havana	10.9033	-2.0352	0.331649	-6.13662	7.41055e-09
ENSMUSG00000101840	Gm28294	havana	5.68417	-2.03473	0.481259	-4.22794	8.85106e-05
ENSMUSG00000081418	Gm14830	havana	3.29386	-2.03415	0.659113	-3.0862	0.00493466
ENSMUSG00000040479	Dgkz	ensembl_havana	8329.88	-2.0337	0.230831	-8.81034	4.4638e-17
ENSMUSG00000026826	Nr4a2	ensembl_havana	647.683	-2.03275	0.423254	-4.80266	7.44648e-06
ENSMUSG00000022206	Npr3	ensembl	137.057	-2.03236	0.45472	-4.46948	3.24185e-05
ENSMUSG00000005338	Cadm3	ensembl_havana	6237.94	-2.03223	0.429942	-4.72675	1.04756e-05
ENSMUSG00000108158	Gm44002	havana	3.46371	-2.0309	0.580246	-3.50007	0.0013092
ENSMUSG00000087635	Gm13414	havana	3.21972	-2.02973	0.484051	-4.19322	0.000101804
ENSMUSG00000040037	Negr1	ensembl_havana	3027.81	-2.02916	0.343449	-5.90817	2.71546e-08
ENSMUSG00000030806	Stx1b	ensembl_havana	8204.66	-2.02885	0.477862	-4.24569	8.23106e-05
ENSMUSG00000026103	Gls	ensembl_havana	3816.71	-2.02712	0.291489	-6.95435	4.71363e-11
ENSMUSG00000045034	Ankrd34b	ensembl_havana	280.758	-2.02645	0.423682	-4.78296	8.14102e-06
ENSMUSG00000032489	Kif9	ensembl_havana	75.2063	-2.02416	0.385567	-5.24981	8.79173e-07
ENSMUSG00000035984	Nme5	ensembl_havana	85.3546	-2.02292	0.62166	-3.25406	0.00292908
ENSMUSG00000019906	Lin7a	ensembl	1065.48	-2.02253	0.492649	-4.10542	0.000144351
ENSMUSG00000051177	Plcb1	ensembl_havana	3096.36	-2.02193	0.326324	-6.19608	5.26384e-09
ENSMUSG00000105452	Gm5276	havana	1.8272	-2.02012	0.647435	-3.12019	0.00445159
ENSMUSG00000036264	Fstl4	ensembl_havana	364.691	-2.01934	0.550848	-3.66588	0.000740089
ENSMUSG00000055560	Zfp459	ensembl_havana	74.2358	-2.01795	0.421534	-4.78717	7.98672e-06
ENSMUSG00000108358	RP23-181P23.1	havana	645.453	-2.01706	0.22794	-8.84908	3.27162e-17
ENSMUSG00000098431	Mir7666	mirbase	10.7114	-2.0161	0.414915	-4.85906	5.73103e-06
ENSMUSG00000086770	Gm15351	havana	8.63833	-2.01593	0.394888	-5.10506	1.7919e-06
ENSMUSG00000024743	Syt7	ensembl	4782.34	-2.01537	0.659376	-3.05648	0.00538925
ENSMUSG00000033510	Otud7a	ensembl_havana	784.64	-2.01455	0.361836	-5.56758	1.73081e-07
ENSMUSG00000020178	Adora2a	ensembl	225.064	-2.01438	0.552443	-3.64631	0.000793571
ENSMUSG00000080406	Mir1188	mirbase	9.23808	-2.01417	0.569848	-3.53458	0.00116419
ENSMUSG00000024749	Tmc1	ensembl	19.3511	-2.01279	0.340051	-5.91909	2.55488e-08
ENSMUSG00000045968	Teddm2	ensembl_havana	53.3422	-2.01205	0.456745	-4.40519	4.25906e-05
ENSMUSG00000038187	Btbd10	ensembl_havana	1345.73	-2.0117	0.0863952	-23.2848	2.97493e-116
ENSMUSG00000027634	Ndrg3	ensembl_havana	7992.51	-2.01101	0.180325	-11.1521	8.06899e-27
ENSMUSG00000030321	Efcab12	ensembl_havana	61.9689	-2.01065	0.553409	-3.63321	0.000830773
ENSMUSG00000027071	P2rx3	ensembl_havana	19.5154	-2.01001	0.317061	-6.33949	2.24257e-09
ENSMUSG00000080895	Gm11645	havana	2.64813	-2.00818	0.650087	-3.0891	0.00489175
ENSMUSG00000031549	Ido2	ensembl_havana	21.775	-2.00613	0.443637	-4.52201	2.58523e-05
ENSMUSG00000022523	Fgf12	ensembl	2322.76	-2.00573	0.46027	-4.35772	5.18254e-05
ENSMUSG00000020083	2010107G23Rik	ensembl_havana	311.71	-2.00529	0.347607	-5.76884	5.87957e-08
ENSMUSG00000040009	Gnaz	ensembl_havana	1211.95	-2.00439	0.283755	-7.06379	2.28808e-11
ENSMUSG00000029053	Prkcz	ensembl_havana	3425.14	-2.00347	0.226466	-8.84667	3.3325e-17
ENSMUSG00000043004	Gng2	ensembl_havana	2457.63	-2.00294	0.207007	-9.67569	2.26249e-20
ENSMUSG00000079494	Cml5	ensembl_havana	13.9582	-2.00271	0.366343	-5.46675	2.9237e-07
ENSMUSG00000046699	Slitrk4	ensembl_havana	679.747	-2.00097	0.689621	-2.90155	0.00851511
ENSMUSG00000073415	Gm10501	havana	161.367	-2.00059	0.285872	-6.99823	3.53774e-11
ENSMUSG00000047419	Cmya5	ensembl	75.7084	-2.00005	0.492314	-4.06255	0.000170354

## Sheet: Upregulated in brain tumors
gene_id	gene_name	source	baseMean	log2FoldChange	lfcSE	stat	p value, adjusted
ENSMUSG00000006519	Cyba	ensembl	275.328	2.00112	0.334497	5.98247	1.78113e-08
ENSMUSG00000043251	Exoc3l	ensembl	50.0536	2.00204	0.392605	5.09939	1.84288e-06
ENSMUSG00000002059	Rab34	ensembl_havana	1099.17	2.00373	0.209802	9.55057	6.93258e-20
ENSMUSG00000042312	S100a13	ensembl_havana	544.225	2.00541	0.27821	7.20827	8.65161e-12
ENSMUSG00000001034	Mapk7	ensembl_havana	1803.01	2.00577	0.3416	5.8717	3.32614e-08
ENSMUSG00000029552	Tes	ensembl_havana	138.09	2.00664	0.401572	4.99696	3.00612e-06
ENSMUSG00000040666	Sh3bgr	ensembl_havana	48.505	2.0071	0.535798	3.746	0.000558935
ENSMUSG00000031077	Fadd	ensembl_havana	195.221	2.00753	0.24236	8.28329	3.1588e-15
ENSMUSG00000023243	Kcnk5	ensembl	98.9864	2.00935	0.567106	3.54316	0.00113162
ENSMUSG00000030255	Sspn	ensembl_havana	679.755	2.00973	0.283739	7.08301	2.01629e-11
ENSMUSG00000097322	A530083I20Rik	ensembl	10.2447	2.01096	0.481429	4.17707	0.000108501
ENSMUSG00000087150	BC064078	havana	69.5062	2.01252	0.383754	5.24429	9.03262e-07
ENSMUSG00000021010	Npas3	ensembl	935.21	2.01278	0.35171	5.72285	7.5027e-08
ENSMUSG00000024960	Plcb3	ensembl	1252.68	2.01328	0.273931	7.3496	3.27977e-12
ENSMUSG00000069792	Wfdc17	ensembl_havana	23.1707	2.01445	0.632966	3.18255	0.0036776
ENSMUSG00000084132	Gm15982	havana	37.2037	2.0146	0.415285	4.85113	5.94417e-06
ENSMUSG00000050708	Ftl1	ensembl	8026.17	2.01469	0.404311	4.98302	3.21344e-06
ENSMUSG00000016918	Sulf1	ensembl_havana	1023.95	2.01552	0.414146	4.86668	5.53602e-06
ENSMUSG00000032179	Bmp5	ensembl_havana	236.072	2.01555	0.470109	4.2874	6.93813e-05
ENSMUSG00000056481	Cd248	ensembl	535.948	2.01566	0.423766	4.75654	9.17358e-06
ENSMUSG00000032733	Snx33	ensembl	564.604	2.01691	0.313793	6.42751	1.32078e-09
ENSMUSG00000045817	Zfp36l2	ensembl_havana	1951.55	2.0175	0.309031	6.52847	7.15227e-10
ENSMUSG00000057137	Tmem140	ensembl_havana	135.283	2.01813	0.392926	5.13616	1.53987e-06
ENSMUSG00000100269	Gm28782	havana	7.38435	2.01916	0.588168	3.43296	0.00163794
ENSMUSG00000083022	Rps15a-ps6	havana	4.49897	2.01952	0.672744	3.00191	0.00634139
ENSMUSG00000108521	RP23-256J14.1	havana	56.0576	2.01995	0.452426	4.46471	3.31202e-05
ENSMUSG00000044211	Gm7887	havana	35.7415	2.02053	0.594241	3.40019	0.00182429
ENSMUSG00000024134	Six2	ensembl_havana	116.018	2.02081	0.540313	3.74008	0.000570528
ENSMUSG00000044080	S100a1	ensembl_havana	1660.65	2.02107	0.290135	6.96595	4.36325e-11
ENSMUSG00000049625	Tifab	ensembl	189.499	2.02195	0.300302	6.73308	1.97007e-10
ENSMUSG00000033022	Cdo1	ensembl	1532.01	2.02279	0.305033	6.63137	3.75499e-10
ENSMUSG00000022831	Hcls1	ensembl_havana	304.558	2.02279	0.322445	6.27329	3.34492e-09
ENSMUSG00000015133	Lrrk1	ensembl_havana	374.233	2.02558	0.393339	5.14969	1.44361e-06
ENSMUSG00000078952	Lncenc1	havana	3.80295	2.02692	0.684593	2.96076	0.0071594
ENSMUSG00000103668	Gm38186	havana	3.19374	2.02746	0.696285	2.91182	0.00826989
ENSMUSG00000020205	Phlda1	ensembl_havana	1849.55	2.03068	0.337144	6.02317	1.42024e-08
ENSMUSG00000029338	Antxr2	ensembl_havana	203.961	2.03104	0.385911	5.26296	8.23175e-07
ENSMUSG00000091462	Gm17084	havana	4.91296	2.0321	0.590177	3.44321	0.00158488
ENSMUSG00000058325	Dock1	ensembl	1414.58	2.03241	0.299936	6.77616	1.49841e-10
ENSMUSG00000026840	Lamc3	ensembl_havana	534.227	2.03295	0.629572	3.2291	0.00317179
ENSMUSG00000082691	Dynlt1-ps1	havana	11.3302	2.03324	0.619811	3.28042	0.00269219
ENSMUSG00000023249	Parp3	ensembl_havana	429.554	2.03391	0.367599	5.53296	2.06478e-07
ENSMUSG00000027333	Smox	ensembl_havana	2247.14	2.03394	0.276938	7.34439	3.3958e-12
ENSMUSG00000030346	Rad51ap1	ensembl_havana	113.015	2.0343	0.530042	3.838	0.000399303
ENSMUSG00000089828	Gm16300	havana	11.5409	2.03438	0.462268	4.40087	4.33965e-05
ENSMUSG00000015452	Ager	ensembl_havana	34.8502	2.03609	0.252082	8.07709	1.5801e-14
ENSMUSG00000097187	Gm19426	havana	21.6539	2.03627	0.418669	4.86367	5.61161e-06
ENSMUSG00000035279	Ssc5d	ensembl_havana	290.857	2.03683	0.369534	5.5119	2.30599e-07
ENSMUSG00000069662	Marcks	ensembl_havana	16333.2	2.03776	0.241012	8.45504	8.0984e-16
ENSMUSG00000048440	Cyp4f16	ensembl_havana	278.752	2.03777	0.226696	8.98901	1.00394e-17
ENSMUSG00000034266	Batf	ensembl_havana	14.1215	2.03994	0.522231	3.9062	0.000310337
ENSMUSG00000021703	Serinc5	ensembl	4093.08	2.04101	0.258013	7.91049	5.66194e-14
ENSMUSG00000006498	Ptbp1	ensembl_havana	2921.43	2.04102	0.237192	8.60493	2.43922e-16
ENSMUSG00000079019	Insl3	ensembl_havana	9.27889	2.04224	0.550946	3.70679	0.00064133
ENSMUSG00000027217	Tspan18	ensembl_havana	137.349	2.04273	0.366907	5.56743	1.73102e-07
ENSMUSG00000015947	Fcgr1	ensembl_havana	237.924	2.04308	0.363768	5.61643	1.33297e-07
ENSMUSG00000001036	Epn2	ensembl_havana	7642.4	2.04411	0.351789	5.81061	4.66975e-08
ENSMUSG00000000594	Gm2a	ensembl_havana	5107.57	2.04563	0.330577	6.18805	5.51105e-09
ENSMUSG00000072949	Acot1	ensembl	549.544	2.04564	0.38127	5.36533	4.90269e-07
ENSMUSG00000025997	Ikzf2	ensembl_havana	161.737	2.04635	0.239679	8.53789	4.19028e-16
ENSMUSG00000060550	H2-Q7	ensembl_havana	185.541	2.04706	0.511446	4.00249	0.000215415
ENSMUSG00000062980	Cped1	ensembl_havana	513.551	2.04711	0.4657	4.39578	4.42902e-05
ENSMUSG00000032265	Fam46a	ensembl_havana	379.499	2.04744	0.321315	6.37207	1.84551e-09
ENSMUSG00000035021	Baz1a	ensembl_havana	155.807	2.04794	0.37151	5.51246	2.29929e-07
ENSMUSG00000024300	Myo1f	ensembl_havana	264.635	2.0483	0.368745	5.55479	1.84838e-07
ENSMUSG00000027524	Edn3	ensembl_havana	651.447	2.04932	0.701483	2.92141	0.00803844
ENSMUSG00000022469	Rapgef3	ensembl_havana	2238.15	2.0496	0.291544	7.03016	2.87554e-11
ENSMUSG00000097640	Gm20033	havana	322.309	2.05015	0.385053	5.32433	6.03587e-07
ENSMUSG00000037206	Islr	ensembl	1894.27	2.05057	0.531841	3.8556	0.000374663
ENSMUSG00000036523	Greb1	ensembl_havana	110.827	2.05203	0.292726	7.01007	3.26922e-11
ENSMUSG00000055485	Soga1	ensembl_havana	430.3	2.05282	0.291292	7.04729	2.55804e-11
ENSMUSG00000100811	Gm29083	havana	8.37932	2.05326	0.682204	3.00974	0.0061944
ENSMUSG00000047735	Samd9l	ensembl_havana	369.058	2.05327	0.378675	5.42225	3.67129e-07
ENSMUSG00000020601	Trib2	ensembl_havana	2889.91	2.0546	0.383389	5.35906	5.05382e-07
ENSMUSG00000040234	Tm7sf3	ensembl_havana	2567.18	2.05468	0.248099	8.28167	3.19835e-15
ENSMUSG00000087575	Gm12976	havana	16.5052	2.05471	0.459791	4.4688	3.2516e-05
ENSMUSG00000097167	Gm16740	havana	41.1854	2.05553	0.293212	7.01037	3.2646e-11
ENSMUSG00000042010	Acacb	ensembl_havana	307.809	2.05608	0.436023	4.71554	1.10114e-05
ENSMUSG00000037628	Cdkn3	ensembl	40.671	2.05693	0.69896	2.94285	0.00754288
ENSMUSG00000030924	2610020H08Rik	ensembl_havana	52.9153	2.05754	0.392007	5.24874	8.83654e-07
ENSMUSG00000031274	Col4a5	ensembl_havana	355.314	2.05811	0.42967	4.78998	7.88653e-06
ENSMUSG00000028037	Ifi44	ensembl_havana	79.2046	2.05823	0.452967	4.54387	2.35205e-05
ENSMUSG00000034422	Parp14	ensembl_havana	257.314	2.05879	0.389185	5.28999	7.1938e-07
ENSMUSG00000034401	Spata6	ensembl_havana	257.948	2.06005	0.405807	5.07643	2.05817e-06
ENSMUSG00000087624	9230111E07Rik	havana	6.18912	2.0602	0.526916	3.90992	0.000306217
ENSMUSG00000009281	Rarres2	ensembl_havana	187.565	2.0607	0.578006	3.56519	0.00104961
ENSMUSG00000025154	Arhgap19	ensembl_havana	267.423	2.06106	0.36362	5.66817	1.00679e-07
ENSMUSG00000018931	Natd1	ensembl_havana	938.963	2.06144	0.260157	7.92383	5.11023e-14
ENSMUSG00000040711	Sh3pxd2b	ensembl_havana	1033.61	2.06478	0.296606	6.96135	4.49775e-11
ENSMUSG00000104126	Gm37486	havana	6.85299	2.06814	0.50836	4.06826	0.00016673
ENSMUSG00000033192	Lpcat2	ensembl_havana	914.99	2.06937	0.35039	5.9059	2.75235e-08
ENSMUSG00000062760	1810041L15Rik	ensembl_havana	1999.97	2.06956	0.306483	6.75263	1.73945e-10
ENSMUSG00000107227	Gm42559	havana	5.02857	2.06985	0.544593	3.80074	0.00045797
ENSMUSG00000041633	Kctd12b	ensembl_havana	299.77	2.07061	0.349345	5.92712	2.4412e-08
ENSMUSG00000015957	Wnt11	ensembl_havana	22.6567	2.07177	0.545284	3.79942	0.000459852
ENSMUSG00000040345	Arhgap9	ensembl	62.3257	2.07304	0.37345	5.55106	1.88151e-07
ENSMUSG00000017897	Eya2	ensembl_havana	262.087	2.07332	0.473842	4.37555	4.81441e-05
ENSMUSG00000032228	Tcf12	ensembl_havana	2566.57	2.07383	0.231422	8.96122	1.25776e-17
ENSMUSG00000021880	Rnase6	ensembl	12.2694	2.07402	0.62584	3.31397	0.00241727
ENSMUSG00000038521	C1s1	ensembl_havana	184.492	2.07416	0.587376	3.53123	0.00117732
ENSMUSG00000037089	Slc35b2	ensembl	1623.75	2.07581	0.332011	6.25222	3.78815e-09
ENSMUSG00000049988	Lrrc25	ensembl	64.1225	2.07588	0.389189	5.33386	5.75658e-07
ENSMUSG00000102750	Gm37058	havana	12.052	2.07763	0.522779	3.9742	0.000239788
ENSMUSG00000020698	Cct6b	ensembl_havana	5.08084	2.07808	0.558772	3.71902	0.000614674
ENSMUSG00000027454	Gins1	ensembl_havana	62.4789	2.08085	0.470465	4.42297	3.94748e-05
ENSMUSG00000022514	Il1rap	ensembl_havana	2140.91	2.08108	0.418956	4.96729	3.45508e-06
ENSMUSG00000023972	Ptk7	ensembl	815.829	2.0814	0.346225	6.01169	1.5102e-08
ENSMUSG00000020121	Srgap1	ensembl_havana	957.87	2.08158	0.316478	6.57733	5.27894e-10
ENSMUSG00000051242	Pcdhb9	ensembl_havana	885.099	2.08174	0.604754	3.44229	0.00158954
ENSMUSG00000031925	Maml2	ensembl_havana	652.663	2.08206	0.190412	10.9345	8.07023e-26
ENSMUSG00000043157	Arl11	ensembl	51.3108	2.08271	0.386361	5.39059	4.31435e-07
ENSMUSG00000009545	Kcnq1	ensembl_havana	36.4898	2.08448	0.435906	4.78196	8.17683e-06
ENSMUSG00000071722	Spin4	ensembl_havana	30.5152	2.08591	0.328486	6.35007	2.10325e-09
ENSMUSG00000001288	Rarg	ensembl_havana	1187.82	2.08683	0.30106	6.93161	5.4939e-11
ENSMUSG00000042436	Mfap4	ensembl_havana	94.5322	2.08716	0.557794	3.74181	0.000567289
ENSMUSG00000034275	Igsf9b	ensembl_havana	72.9546	2.08771	0.478335	4.36453	5.03977e-05
ENSMUSG00000038147	Cd84	ensembl_havana	243.221	2.08803	0.374319	5.57822	1.63442e-07
ENSMUSG00000036782	Klhl13	ensembl_havana	1861.39	2.08969	0.273618	7.63726	4.22629e-13
ENSMUSG00000102995	A330074H02Rik	havana	41.7507	2.08973	0.43442	4.81038	7.18933e-06
ENSMUSG00000025978	Rftn2	ensembl_havana	1672.67	2.09088	0.33748	6.19556	5.27688e-09
ENSMUSG00000019303	Psmc3ip	ensembl_havana	113.495	2.09151	0.37482	5.58005	1.61918e-07
ENSMUSG00000102570	Gm37968	havana	23.0352	2.09167	0.352701	5.93044	2.39642e-08
ENSMUSG00000069633	Pex11g	ensembl_havana	38.948	2.09219	0.270406	7.73723	2.0586e-13
ENSMUSG00000041849	Card6	ensembl_havana	161.086	2.09261	0.358064	5.84422	3.87746e-08
ENSMUSG00000001864	Aif1l	ensembl_havana	497.306	2.0928	0.385596	5.42745	3.57642e-07
ENSMUSG00000022025	Lect1	ensembl_havana	25.7181	2.09368	0.45169	4.63522	1.57782e-05
ENSMUSG00000028459	Cd72	ensembl_havana	126.684	2.09377	0.582875	3.59214	0.000957252
ENSMUSG00000042228	Lyn	ensembl_havana	632.489	2.09399	0.188263	11.1227	1.10136e-26
ENSMUSG00000026730	Pter	ensembl_havana	135.244	2.09439	0.45775	4.5754	2.04902e-05
ENSMUSG00000027611	Procr	ensembl_havana	65.5296	2.09646	0.4787	4.37948	4.73397e-05
ENSMUSG00000049295	Zfp219	ensembl	2703.03	2.0977	0.262818	7.98155	3.29964e-14
ENSMUSG00000040212	Emp3	ensembl	170.787	2.09868	0.441615	4.75228	9.34689e-06
ENSMUSG00000021714	Cenpk	ensembl	45.2109	2.09913	0.587473	3.57315	0.00102285
ENSMUSG00000069874	Irgm2	ensembl_havana	395.694	2.09954	0.436216	4.81307	7.09598e-06
ENSMUSG00000106896	G630022F23Rik	havana	134.724	2.09971	0.51893	4.04622	0.000181593
ENSMUSG00000061232	H2-K1	ensembl_havana	2708.03	2.10071	0.341821	6.14565	7.03769e-09
ENSMUSG00000069805	Fbp1	ensembl_havana	20.8469	2.10115	0.592677	3.54519	0.00112418
ENSMUSG00000040146	Rgl3	ensembl	359.923	2.10196	0.325343	6.46077	1.08085e-09
ENSMUSG00000022801	Lrch3	ensembl_havana	2143.45	2.10269	0.22613	9.2986	6.823e-19
ENSMUSG00000028066	Pmf1	ensembl_havana	210.871	2.10318	0.344589	6.10346	8.96746e-09
ENSMUSG00000040253	Gbp7	ensembl_havana	384.675	2.10384	0.360591	5.83443	4.09241e-08
ENSMUSG00000019832	Rab32	ensembl_havana	144.959	2.10386	0.401237	5.24343	9.07027e-07
ENSMUSG00000105710	Gm43859	havana	4.61687	2.10421	0.614866	3.42223	0.00169807
ENSMUSG00000037795	N4bp2	ensembl_havana	314.44	2.10474	0.151557	13.8874	2.77652e-41
ENSMUSG00000024812	Tjp2	ensembl	2357.51	2.10515	0.310959	6.76986	1.56188e-10
ENSMUSG00000044217	Aqp5	ensembl	24.7933	2.10537	0.472797	4.453	3.4803e-05
ENSMUSG00000025650	Col7a1	ensembl_havana	340.279	2.10577	0.4652	4.52658	2.53316e-05
ENSMUSG00000031885	Cbfb	ensembl_havana	1737.3	2.10803	0.293667	7.1783	1.06045e-11
ENSMUSG00000002835	Chaf1a	ensembl	279.288	2.10803	0.467012	4.51388	2.67929e-05
ENSMUSG00000079363	Gbp4	ensembl_havana	259.526	2.11069	0.65853	3.20515	0.00342596
ENSMUSG00000004040	Stat3	ensembl_havana	3595.57	2.11198	0.282593	7.47355	1.37445e-12
ENSMUSG00000097567	Gm26637	ensembl	9.10902	2.11216	0.566635	3.72755	0.000596261
ENSMUSG00000093405	Gm20684	havana	6.51994	2.11306	0.563918	3.74711	0.000556685
ENSMUSG00000044092	C130050O18Rik	ensembl_havana	19.7292	2.11387	0.500683	4.22198	9.06505e-05
ENSMUSG00000064036	Mro	ensembl_havana	1013.83	2.11491	0.263823	8.01639	2.52576e-14
ENSMUSG00000034993	Vat1	ensembl_havana	3195.02	2.11495	0.408707	5.17474	1.27627e-06
ENSMUSG00000000753	Serpinf1	ensembl_havana	679.727	2.11545	0.384423	5.50293	2.4211e-07
ENSMUSG00000022708	Zbtb20	ensembl_havana	6074.08	2.11548	0.27947	7.56963	6.90992e-13
ENSMUSG00000039263	Npepl1	ensembl_havana	938.693	2.11588	0.287436	7.36122	3.03851e-12
ENSMUSG00000039158	Akna	ensembl_havana	347.16	2.11615	0.297661	7.10928	1.69105e-11
ENSMUSG00000039202	Abhd2	ensembl_havana	9174.71	2.1164	0.391263	5.40915	3.92097e-07
ENSMUSG00000027087	Itgav	ensembl_havana	7056.51	2.11696	0.325857	6.49659	8.66614e-10
ENSMUSG00000086515	Erich2os	havana	8.59748	2.11704	0.605865	3.49424	0.0013355
ENSMUSG00000057132	Rpgrip1	ensembl_havana	38.063	2.11715	0.433147	4.88784	5.0234e-06
ENSMUSG00000054920	Klhl5	ensembl_havana	3320.64	2.11787	0.257427	8.22706	4.92556e-15
ENSMUSG00000006219	Fblim1	ensembl_havana	211.072	2.11834	0.481036	4.40371	4.28469e-05
ENSMUSG00000050550	Gm11868	havana	37.8057	2.11875	0.616453	3.437	0.00161752
ENSMUSG00000009621	Vav2	ensembl_havana	791.785	2.11901	0.248767	8.51804	4.92924e-16
ENSMUSG00000070390	Nlrp1b	ensembl_havana	28.9162	2.12034	0.471257	4.49933	2.84794e-05
ENSMUSG00000032327	Stra6	ensembl_havana	832.677	2.12062	0.606174	3.49837	0.0013171
ENSMUSG00000062074	Wisp3	ensembl	6.69298	2.12072	0.60967	3.47847	0.00140944
ENSMUSG00000044948	Cfap43	ensembl_havana	108.013	2.1214	0.36307	5.84295	3.90591e-08
ENSMUSG00000083153	Gm12459	havana	9.35814	2.12184	0.617582	3.43572	0.00162384
ENSMUSG00000084399	Gm15666	havana	11.4787	2.12256	0.387559	5.47674	2.77536e-07
ENSMUSG00000031297	Slc7a3	ensembl_havana	529.444	2.12302	0.471266	4.50493	2.78176e-05
ENSMUSG00000044854	1700056E22Rik	ensembl_havana	9.11348	2.12339	0.544305	3.9011	0.000316256
ENSMUSG00000028211	Trp53inp1	ensembl_havana	907.694	2.12438	0.32926	6.45197	1.13898e-09
ENSMUSG00000022353	Mtss1	ensembl	1930.81	2.12655	0.220152	9.65945	2.6121e-20
ENSMUSG00000039081	Zfp503	ensembl_havana	482.031	2.12749	0.370337	5.74473	6.66898e-08
ENSMUSG00000006728	Cdk4	ensembl_havana	2552.06	2.12865	0.282523	7.53443	8.88211e-13
ENSMUSG00000048058	Ldlrad3	ensembl_havana	1140.55	2.12886	0.389689	5.46297	2.98389e-07
ENSMUSG00000037625	Cldn11	ensembl_havana	6113.65	2.12988	0.59403	3.58548	0.000979088
ENSMUSG00000036781	Rps27l	ensembl_havana	490.886	2.13099	0.305857	6.96725	4.32804e-11
ENSMUSG00000074676	Foxs1	ensembl_havana	47.3796	2.13109	0.42614	5.00092	2.95151e-06
ENSMUSG00000019214	Chtf18	ensembl_havana	156.694	2.1313	0.423366	5.03417	2.52371e-06
ENSMUSG00000097834	Gm26911	havana	4.81398	2.13247	0.697487	3.05736	0.00537555
ENSMUSG00000046463	5930403N24Rik	ensembl_havana	31.2968	2.13265	0.29729	7.17364	1.09371e-11
ENSMUSG00000032035	Ets1	ensembl_havana	982.328	2.13464	0.352191	6.06103	1.14702e-08
ENSMUSG00000026715	Serpinc1	ensembl_havana	5.44665	2.13808	0.620868	3.44369	0.00158262
ENSMUSG00000066000	2610305D13Rik	ensembl_havana	72.8035	2.13832	0.482766	4.4293	3.84194e-05
ENSMUSG00000045657	Pcdhb10	ensembl_havana	275.852	2.13862	0.403911	5.29479	7.02335e-07
ENSMUSG00000021760	Gpx8	ensembl	213.247	2.14013	0.393081	5.4445	3.28065e-07
ENSMUSG00000057346	Apol9a	ensembl	8.02183	2.14059	0.644582	3.3209	0.0023639
ENSMUSG00000021940	Ptpn20	ensembl	39.929	2.14147	0.501305	4.2718	7.40046e-05
ENSMUSG00000085024	C230035I16Rik	havana	51.1247	2.14193	0.282797	7.57407	6.68924e-13
ENSMUSG00000019989	Enpp3	ensembl	41.8766	2.14281	0.466983	4.58861	1.93632e-05
ENSMUSG00000097714	Gm20109	havana	4.81064	2.14369	0.666113	3.21821	0.00328472
ENSMUSG00000028108	Ecm1	ensembl_havana	684.913	2.14422	0.42014	5.10358	1.80541e-06
ENSMUSG00000040653	Ppp1r14c	ensembl	990.195	2.14434	0.276392	7.75835	1.7568e-13
ENSMUSG00000019841	Rev3l	ensembl_havana	1602.44	2.14525	0.231346	9.27289	8.59902e-19
ENSMUSG00000023015	Racgap1	ensembl_havana	987.554	2.14535	0.592428	3.62129	0.000864389
ENSMUSG00000028273	Pdlim5	ensembl_havana	1729.11	2.14818	0.322851	6.6538	3.26574e-10
ENSMUSG00000043993	2900052L18Rik	ensembl_havana	249.049	2.15045	0.254501	8.44967	8.41746e-16
ENSMUSG00000019988	Nedd1	ensembl	261.996	2.1507	0.32444	6.62897	3.80956e-10
ENSMUSG00000029641	Rasl11a	ensembl_havana	200.34	2.15135	0.44915	4.78983	7.89087e-06
ENSMUSG00000032854	Ugt8a	ensembl_havana	2409.24	2.15152	0.508168	4.23387	8.64253e-05
ENSMUSG00000000901	Mmp11	ensembl_havana	134.253	2.15237	0.337066	6.3856	1.70379e-09
ENSMUSG00000033847	Pla2g4c	ensembl_havana	25.4552	2.15239	0.281634	7.6425	4.06453e-13
ENSMUSG00000052593	Adam17	ensembl_havana	993.481	2.15391	0.290944	7.40319	2.27637e-12
ENSMUSG00000060639	Hist1h4i	ensembl_havana	72.923	2.15484	0.513314	4.1979	9.99291e-05
ENSMUSG00000019789	Hey2	ensembl_havana	443.497	2.15511	0.338581	6.36514	1.92352e-09
ENSMUSG00000003038	Hmgn2	ensembl_havana	1722.6	2.15635	0.363492	5.93231	2.37009e-08
ENSMUSG00000019320	Noxo1	ensembl_havana	147.723	2.15664	0.359105	6.00562	1.56191e-08
ENSMUSG00000041741	Pde3a	ensembl_havana	245.316	2.15704	0.22943	9.40174	2.68255e-19
ENSMUSG00000085517	Gm12963	havana	38.1008	2.15775	0.611449	3.52892	0.00118722
ENSMUSG00000009633	G0s2	ensembl_havana	195.318	2.1622	0.355725	6.0783	1.03678e-08
ENSMUSG00000045136	Tubb2b	ensembl	5198.48	2.16239	0.368628	5.86606	3.43011e-08
ENSMUSG00000097224	Gm26716	havana	8.03581	2.16257	0.578885	3.73575	0.000579371
ENSMUSG00000021589	Rhobtb3	ensembl_havana	1947.59	2.16375	0.279621	7.73815	2.04717e-13
ENSMUSG00000005973	Rcn1	ensembl_havana	1608.19	2.16379	0.346278	6.24872	3.87067e-09
ENSMUSG00000032482	Cspg5	ensembl_havana	26105	2.16393	0.360507	6.00247	1.59139e-08
ENSMUSG00000055653	Gpc3	ensembl_havana	247.292	2.16501	0.686416	3.15407	0.00401321
ENSMUSG00000109097	RP23-474J16.2	havana	17.2934	2.16504	0.713986	3.03233	0.00579304
ENSMUSG00000033016	Nfatc1	ensembl	528.125	2.16519	0.199386	10.8593	1.75951e-25
ENSMUSG00000029015	Slc26a5	ensembl_havana	7.46245	2.16625	0.60706	3.56842	0.00103894
ENSMUSG00000108286	Gm44224	havana	3.65543	2.16704	0.752118	2.88125	0.00901838
ENSMUSG00000036256	Igfbp7	ensembl_havana	2723.54	2.16727	0.411654	5.26479	8.15649e-07
ENSMUSG00000041390	Mdfic	ensembl_havana	366.144	2.17027	0.332976	6.51779	7.64586e-10
ENSMUSG00000034330	Plcg2	ensembl	446.576	2.17041	0.567389	3.82525	0.000418205
ENSMUSG00000089791	Gm3555	havana	3.51009	2.17299	0.68716	3.16228	0.00391378
ENSMUSG00000107061	Gm19590	havana	14.1405	2.1732	0.543405	3.99923	0.000218116
ENSMUSG00000060572	Mfap2	ensembl_havana	276.07	2.17373	0.416682	5.21676	1.03616e-06
ENSMUSG00000025877	Hk3	ensembl_havana	130.053	2.17378	0.440248	4.93763	3.96678e-06
ENSMUSG00000037313	Tacc3	ensembl_havana	485.097	2.17427	0.454702	4.78175	8.18359e-06
ENSMUSG00000029761	Cald1	ensembl_havana	3068.93	2.17429	0.35569	6.11289	8.5026e-09
ENSMUSG00000024534	Sncaip	ensembl_havana	263.576	2.17583	0.385946	5.63765	1.18662e-07
ENSMUSG00000108175	Gm43938	havana	19.6312	2.17645	0.527661	4.12471	0.000133619
ENSMUSG00000024909	Efemp2	ensembl_havana	695.406	2.17668	0.262111	8.30444	2.67698e-15
ENSMUSG00000024913	Lrp5	ensembl_havana	997.447	2.17819	0.284893	7.64564	3.98251e-13
ENSMUSG00000070031	Sp140	ensembl_havana	75.0608	2.1788	0.394143	5.52793	2.12016e-07
ENSMUSG00000033220	Rac2	ensembl	205.084	2.179	0.384208	5.6714	9.90618e-08
ENSMUSG00000021294	Kif26a	ensembl_havana	763.493	2.1806	0.457879	4.7624	8.93244e-06
ENSMUSG00000026604	Ptpn14	ensembl_havana	647.05	2.18082	0.248168	8.78766	5.39796e-17
ENSMUSG00000052631	Sh2d6	ensembl_havana	29.2956	2.18092	0.473544	4.60554	1.79788e-05
ENSMUSG00000087264	Gad1os	havana	12.3817	2.18365	0.565625	3.86059	0.0003678
ENSMUSG00000086891	Gm15963	havana	14.2703	2.18643	0.549767	3.97701	0.000237107
ENSMUSG00000047003	Zfp41	ensembl_havana	276.66	2.18714	0.29279	7.47001	1.40882e-12
ENSMUSG00000048502	Duxbl1	ensembl_havana	4.37441	2.18808	0.739738	2.95792	0.00721795
ENSMUSG00000067786	Nnat	ensembl_havana	4791.9	2.18875	0.389623	5.61761	1.32423e-07
ENSMUSG00000029249	Rest	ensembl_havana	307.157	2.18904	0.257698	8.4946	5.93356e-16
ENSMUSG00000008398	Elk3	ensembl_havana	820.516	2.18921	0.285301	7.67332	3.27976e-13
ENSMUSG00000082100	Glns-ps1	havana	56.8283	2.1901	0.643368	3.40412	0.0018022
ENSMUSG00000022122	Ednrb	ensembl	4657.59	2.19071	0.281886	7.77161	1.58949e-13
ENSMUSG00000103991	Gm38031	havana	4.14742	2.19268	0.630777	3.47616	0.00142115
ENSMUSG00000017737	Mmp9	ensembl_havana	176.511	2.1931	0.724036	3.029	0.00585185
ENSMUSG00000058755	Osm	ensembl_havana	10.8018	2.19333	0.518049	4.23382	8.64303e-05
ENSMUSG00000002603	Tgfb1	ensembl_havana	756.771	2.19453	0.316212	6.94007	5.18922e-11
ENSMUSG00000094306	Gm24924	ensembl	4.9227	2.19839	0.624587	3.51975	0.00122444
ENSMUSG00000042190	Cmklr1	ensembl_havana	327.103	2.20021	0.396251	5.55257	1.8678e-07
ENSMUSG00000071489	Ptgdr	ensembl_havana	181.214	2.20027	0.729423	3.01645	0.00607311
ENSMUSG00000025780	Itih5	ensembl_havana	2550.15	2.20043	0.505142	4.35606	5.21781e-05
ENSMUSG00000107234	Gm43371	havana	10.3596	2.20281	0.528532	4.1678	0.000112588
ENSMUSG00000027860	Vangl1	ensembl_havana	265.22	2.20497	0.289568	7.61467	4.99094e-13
ENSMUSG00000063754	Gm10136	ensembl_havana	4.93868	2.20637	0.57429	3.84192	0.000393801
ENSMUSG00000048277	Syngr2	ensembl_havana	561.79	2.20804	0.366057	6.03196	1.3528e-08
ENSMUSG00000026923	Notch1	ensembl_havana	1853.92	2.20804	0.293693	7.5182	9.99547e-13
ENSMUSG00000041673	Lrrc18	ensembl_havana	23.1693	2.20862	0.547034	4.03745	0.000188039
ENSMUSG00000070780	Rbm47	ensembl_havana	49.6338	2.20971	0.387766	5.69856	8.55968e-08
ENSMUSG00000081176	H3f3a-ps2	ensembl_havana	7.59655	2.2105	0.545376	4.05317	0.000176728
ENSMUSG00000101191	Gm28809	havana	4.23926	2.21074	0.605003	3.65409	0.00077196
ENSMUSG00000020538	Srebf1	ensembl_havana	3853.43	2.21157	0.308427	7.1705	1.11767e-11
ENSMUSG00000074874	Ctla2b	ensembl	58.1255	2.21213	0.399061	5.54334	1.95973e-07
ENSMUSG00000040296	Ddx58	ensembl_havana	472.2	2.21363	0.324716	6.81715	1.14798e-10
ENSMUSG00000100596	Gm29502	havana	40.7563	2.21377	0.467504	4.7353	1.00848e-05
ENSMUSG00000026922	Agpat2	ensembl_havana	84.7291	2.21453	0.393379	5.62951	1.24113e-07
ENSMUSG00000026829	Gbgt1	ensembl_havana	81.4334	2.21615	0.495012	4.47696	3.14036e-05
ENSMUSG00000054951	9130008F23Rik	ensembl	7.34433	2.21735	0.69651	3.18351	0.00366662
ENSMUSG00000038456	Dennd2a	ensembl_havana	1651.91	2.21745	0.196941	11.2594	2.4996e-27
ENSMUSG00000075277	Haglr	ensembl_havana	7.22895	2.21825	0.709721	3.12552	0.00438085
ENSMUSG00000027831	Veph1	ensembl_havana	4.55152	2.21988	0.778489	2.85152	0.00981532
ENSMUSG00000024176	Sox8	ensembl_havana	2910.3	2.22123	0.354595	6.26411	3.53082e-09
ENSMUSG00000055612	Cdca7	ensembl_havana	204.285	2.22177	0.428628	5.18345	1.22355e-06
ENSMUSG00000102448	Gm37101	havana	11.6141	2.22251	0.449799	4.94111	3.90341e-06
ENSMUSG00000003283	Hck	ensembl_havana	182.485	2.22434	0.337453	6.59154	4.83387e-10
ENSMUSG00000030513	Pcsk6	ensembl_havana	1058.66	2.2257	0.247391	8.99668	9.45937e-18
ENSMUSG00000059336	Slc14a1	ensembl_havana	924.85	2.22649	0.397079	5.60718	1.39927e-07
ENSMUSG00000025492	Ifitm3	ensembl_havana	675.361	2.22652	0.402869	5.52667	2.13485e-07
ENSMUSG00000048779	P2ry6	ensembl_havana	169.438	2.22688	0.313752	7.09757	1.82817e-11
ENSMUSG00000046223	Plaur	ensembl_havana	89.5456	2.22975	0.472239	4.72167	1.07139e-05
ENSMUSG00000060224	Pyroxd2	ensembl	147.84	2.23048	0.400819	5.56482	1.7541e-07
ENSMUSG00000039787	Cercam	ensembl_havana	601.471	2.2331	0.312934	7.13603	1.41258e-11
ENSMUSG00000006678	Pola1	ensembl_havana	224.012	2.23522	0.309491	7.22224	7.88416e-12
ENSMUSG00000043424	Eif3j2	ensembl_havana	123.196	2.23529	0.74396	3.00458	0.00629171
ENSMUSG00000027907	S100a11	ensembl_havana	226.256	2.23627	0.415873	5.37729	4.61521e-07
ENSMUSG00000058163	Gm5431	ensembl_havana	15.3438	2.23679	0.548561	4.07756	0.00016092
ENSMUSG00000028370	Pappa	ensembl_havana	15.4688	2.23693	0.644645	3.47002	0.00145043
ENSMUSG00000038718	Pbx3	ensembl_havana	1041.87	2.23831	0.655522	3.41455	0.00174239
ENSMUSG00000063885	Gm6498	ensembl_havana	8.5209	2.23914	0.527128	4.2478	8.16163e-05
ENSMUSG00000107009	6720475M21Rik	havana	20.6683	2.23922	0.43316	5.1695	1.30975e-06
ENSMUSG00000035799	Twist1	ensembl	92.7579	2.23946	0.565411	3.96076	0.000252308
ENSMUSG00000097601	Gm26660	ensembl	82.224	2.23982	0.388273	5.76867	5.88377e-08
ENSMUSG00000029082	Bst1	ensembl_havana	13.242	2.24015	0.658916	3.39974	0.00182705
ENSMUSG00000022021	Diaph3	ensembl	141.349	2.24087	0.414069	5.41183	3.86786e-07
ENSMUSG00000050493	Fam167b	ensembl_havana	26.4425	2.24195	0.471096	4.75902	9.06933e-06
ENSMUSG00000096727	Psmb9	ensembl_havana	149.734	2.24247	0.39733	5.64386	1.14965e-07
ENSMUSG00000102059	Gm20257	havana	58.4411	2.24287	0.385176	5.82297	4.36082e-08
ENSMUSG00000063506	Arhgap22	ensembl_havana	528.097	2.24298	0.234156	9.57899	5.44101e-20
ENSMUSG00000036502	Tmem255a	ensembl_havana	1314.74	2.24311	0.328741	6.82332	1.10399e-10
ENSMUSG00000033491	Prss35	ensembl_havana	226.767	2.24343	0.4622	4.8538	5.86698e-06
ENSMUSG00000108614	RP23-178C20.6	havana	5.28015	2.24361	0.723363	3.10163	0.00470687
ENSMUSG00000008999	Bmp7	ensembl_havana	1508.09	2.2474	0.366918	6.12508	7.93023e-09
ENSMUSG00000028076	Cd1d1	ensembl_havana	50.7012	2.24977	0.460467	4.88583	5.06617e-06
ENSMUSG00000005686	Ampd3	ensembl_havana	1803.79	2.25088	0.33355	6.74824	1.78738e-10
ENSMUSG00000023045	Soat2	ensembl_havana	13.2488	2.25251	0.66528	3.38581	0.00191349
ENSMUSG00000088371	Gm25180	ensembl	5.93677	2.2547	0.645802	3.49131	0.00134853
ENSMUSG00000032382	Snx1	ensembl_havana	5097.49	2.25483	0.334366	6.74358	1.84106e-10
ENSMUSG00000108633	RP23-285C18.7	havana	54.3277	2.25564	0.267414	8.43503	9.47169e-16
ENSMUSG00000027435	Cd93	ensembl_havana	790.64	2.25627	0.476317	4.73692	1.00106e-05
ENSMUSG00000030225	Dera	ensembl_havana	174.01	2.25703	0.498408	4.52847	2.51242e-05
ENSMUSG00000061544	Zfp229	ensembl_havana	129.162	2.25812	0.189875	11.8926	2.23757e-30
ENSMUSG00000026946	Nmi	ensembl_havana	240.473	2.25894	0.348377	6.48417	9.35614e-10
ENSMUSG00000031990	Jam3	ensembl_havana	2090.24	2.26055	0.307984	7.33982	3.50973e-12
ENSMUSG00000021070	Bdkrb2	ensembl	21.4458	2.26154	0.575893	3.92701	0.000287125
ENSMUSG00000107946	Gm44066	havana	3.09679	2.26216	0.757491	2.98639	0.00663644
ENSMUSG00000087132	A930001C03Rik	havana	7.23628	2.26415	0.57443	3.94156	0.000271874
ENSMUSG00000037820	Tgm2	ensembl_havana	1971.12	2.26536	0.441079	5.13595	1.54119e-06
ENSMUSG00000049521	Cdc42ep1	ensembl	1878.85	2.26543	0.369133	6.13717	7.39132e-09
ENSMUSG00000011263	Exoc3l2	ensembl_havana	30.7366	2.26583	0.56257	4.02764	0.000195458
ENSMUSG00000019917	Sept10	ensembl	352.342	2.26617	0.354729	6.38844	1.67601e-09
ENSMUSG00000028270	Gbp2	ensembl_havana	385.735	2.26715	0.551922	4.10773	0.000142977
ENSMUSG00000027966	Col11a1	ensembl_havana	1318.24	2.2684	0.543055	4.17711	0.000108498
ENSMUSG00000105049	Gm42486	havana	3.94717	2.26845	0.782104	2.90044	0.00854198
ENSMUSG00000037490	Slc2a12	ensembl_havana	183.27	2.26852	0.379337	5.98021	1.80413e-08
ENSMUSG00000097313	Gm26569	ensembl	4.5627	2.26887	0.699611	3.24304	0.00303276
ENSMUSG00000106820	D5Ertd605e	havana	3.11819	2.26906	0.764269	2.96893	0.00698922
ENSMUSG00000068245	Phf11d	ensembl_havana	54.3686	2.26919	0.502749	4.51358	2.68212e-05
ENSMUSG00000084846	A730011C13Rik	havana	64.0677	2.26965	0.205157	11.0629	2.05873e-26
ENSMUSG00000016756	Cmah	ensembl_havana	8.86098	2.26987	0.632663	3.58779	0.000971537
ENSMUSG00000029070	Mxra8	ensembl_havana	665.741	2.27084	0.522407	4.34688	5.42084e-05
ENSMUSG00000015829	Tnr	ensembl_havana	10369.2	2.27238	0.388464	5.84964	3.76436e-08
ENSMUSG00000104114	Gm37297	havana	12.8479	2.2727	0.518646	4.38198	4.68939e-05
ENSMUSG00000033880	Lgals3bp	ensembl_havana	1224.55	2.27335	0.335849	6.76898	1.56899e-10
ENSMUSG00000040751	Lat2	ensembl_havana	156.529	2.27337	0.313438	7.25303	6.38794e-12
ENSMUSG00000054520	Sh3bp2	ensembl_havana	242.812	2.2737	0.298671	7.61272	5.05863e-13
ENSMUSG00000022014	Epsti1	ensembl	74.4563	2.27383	0.371952	6.11324	8.48718e-09
ENSMUSG00000090460	Gm17511	ensembl_havana	3.087	2.27461	0.746113	3.04861	0.00551947
ENSMUSG00000020186	Csrp2	ensembl	246.853	2.27476	0.319385	7.12231	1.55101e-11
ENSMUSG00000053931	Cnn3	ensembl_havana	5133.05	2.27502	0.226072	10.0632	5.64432e-22
ENSMUSG00000026478	Lamc1	ensembl_havana	2379.1	2.27734	0.347684	6.55004	6.26662e-10
ENSMUSG00000028514	Usp24	ensembl_havana	4690.64	2.27833	0.348041	6.54614	6.41621e-10
ENSMUSG00000065804	Gm23039	ensembl	3.13113	2.27874	0.776176	2.93585	0.00770297
ENSMUSG00000050022	Amz1	ensembl_havana	1059.73	2.27874	0.412553	5.52351	2.16934e-07
ENSMUSG00000065360	Gm24412	ensembl	6.75461	2.28023	0.667173	3.41775	0.00172362
ENSMUSG00000038587	Akap12	ensembl	2772.34	2.28177	0.384414	5.93572	2.32284e-08
ENSMUSG00000026874	Hc	ensembl_havana	16.1348	2.28318	0.554596	4.11683	0.000137977
ENSMUSG00000019055	Plod1	ensembl_havana	1704.27	2.28377	0.327731	6.96843	4.29445e-11
ENSMUSG00000097471	5830432E09Rik	ensembl	9.62697	2.28383	0.579538	3.94077	0.000272648
ENSMUSG00000002007	Srpk3	ensembl_havana	678.799	2.28393	0.444854	5.13412	1.55374e-06
ENSMUSG00000102918	Pcdhgc3	ensembl_havana	3961.76	2.28552	0.403831	5.65959	1.05592e-07
ENSMUSG00000073413	Ly6g6d	ensembl_havana	20.6592	2.28586	0.62508	3.65691	0.000763999
ENSMUSG00000063354	Slc39a4	ensembl	11.7795	2.28946	0.547453	4.18201	0.000106318
ENSMUSG00000104467	Gm37660	havana	45.7917	2.29055	0.274465	8.34549	1.94142e-15
ENSMUSG00000106262	Gm43375	havana	6.47661	2.29068	0.535334	4.27897	7.18372e-05
ENSMUSG00000052560	Cpne8	ensembl_havana	1756.36	2.29182	0.335362	6.83386	1.03238e-10
ENSMUSG00000002900	Lamb1	ensembl_havana	866.029	2.29238	0.413314	5.54635	1.92953e-07
ENSMUSG00000045288	Ush1g	ensembl_havana	78.39	2.29262	0.673762	3.40272	0.00180978
ENSMUSG00000080775	Gm6368	havana	4.6811	2.29434	0.715099	3.20842	0.00338926
ENSMUSG00000040373	Cacng5	ensembl_havana	852.087	2.29549	0.59801	3.83854	0.000398537
ENSMUSG00000074037	Mc1r	ensembl_havana	4.74407	2.29556	0.777155	2.9538	0.00730482
ENSMUSG00000029718	Pcolce	ensembl_havana	818.112	2.29723	0.499841	4.59592	1.87662e-05
ENSMUSG00000030701	Plekhb1	ensembl_havana	18148.1	2.29802	0.350881	6.5493	6.28881e-10
ENSMUSG00000001123	Lgals9	ensembl_havana	609.128	2.29946	0.375807	6.11871	8.22211e-09
ENSMUSG00000046408	1700067K01Rik	ensembl_havana	4.5746	2.30041	0.674139	3.41236	0.00175502
ENSMUSG00000105896	Gm43311	havana	17.0293	2.30097	0.534078	4.3083	6.36269e-05
ENSMUSG00000001025	S100a6	ensembl_havana	657.134	2.3017	0.530881	4.33562	5.67567e-05
ENSMUSG00000018927	Ccl6	ensembl_havana	104.044	2.30175	0.501852	4.58651	1.95302e-05
ENSMUSG00000041406	BC055324	ensembl_havana	62.7184	2.30257	0.399482	5.76388	6.03044e-08
ENSMUSG00000036242	3632451O06Rik	ensembl_havana	2475.72	2.30296	0.381085	6.04317	1.26918e-08
ENSMUSG00000030966	Trim21	ensembl	213.725	2.3048	0.347091	6.64034	3.5609e-10
ENSMUSG00000004266	Ptpn6	ensembl_havana	360.686	2.30514	0.291987	7.89466	6.37524e-14
ENSMUSG00000003824	Syce2	ensembl_havana	61.8339	2.30516	0.387634	5.94676	2.18048e-08
ENSMUSG00000070337	Gpr179	ensembl_havana	57.8395	2.30526	0.407978	5.65044	1.10907e-07
ENSMUSG00000074802	Gas2l3	ensembl	160.554	2.30632	0.56599	4.07484	0.00016252
ENSMUSG00000002699	Lcp2	ensembl_havana	247.287	2.3108	0.333493	6.92908	5.58347e-11
ENSMUSG00000075304	Sp5	ensembl_havana	39.1823	2.31097	0.551227	4.19241	0.000102116
ENSMUSG00000027323	Rad51	ensembl_havana	126.246	2.31145	0.487038	4.74594	9.61045e-06
ENSMUSG00000031700	Gpt2	ensembl_havana	4439.86	2.31237	0.364505	6.34386	2.18619e-09
ENSMUSG00000035673	Sbno2	ensembl	1549.54	2.31367	0.52301	4.42375	3.93525e-05
ENSMUSG00000098760	Gm27247	havana	46.784	2.31473	0.523002	4.42586	3.89974e-05
ENSMUSG00000022912	Pros1	ensembl_havana	1289.94	2.31631	0.334985	6.91465	6.13768e-11
ENSMUSG00000043279	Trim56	ensembl_havana	588.256	2.31707	0.297754	7.78184	1.47612e-13
ENSMUSG00000059305	Vpreb1	ensembl_havana	3.14147	2.31714	0.704629	3.28845	0.00262438
ENSMUSG00000038151	Prdm1	ensembl_havana	133.334	2.31723	0.326412	7.09909	1.81044e-11
ENSMUSG00000090084	Srpx	ensembl_havana	39.641	2.31783	0.499036	4.64462	1.51366e-05
ENSMUSG00000091586	Cyp4f17	ensembl	173.862	2.31927	0.308821	7.51006	1.05643e-12
ENSMUSG00000000958	Slc7a7	ensembl_havana	175.823	2.31962	0.348814	6.65003	3.34389e-10
ENSMUSG00000049130	C5ar1	ensembl	91.6765	2.32103	0.528564	4.39119	4.51268e-05
ENSMUSG00000086240	Gm7846	havana	7.38496	2.32109	0.548107	4.23473	8.61091e-05
ENSMUSG00000063611	Gm10134	ensembl	39.6382	2.32349	0.581068	3.99865	0.000218621
ENSMUSG00000040552	C3ar1	ensembl_havana	305.017	2.32535	0.400627	5.80428	4.83887e-08
ENSMUSG00000041734	Kirrel	ensembl_havana	461.599	2.32552	0.290715	7.9993	2.87684e-14
ENSMUSG00000040093	Bmf	ensembl_havana	265.22	2.32596	0.283894	8.19303	6.46206e-15
ENSMUSG00000025809	Itgb1	ensembl_havana	5662.69	2.32597	0.396575	5.86513	3.4481e-08
ENSMUSG00000022906	Parp9	ensembl_havana	387.938	2.32597	0.33217	7.00236	3.44098e-11
ENSMUSG00000039997	Ifi203	ensembl_havana	119.758	2.327	0.458607	5.07407	2.08253e-06
ENSMUSG00000007655	Cav1	ensembl_havana	1951.65	2.33132	0.504272	4.62313	1.66545e-05
ENSMUSG00000022548	Apod	ensembl_havana	14419	2.33214	0.510324	4.56992	2.10068e-05
ENSMUSG00000022438	Parvb	ensembl_havana	2235.69	2.33364	0.688958	3.38721	0.00190582
ENSMUSG00000032815	Fanca	ensembl_havana	100.187	2.33526	0.635868	3.67256	0.000723854
ENSMUSG00000035458	Tnni3	ensembl_havana	23.2701	2.33732	0.715252	3.26783	0.00280217
ENSMUSG00000031103	Elf4	ensembl_havana	91.9003	2.33894	0.417995	5.59561	1.48895e-07
ENSMUSG00000071715	Ncf4	ensembl_havana	85.5551	2.34015	0.403581	5.79847	4.99357e-08
ENSMUSG00000096956	Snhg18	havana	148.782	2.34078	0.365581	6.40289	1.53581e-09
ENSMUSG00000015243	Abca1	ensembl_havana	2290.08	2.34082	0.260676	8.97982	1.07856e-17
ENSMUSG00000079547	H2-DMb1	ensembl_havana	114.149	2.341	0.462525	5.06135	2.2148e-06
ENSMUSG00000020282	Rhbdf1	ensembl_havana	1323.7	2.34142	0.37651	6.21875	4.60845e-09
ENSMUSG00000079505	Gm11131	havana	14.9796	2.34154	0.513307	4.56168	2.17925e-05
ENSMUSG00000023067	Cdkn1a	ensembl_havana	1194.09	2.34309	0.373357	6.27575	3.29506e-09
ENSMUSG00000013584	Aldh1a2	ensembl_havana	1287.1	2.34334	0.698723	3.35375	0.00212564
ENSMUSG00000027239	Mdk	ensembl_havana	710.111	2.34379	0.380884	6.15356	6.7229e-09
ENSMUSG00000033685	Ucp2	ensembl_havana	2017.83	2.34386	0.353089	6.63815	3.61073e-10
ENSMUSG00000028195	Cyr61	ensembl_havana	578.149	2.3449	0.407842	5.74954	6.50266e-08
ENSMUSG00000079465	Col4a3	ensembl_havana	28.2637	2.34503	0.484666	4.83844	6.30517e-06
ENSMUSG00000026365	Cfh	ensembl_havana	2943.38	2.34541	0.449091	5.22257	1.00732e-06
ENSMUSG00000026548	Slamf9	ensembl_havana	58.2175	2.34556	0.453278	5.17465	1.27654e-06
ENSMUSG00000028438	Kif24	ensembl_havana	23.4335	2.34563	0.539994	4.3438	5.49107e-05
ENSMUSG00000073437	D330041H03Rik	ensembl_havana	116.608	2.34636	0.244664	9.59017	4.94121e-20
ENSMUSG00000024376	Epb41l4a	ensembl	148.643	2.34714	0.458311	5.12129	1.65344e-06
ENSMUSG00000021965	Ska3	ensembl	86.4282	2.34733	0.654497	3.58647	0.000976116
ENSMUSG00000079685	Ulbp1	ensembl	6.68499	2.34854	0.808894	2.90339	0.00847435
ENSMUSG00000024420	Zfp521	ensembl	536.433	2.34934	0.295505	7.95026	4.19304e-14
ENSMUSG00000085143	Gm11520	havana	4.77702	2.35015	0.71052	3.30764	0.00246735
ENSMUSG00000067878	Mtap7d3	ensembl_havana	8.44986	2.35075	0.607227	3.87129	0.000353204
ENSMUSG00000015202	Cnksr3	ensembl_havana	368.438	2.35359	0.480231	4.90095	4.73488e-06
ENSMUSG00000026779	Mastl	ensembl_havana	103.486	2.35378	0.508273	4.63094	1.60872e-05
ENSMUSG00000022369	Mtbp	ensembl_havana	162.004	2.35394	0.36187	6.50494	8.2238e-10
ENSMUSG00000068748	Ptprz1	ensembl_havana	12336.6	2.35429	0.313334	7.5137	1.03061e-12
ENSMUSG00000029084	Cd38	ensembl_havana	464.588	2.35483	0.282369	8.33954	2.03216e-15
ENSMUSG00000102474	2610012C04Rik	havana	6.1672	2.35485	0.653167	3.60529	0.000914028
ENSMUSG00000018930	Ccl4	ensembl_havana	8.0668	2.35569	0.711793	3.30951	0.00245337
ENSMUSG00000037813	D630003M21Rik	ensembl_havana	631.777	2.35572	0.376437	6.25794	3.66167e-09
ENSMUSG00000029730	Mcm7	ensembl_havana	875.185	2.35635	0.283998	8.29705	2.82316e-15
ENSMUSG00000035778	Ggta1	ensembl_havana	352.95	2.35719	0.36533	6.45222	1.13761e-09
ENSMUSG00000103920	Gm37897	havana	18.874	2.35816	0.629604	3.74546	0.000560051
ENSMUSG00000026395	Ptprc	ensembl_havana	270.239	2.35881	0.368071	6.40858	1.48279e-09
ENSMUSG00000033502	Cdc14a	ensembl_havana	288.704	2.35902	0.34133	6.91125	6.27946e-11
ENSMUSG00000086279	Gm15634	havana	4.74107	2.35909	0.679808	3.47022	0.0014495
ENSMUSG00000039264	Gimap3	ensembl_havana	16.8121	2.35951	0.787048	2.99792	0.00641673
ENSMUSG00000031980	Agt	ensembl	729.66	2.36241	0.611154	3.86549	0.000361
ENSMUSG00000096992	Gm26788	havana	18.1364	2.36247	0.503513	4.69197	1.22571e-05
ENSMUSG00000085923	Gm12781	havana	6.29024	2.36254	0.642206	3.67878	0.000708318
ENSMUSG00000032041	Tirap	ensembl_havana	261.301	2.36419	0.316211	7.47661	1.34392e-12
ENSMUSG00000024601	Isoc1	ensembl	1226.27	2.36528	0.171755	13.7712	1.35503e-40
ENSMUSG00000080486	Snord100	ensembl	4.67266	2.36603	0.613979	3.85361	0.000377209
ENSMUSG00000028626	Col9a2	ensembl_havana	735.407	2.36636	0.410345	5.76676	5.94144e-08
ENSMUSG00000053049	Gm15413	havana	2.58243	2.36786	0.815399	2.90393	0.00846228
ENSMUSG00000030319	Cand2	ensembl_havana	345.613	2.36792	0.255049	9.28415	7.76771e-19
ENSMUSG00000108557	RP23-185A21.4	havana	2.55865	2.36834	0.773711	3.06102	0.00532076
ENSMUSG00000047150	1700001C19Rik	ensembl_havana	7.73832	2.36866	0.816733	2.90017	0.00854777
ENSMUSG00000047638	Nr1h4	ensembl_havana	13.2986	2.36879	0.608243	3.89448	0.000323926
ENSMUSG00000032812	Arap1	ensembl_havana	1364.85	2.37166	0.309737	7.65701	3.68762e-13
ENSMUSG00000006345	Ggt1	ensembl_havana	191.201	2.37429	0.527098	4.50445	2.78699e-05
ENSMUSG00000025161	Slc16a3	ensembl_havana	207.393	2.3743	0.680829	3.48737	0.00136695
ENSMUSG00000086992	Gm15941	havana	3.41435	2.37528	0.818286	2.90275	0.0084885
ENSMUSG00000086453	Gm11457	havana	4.33684	2.37596	0.812898	2.92283	0.00800591
ENSMUSG00000001444	Tbx21	ensembl_havana	14.5091	2.37943	0.676781	3.51581	0.00124111
ENSMUSG00000040158	Tax1bp3	ensembl_havana	221.916	2.37945	0.368633	6.45479	1.12128e-09
ENSMUSG00000032744	Heyl	ensembl_havana	686.883	2.3797	0.369332	6.44325	1.20068e-09
ENSMUSG00000024910	Ctsw	ensembl	16.0705	2.38142	0.675564	3.52508	0.00120247
ENSMUSG00000104292	Gm38042	havana	14.5131	2.38456	0.466509	5.11149	1.7358e-06
ENSMUSG00000108713	RP23-223O9.2	havana	108.615	2.38474	0.499244	4.7767	8.36998e-06
ENSMUSG00000107736	Gm44148	havana	5.80572	2.38514	0.695277	3.43049	0.00165137
ENSMUSG00000062007	Hsh2d	ensembl	3.29328	2.38538	0.730066	3.26736	0.00280564
ENSMUSG00000002249	Tead3	ensembl_havana	275.107	2.38616	0.316265	7.5448	8.24742e-13
ENSMUSG00000107017	Gm43196	havana	12.5604	2.38775	0.599052	3.98588	0.000229417
ENSMUSG00000091144	Phf11c	ensembl_havana	29.363	2.38799	0.297899	8.01611	2.52907e-14
ENSMUSG00000086688	Gm11560	havana	4.00901	2.38998	0.652375	3.6635	0.000746344
ENSMUSG00000062157	Ifnlr1	ensembl_havana	26.8287	2.39207	0.681145	3.51184	0.00125662
ENSMUSG00000022500	Litaf	ensembl_havana	1255.72	2.39275	0.195339	12.2493	3.29878e-32
ENSMUSG00000053889	Kirrel3os	ensembl_havana	8.64268	2.39331	0.584267	4.09626	0.000149599
ENSMUSG00000030847	Bag3	ensembl_havana	1011.88	2.39635	0.392877	6.09949	9.16581e-09
ENSMUSG00000025983	Ccdc150	ensembl_havana	7.38462	2.39678	0.666394	3.59665	0.000942344
ENSMUSG00000039985	Fam60a	ensembl_havana	37.4163	2.3975	0.522065	4.59234	1.9048e-05
ENSMUSG00000029254	Stap1	ensembl_havana	8.48059	2.39778	0.728425	3.29174	0.00259933
ENSMUSG00000070436	Serpinh1	ensembl_havana	1674.83	2.39829	0.397373	6.03536	1.32648e-08
ENSMUSG00000035305	Ror1	ensembl_havana	89.3379	2.39914	0.347615	6.90171	6.66643e-11
ENSMUSG00000100174	Gm28719	havana	5.21834	2.3992	0.777786	3.08466	0.0049567
ENSMUSG00000097346	Gm26619	ensembl	4.99587	2.39963	0.732139	3.27756	0.00271692
ENSMUSG00000104388	Gm37033	havana	75.6755	2.39972	0.428234	5.60375	1.42599e-07
ENSMUSG00000100706	Gm19744	havana	50.8783	2.39973	0.625641	3.83564	0.00040273
ENSMUSG00000103662	Gm34294	havana	44.7313	2.40096	0.415092	5.78415	5.40554e-08
ENSMUSG00000037020	Wdr62	ensembl_havana	141.029	2.4024	0.467535	5.13844	1.52268e-06
ENSMUSG00000006585	Cdt1	ensembl	191.443	2.40285	0.477861	5.02836	2.59323e-06
ENSMUSG00000074063	Osgin1	ensembl_havana	57.0995	2.40313	0.505236	4.75644	9.17624e-06
ENSMUSG00000005410	Mcm5	ensembl	557.806	2.40332	0.505005	4.75901	9.06933e-06
ENSMUSG00000108801	RP23-430B14.2	havana	47.5659	2.4036	0.384123	6.25737	3.6736e-09
ENSMUSG00000053475	Tnfaip6	ensembl_havana	589.815	2.40378	0.396899	6.05639	1.17637e-08
ENSMUSG00000045751	Mms22l	ensembl_havana	97.7915	2.40404	0.481178	4.99615	3.01747e-06
ENSMUSG00000085936	2610307P16Rik	havana	9.3106	2.40489	0.492313	4.88488	5.08954e-06
ENSMUSG00000071317	Bves	ensembl	55.7263	2.40685	0.415259	5.79602	5.06079e-08
ENSMUSG00000043017	Ptgir	ensembl_havana	18.985	2.40709	0.576721	4.17375	0.000110009
ENSMUSG00000036218	Pdzrn4	ensembl	577.218	2.40807	0.355799	6.76805	1.57826e-10
ENSMUSG00000053687	Dpep2	ensembl_havana	4.9409	2.4082	0.706549	3.40839	0.00177786
ENSMUSG00000106802	Gm42885	havana	3.35089	2.40827	0.738142	3.26261	0.00284715
ENSMUSG00000050147	F2rl3	ensembl	8.5972	2.40854	0.529278	4.55061	2.28829e-05
ENSMUSG00000062248	Cks2	ensembl_havana	107.991	2.4086	0.62191	3.87291	0.000351301
ENSMUSG00000059791	Nrm	ensembl_havana	256.255	2.4095	0.359781	6.69712	2.47985e-10
ENSMUSG00000085887	Arhgap27os3	havana	14.3438	2.40975	0.565549	4.26091	7.73323e-05
ENSMUSG00000031799	Tpm4	ensembl_havana	2453.39	2.41002	0.315247	7.64486	4.00358e-13
ENSMUSG00000024985	Tcf7l2	ensembl_havana	467.513	2.41141	0.390798	6.17046	6.09286e-09
ENSMUSG00000044468	Fam46c	ensembl_havana	301.297	2.41152	0.412882	5.84071	3.9538e-08
ENSMUSG00000032860	P2ry2	ensembl_havana	78.2843	2.41257	0.463026	5.21044	1.06976e-06
ENSMUSG00000038352	Arl5c	ensembl_havana	159.446	2.41318	0.265705	9.0822	4.52978e-18
ENSMUSG00000075302	Erich2	ensembl_havana	23.7877	2.41334	0.403447	5.9818	1.78719e-08
ENSMUSG00000027695	Pld1	ensembl_havana	645.717	2.4153	0.359542	6.71771	2.17406e-10
ENSMUSG00000078144	Capns2	ensembl_havana	4.37095	2.41567	0.766382	3.15204	0.00403908
ENSMUSG00000109489	RP24-137M22.2	havana	5.02448	2.42073	0.652873	3.70782	0.000639249
ENSMUSG00000034459	Ifit1	ensembl_havana	344.21	2.42175	0.477363	5.07318	2.0918e-06
ENSMUSG00000019767	Ccdc170	ensembl_havana	6.12205	2.422	0.767938	3.1539	0.00401517
ENSMUSG00000083902	Gm15975	havana	21.4472	2.42322	0.421479	5.74932	6.50843e-08
ENSMUSG00000089940	Gm4117	havana	36.9737	2.42573	0.402034	6.03364	1.34018e-08
ENSMUSG00000033222	Ttf2	ensembl_havana	188.45	2.4264	0.421669	5.75427	6.34615e-08
ENSMUSG00000024816	Frmd8	ensembl_havana	1673.31	2.42731	0.367626	6.60265	4.50176e-10
ENSMUSG00000019992	Mtfr2	ensembl	53.5996	2.42766	0.55902	4.34271	5.51556e-05
ENSMUSG00000000982	Ccl3	ensembl_havana	15.3727	2.42892	0.57535	4.22163	9.07772e-05
ENSMUSG00000038843	Gcnt1	ensembl_havana	245.471	2.43051	0.512951	4.73829	9.95672e-06
ENSMUSG00000056515	Rab31	ensembl	8183.9	2.43134	0.353132	6.88508	7.43e-11
ENSMUSG00000097084	Foxl1	havana	8.27172	2.43196	0.670391	3.62767	0.000846241
ENSMUSG00000017861	Mybl2	ensembl_havana	96.7147	2.43288	0.547404	4.4444	3.60355e-05
ENSMUSG00000045312	Lhfpl2	ensembl_havana	1411.22	2.43325	0.369918	6.5778	5.26477e-10
ENSMUSG00000028339	Col15a1	ensembl_havana	1068.3	2.43335	0.469913	5.17829	1.25433e-06
ENSMUSG00000051682	Treml4	ensembl_havana	10.0806	2.43389	0.673679	3.61284	0.000890591
ENSMUSG00000039007	Cpq	ensembl	1403.6	2.43412	0.309426	7.86654	7.86696e-14
ENSMUSG00000040328	Olfr56	ensembl_havana	11.1954	2.43465	0.72578	3.35452	0.00212077
ENSMUSG00000002289	Angptl4	ensembl_havana	141.581	2.43483	0.372075	6.54394	6.49767e-10
ENSMUSG00000029510	Gpc2	ensembl_havana	90.0494	2.43501	0.344089	7.0767	2.10252e-11
ENSMUSG00000103284	3110080O07Rik	havana	32.5283	2.43705	0.545508	4.46749	3.27097e-05
ENSMUSG00000055210	Foxd2	ensembl_havana	56.7316	2.43898	0.516978	4.71776	1.09087e-05
ENSMUSG00000098158	Gm4804	havana	9.16778	2.43995	0.67175	3.63223	0.000833276
ENSMUSG00000035852	Misp	ensembl	21.1587	2.44317	0.54242	4.50421	2.78973e-05
ENSMUSG00000037405	Icam1	ensembl	420.847	2.44395	0.492017	4.9672	3.45538e-06
ENSMUSG00000046731	Kctd11	ensembl_havana	166.526	2.44477	0.353615	6.91363	6.17849e-11
ENSMUSG00000063652	Slc22a21	ensembl_havana	154.514	2.44516	0.464791	5.26077	8.3162e-07
ENSMUSG00000022146	Osmr	ensembl_havana	385.122	2.44657	0.462992	5.28426	7.40068e-07
ENSMUSG00000101166	Gm28496	havana	6.61489	2.44729	0.586939	4.16957	0.000111835
ENSMUSG00000086111	Gm15326	havana	8.52243	2.44771	0.673123	3.63635	0.00082134
ENSMUSG00000036552	Ermard	ensembl_havana	599.305	2.45113	0.360839	6.79287	1.34364e-10
ENSMUSG00000067158	Col4a4	ensembl_havana	60.9513	2.45171	0.396733	6.17976	5.78177e-09
ENSMUSG00000043664	Tmem221	ensembl	11.5496	2.45356	0.586969	4.18005	0.000107188
ENSMUSG00000021213	Akr1c13	ensembl_havana	25.161	2.45512	0.495582	4.95401	3.68146e-06
ENSMUSG00000010358	Ifi35	ensembl_havana	249.163	2.45677	0.346202	7.09634	1.84228e-11
ENSMUSG00000024076	Vit	ensembl	99.8316	2.45795	0.63515	3.86987	0.00035516
ENSMUSG00000034706	Dnaic2	ensembl_havana	133.251	2.45931	0.412156	5.96693	1.94718e-08
ENSMUSG00000089870	Gm15562	havana	4.45102	2.45973	0.754773	3.25889	0.00288246
ENSMUSG00000027202	Slc12a1	ensembl_havana	2.79695	2.46	0.822916	2.98937	0.00657989
ENSMUSG00000047123	Ticam1	ensembl_havana	563.299	2.46047	0.361138	6.81311	1.17785e-10
ENSMUSG00000052477	C130026I21Rik	ensembl_havana	10.184	2.46102	0.643016	3.82731	0.000415123
ENSMUSG00000046959	Slc26a1	ensembl_havana	104.946	2.46107	0.409097	6.01586	1.47753e-08
ENSMUSG00000105890	Gm42780	havana	7.27208	2.46132	0.527556	4.66552	1.37911e-05
ENSMUSG00000106310	Gm43523	havana	8.29659	2.46153	0.587902	4.18697	0.0001042
ENSMUSG00000042498	D330045A20Rik	ensembl_havana	17.067	2.46195	0.696657	3.53394	0.0011666
ENSMUSG00000097662	Gm2093	ensembl	5.08273	2.46219	0.65278	3.77185	0.000509038
ENSMUSG00000047746	Fbxo40	ensembl_havana	35.3008	2.46256	0.488942	5.03652	2.49628e-06
ENSMUSG00000091649	Phf11b	ensembl_havana	37.0887	2.46258	0.610229	4.03551	0.000189407
ENSMUSG00000045932	Ifit2	ensembl_havana	1085.68	2.4633	0.329731	7.47065	1.40302e-12
ENSMUSG00000029851	Tcaf2	ensembl_havana	63.181	2.46382	0.366087	6.73014	2.00724e-10
ENSMUSG00000062300	Pvrl2	ensembl_havana	473.606	2.46472	0.331737	7.42974	1.88073e-12
ENSMUSG00000096972	Gm26883	ensembl	13.7524	2.4675	0.495154	4.98329	3.21041e-06
ENSMUSG00000034452	Slc24a1	ensembl	12.0131	2.46781	0.66746	3.69732	0.000663319
ENSMUSG00000037254	Itih2	ensembl_havana	792.186	2.4686	0.680586	3.62716	0.000847281
ENSMUSG00000105717	Gm43465	havana	22.4937	2.4726	0.650665	3.80011	0.000458943
ENSMUSG00000035692	Isg15	ensembl	127.468	2.47496	0.51837	4.7745	8.45033e-06
ENSMUSG00000029417	Cxcl9	ensembl_havana	7.87218	2.47532	0.774688	3.19525	0.00353514
ENSMUSG00000025701	Alox5	ensembl_havana	76.7697	2.47812	0.615279	4.02763	0.000195458
ENSMUSG00000083340	Gm13156	havana	9.88278	2.47915	0.538067	4.6075	1.78263e-05
ENSMUSG00000032231	Anxa2	ensembl_havana	1270.71	2.47965	0.460417	5.38566	4.42292e-07
ENSMUSG00000035929	H2-Q4	ensembl_havana	876.16	2.48082	0.431765	5.74575	6.6309e-08
ENSMUSG00000032268	Tmprss5	ensembl_havana	105.057	2.48134	0.761736	3.25748	0.00289586
ENSMUSG00000024070	Prkd3	ensembl_havana	1282.59	2.48157	0.323879	7.66204	3.55765e-13
ENSMUSG00000028268	Gbp3	ensembl_havana	609.142	2.48238	0.462756	5.36433	4.92742e-07
ENSMUSG00000084277	Gm11702	havana	10.2066	2.48293	0.573368	4.33042	5.80157e-05
ENSMUSG00000026727	Rsu1	ensembl_havana	2060.91	2.48453	0.337687	7.3575	3.11548e-12
ENSMUSG00000087397	Rapgef3os2	havana	25.6265	2.48711	0.541825	4.59025	1.92188e-05
ENSMUSG00000020865	Abcc3	ensembl_havana	318.896	2.48739	0.443154	5.61292	1.35831e-07
ENSMUSG00000035914	Cd276	ensembl	1326.75	2.49071	0.253376	9.8301	5.3321e-21
ENSMUSG00000047090	Tmem198b	ensembl_havana	965.615	2.49154	0.244875	10.1747	1.8973e-22
ENSMUSG00000105510	Gm43815	havana	3.52555	2.49255	0.69837	3.56909	0.00103678
ENSMUSG00000071573	Rnls	ensembl_havana	38.2523	2.49356	0.393851	6.33122	2.36036e-09
ENSMUSG00000000028	Cdc45	ensembl_havana	142.866	2.49455	0.508723	4.90356	4.67541e-06
ENSMUSG00000054342	Kcnn4	ensembl_havana	22.6589	2.49504	0.465214	5.36321	4.95429e-07
ENSMUSG00000030641	Ddias	ensembl_havana	58.3572	2.49593	0.494242	5.05002	2.34082e-06
ENSMUSG00000072999	Gm15401	havana	2.00872	2.49621	0.8544	2.92159	0.00803531
ENSMUSG00000037432	Fer1l5	havana	4.81819	2.4968	0.860545	2.90142	0.00851791
ENSMUSG00000104524	Gm37333	havana	174.399	2.49887	0.302028	8.27364	3.40616e-15
ENSMUSG00000026778	Prkcq	ensembl_havana	950.874	2.50164	0.447596	5.58907	1.54349e-07
ENSMUSG00000022676	Snai2	ensembl	70.9343	2.50324	0.443545	5.64371	1.15031e-07
ENSMUSG00000062488	Ifit3b	ensembl_havana	369.52	2.50447	0.486648	5.14637	1.46691e-06
ENSMUSG00000048537	Phldb1	ensembl_havana	8105.9	2.50568	0.224845	11.144	8.79408e-27
ENSMUSG00000034612	Chst11	ensembl_havana	5161.41	2.50963	0.324058	7.74438	1.95091e-13
ENSMUSG00000018899	Irf1	ensembl_havana	680.278	2.51054	0.331231	7.57943	6.44906e-13
ENSMUSG00000032556	Bfsp2	ensembl_havana	100.289	2.51162	0.692417	3.62732	0.000846872
ENSMUSG00000095369	Gm21859	havana	2.06417	2.51264	0.856264	2.93442	0.00773626
ENSMUSG00000033207	Mamdc2	ensembl	128.996	2.51344	0.464226	5.41426	3.82235e-07
ENSMUSG00000074207	Adh1	ensembl_havana	39.1602	2.51355	0.67152	3.74308	0.000564579
ENSMUSG00000026355	Mcm6	ensembl_havana	717.587	2.51535	0.465181	5.40724	3.95893e-07
ENSMUSG00000009585	Apobec3	ensembl_havana	368.06	2.51679	0.294473	8.54676	3.9058e-16
ENSMUSG00000039232	Stx11	ensembl	30.2844	2.51763	0.42562	5.9152	2.6107e-08
ENSMUSG00000033450	Tagap	ensembl_havana	65.4919	2.51864	0.349833	7.19954	9.19381e-12
ENSMUSG00000074896	Ifit3	ensembl_havana	796.332	2.51971	0.505078	4.98875	3.12579e-06
ENSMUSG00000038648	Creb3l2	ensembl_havana	1320.1	2.51978	0.364898	6.90544	6.52057e-11
ENSMUSG00000030223	Ptpro	ensembl_havana	1723.89	2.52016	0.439967	5.72806	7.29549e-08
ENSMUSG00000064380	Gm26448	ensembl	2.85935	2.52058	0.783459	3.21725	0.00329505
ENSMUSG00000021590	Spata9	ensembl	10.9717	2.52289	0.503872	5.00702	2.86845e-06
ENSMUSG00000066894	Vsig10	ensembl_havana	266.396	2.52303	0.379566	6.64714	3.40531e-10
ENSMUSG00000046402	Rbp1	ensembl_havana	827.286	2.52516	0.477878	5.28411	7.40497e-07
ENSMUSG00000102692	Dchs2	havana	23.1452	2.5253	0.67109	3.76298	0.000525555
ENSMUSG00000059182	Skap2	ensembl_havana	1402.97	2.52597	0.376124	6.7158	2.19943e-10
ENSMUSG00000009628	Tex15	ensembl_havana	67.6747	2.52783	0.391996	6.44861	1.16199e-09
ENSMUSG00000019773	Fbxo5	ensembl_havana	130.424	2.52843	0.423066	5.97644	1.84509e-08
ENSMUSG00000064023	Klk8	ensembl_havana	105.597	2.53019	0.584211	4.33095	5.78865e-05
ENSMUSG00000097472	Gm26586	ensembl	3.65117	2.53065	0.708413	3.57228	0.00102537
ENSMUSG00000031838	Ifi30	ensembl	382.113	2.53247	0.329577	7.684	3.03523e-13
ENSMUSG00000051498	Tlr6	ensembl_havana	65.748	2.53581	0.369534	6.8622	8.63823e-11
ENSMUSG00000073528	Gm10530	ensembl_havana	39.7222	2.53801	0.535714	4.73762	9.98366e-06
ENSMUSG00000022150	Dab2	ensembl_havana	1520.96	2.53873	0.379433	6.69084	2.57969e-10
ENSMUSG00000070527	Mkrn3	ensembl_havana	62.5978	2.539	0.445056	5.70491	8.26163e-08
ENSMUSG00000030339	Ltbr	ensembl_havana	895.8	2.54006	0.32796	7.74502	1.94293e-13
ENSMUSG00000049241	Hcar1	ensembl_havana	223.779	2.54078	0.738729	3.4394	0.00160517
ENSMUSG00000109036	RP24-417N13.7	havana	3.87985	2.54195	0.808911	3.14244	0.00416255
ENSMUSG00000038037	Socs1	ensembl	76.8839	2.54295	0.420622	6.04568	1.25092e-08
ENSMUSG00000103123	Gm37390	havana	4.60152	2.54317	0.702828	3.61847	0.000873268
ENSMUSG00000034947	Tmem106a	ensembl_havana	137.298	2.54342	0.343524	7.4039	2.26584e-12
ENSMUSG00000058581	Gm5801	havana	12.1462	2.5444	0.737929	3.44803	0.00156016
ENSMUSG00000102732	Gm37342	havana	13.917	2.54458	0.575227	4.42361	3.93716e-05
ENSMUSG00000056888	Glipr1	ensembl_havana	40.5604	2.5461	0.533673	4.77089	8.58781e-06
ENSMUSG00000015355	Cd48	ensembl_havana	78.9584	2.54642	0.395287	6.44195	1.20989e-09
ENSMUSG00000052151	Plpp2	ensembl_havana	156.252	2.54643	0.552843	4.60606	1.79373e-05
ENSMUSG00000033826	Dnah8	ensembl	32.4433	2.54756	0.580761	4.38659	4.60209e-05
ENSMUSG00000105842	Gm43329	havana	1.52451	2.54872	0.883517	2.88475	0.00892923
ENSMUSG00000029605	Oas1b	ensembl_havana	87.6613	2.54906	0.434975	5.86026	3.54507e-08
ENSMUSG00000026832	Cytip	ensembl_havana	21.2169	2.54921	0.58286	4.37363	4.85215e-05
ENSMUSG00000026628	Atf3	ensembl_havana	77.7251	2.54983	0.447804	5.69408	8.76827e-08
ENSMUSG00000097518	Gm26694	ensembl	27.3432	2.55075	0.391755	6.51109	7.95132e-10
ENSMUSG00000047407	Tgif1	ensembl_havana	143.37	2.55089	0.362793	7.03124	2.85499e-11
ENSMUSG00000108255	Gm16499	ensembl_havana	69.9555	2.55321	0.423556	6.02804	1.38306e-08
ENSMUSG00000085201	Nr6a1os	havana	5.46226	2.55339	0.672359	3.79766	0.00046289
ENSMUSG00000002228	Ppm1j	ensembl_havana	83.404	2.55373	0.634687	4.0236	0.000198454
ENSMUSG00000098720	Gm27239	havana	36.8836	2.55518	0.393926	6.48644	9.22444e-10
ENSMUSG00000101162	Gm26728	havana	18.0321	2.55628	0.632104	4.04409	0.000183119
ENSMUSG00000033763	Mtss1l	ensembl_havana	23192.5	2.55688	0.334332	7.64772	3.92342e-13
ENSMUSG00000041515	Irf8	ensembl_havana	541.068	2.55731	0.317405	8.05691	1.8514e-14
ENSMUSG00000107814	Gm35876	havana	3.73723	2.55848	0.748821	3.41667	0.00173028
ENSMUSG00000056418	BC043934	ensembl_havana	48.6861	2.55901	0.396411	6.45543	1.11715e-09
ENSMUSG00000059901	Adamts14	ensembl_havana	49.9256	2.56029	0.511739	5.00311	2.92335e-06
ENSMUSG00000087176	D230022J07Rik	havana	13.8893	2.56262	0.502256	5.10222	1.81632e-06
ENSMUSG00000031207	Msn	ensembl_havana	3022.72	2.56465	0.374399	6.85003	9.33012e-11
ENSMUSG00000046718	Bst2	ensembl	223.59	2.56534	0.405919	6.31984	2.52633e-09
ENSMUSG00000086677	Tvp23bos	havana	22.2201	2.56786	0.454501	5.64985	1.11228e-07
ENSMUSG00000034471	Caskin2	ensembl_havana	2790.1	2.56856	0.355986	7.21536	8.2337e-12
ENSMUSG00000048747	E130114P18Rik	ensembl_havana	381.453	2.56928	0.346275	7.41978	2.0219e-12
ENSMUSG00000028463	Car9	ensembl_havana	10.9376	2.56971	0.636329	4.03834	0.000187359
ENSMUSG00000031610	Scrg1	ensembl	2478.39	2.57527	0.366848	7.01998	3.07298e-11
ENSMUSG00000089844	A530032D15Rik	ensembl_havana	3.81967	2.57617	0.746747	3.44986	0.00155176
ENSMUSG00000042489	Clspn	ensembl_havana	156.531	2.57633	0.720238	3.57706	0.00100857
ENSMUSG00000100301	6030407O03Rik	havana	35.9039	2.57674	0.530563	4.85663	5.79346e-06
ENSMUSG00000064262	Gimap8	ensembl_havana	127.32	2.5785	0.308589	8.35576	1.78794e-15
ENSMUSG00000055538	Zcchc24	ensembl_havana	7142.9	2.5798	0.377314	6.83728	1.00907e-10
ENSMUSG00000028597	Gpx7	ensembl_havana	278.431	2.57993	0.378582	6.81471	1.16603e-10
ENSMUSG00000057657	Rps18-ps3	ensembl	2.11016	2.58085	0.838644	3.0774	0.00506424
ENSMUSG00000027832	Ptx3	ensembl_havana	5.67405	2.58097	0.675755	3.81939	0.000427461
ENSMUSG00000062510	Nsl1	ensembl_havana	79.5769	2.58104	0.542579	4.75698	9.15559e-06
ENSMUSG00000102160	Gm36944	havana	7.24846	2.58154	0.62282	4.14491	0.00012335
ENSMUSG00000074457	S100a16	ensembl_havana	3356.03	2.58492	0.336901	7.67264	3.29455e-13
ENSMUSG00000027115	Kif18a	ensembl_havana	99.3098	2.58533	0.583463	4.43101	3.81471e-05
ENSMUSG00000068396	Rpl34-ps1	havana	32.8443	2.58613	0.547076	4.72718	1.04598e-05
ENSMUSG00000050994	Adgb	ensembl_havana	14.3577	2.58941	0.564966	4.5833	1.98069e-05
ENSMUSG00000103674	Gm37699	havana	12.0165	2.58991	0.606291	4.27173	7.4009e-05
ENSMUSG00000070063	Snora33	ensembl	7.24219	2.59013	0.564841	4.5856	1.96049e-05
ENSMUSG00000024187	Fam234a	ensembl_havana	1847.18	2.59027	0.353976	7.31763	4.0892e-12
ENSMUSG00000002297	Dbf4	ensembl_havana	200.122	2.59056	0.559051	4.63386	1.58736e-05
ENSMUSG00000074398	Gm15441	ensembl_havana	7.31943	2.59403	0.617031	4.20404	9.75276e-05
ENSMUSG00000039899	Fgl2	ensembl_havana	280.316	2.59478	0.451046	5.75279	6.39594e-08
ENSMUSG00000022148	Fyb	ensembl_havana	189.697	2.59522	0.312359	8.30848	2.59623e-15
ENSMUSG00000027505	Fam209	ensembl_havana	2.26702	2.59595	0.904216	2.87094	0.00928556
ENSMUSG00000070332	Trim80	ensembl_havana	3.85397	2.59596	0.732958	3.54176	0.00113752
ENSMUSG00000070960	Gm19680	havana	3.19804	2.60115	0.87812	2.96218	0.00712933
ENSMUSG00000034739	Mfrp	ensembl_havana	2.23907	2.60144	0.874651	2.97426	0.00688325
ENSMUSG00000039298	Cdk5rap2	ensembl_havana	1124.42	2.60193	0.328041	7.93172	4.8184e-14
ENSMUSG00000106734	Gm20559	havana	125.588	2.60221	0.38317	6.79126	1.35797e-10
ENSMUSG00000097231	Gm26852	havana	2.26287	2.6026	0.904765	2.87655	0.00913968
ENSMUSG00000097617	Gm10687	ensembl	130.255	2.60278	0.562513	4.62705	1.6361e-05
ENSMUSG00000004562	Arhgef40	ensembl_havana	2059.72	2.60328	0.284358	9.15494	2.42165e-18
ENSMUSG00000085781	Gm15640	havana	2.97272	2.6036	0.787201	3.30741	0.00246909
ENSMUSG00000092509	Gm20394	havana	30.4855	2.60388	0.411439	6.32871	2.39604e-09
ENSMUSG00000108519	RP23-53O17.1	havana	9.68803	2.60537	0.454934	5.72692	7.33583e-08
ENSMUSG00000089643	Gm16301	havana	1.10611	2.60566	0.882857	2.9514	0.00735537
ENSMUSG00000047180	Neurl3	ensembl_havana	121.81	2.60692	0.405682	6.42601	1.33271e-09
ENSMUSG00000031821	Gins2	ensembl_havana	100.329	2.60772	0.57824	4.50975	2.72512e-05
ENSMUSG00000092600	Gm20442	havana	2.28533	2.60831	0.897532	2.90609	0.00841214
ENSMUSG00000046031	Fam26f	ensembl	18.905	2.60889	0.575318	4.53469	2.44835e-05
ENSMUSG00000022952	Runx1	ensembl_havana	129.177	2.60928	0.361281	7.22228	7.88416e-12
ENSMUSG00000037552	Plekhg2	ensembl_havana	1003.88	2.60937	0.362924	7.18986	9.8257e-12
ENSMUSG00000032643	Fhl3	ensembl_havana	113.611	2.60952	0.453544	5.75362	6.36664e-08
ENSMUSG00000030287	Itpr2	ensembl_havana	2011.06	2.60984	0.390785	6.67847	2.78227e-10
ENSMUSG00000042821	Snai1	ensembl_havana	115.688	2.6118	0.49469	5.27966	7.56801e-07
ENSMUSG00000068105	Tnfrsf13c	ensembl	28.1964	2.61317	0.478082	5.46593	2.93543e-07
ENSMUSG00000019846	Lama4	ensembl_havana	1093.45	2.61356	0.385773	6.77486	1.51038e-10
ENSMUSG00000084797	Gm14321	havana	7.42359	2.61375	0.620428	4.21281	9.40376e-05
ENSMUSG00000025076	Casp7	ensembl	316.78	2.61494	0.336474	7.77159	1.58949e-13
ENSMUSG00000074480	Mex3a	ensembl_havana	426.061	2.61571	0.410953	6.36499	1.92376e-09
ENSMUSG00000046805	Mpeg1	ensembl	2639.87	2.61596	0.362814	7.21019	8.54105e-12
ENSMUSG00000102577	Gm37969	havana	9.38665	2.61603	0.676201	3.86871	0.000356705
ENSMUSG00000030657	Xylt1	ensembl_havana	4495.37	2.61779	0.426467	6.13832	7.34527e-09
ENSMUSG00000026249	Serpine2	ensembl_havana	15718.3	2.61925	0.329592	7.94695	4.29813e-14
ENSMUSG00000079343	C1s2	havana	7.64381	2.62249	0.665815	3.93877	0.000274658
ENSMUSG00000097335	Gm26563	ensembl	6.16294	2.62258	0.782073	3.35337	0.00212778
ENSMUSG00000068699	Flnc	ensembl_havana	225.165	2.62403	0.532399	4.92869	4.13687e-06
ENSMUSG00000025498	Irf7	ensembl_havana	305.31	2.62603	0.506557	5.18407	1.22004e-06
ENSMUSG00000032501	Trib1	ensembl_havana	2310.62	2.62736	0.402724	6.52396	7.35088e-10
ENSMUSG00000026669	Mcm10	ensembl_havana	105.338	2.6274	0.649046	4.04809	0.000180229
ENSMUSG00000015134	Aldh1a3	ensembl_havana	113.584	2.6294	0.425238	6.18336	5.65998e-09
ENSMUSG00000037466	4930427A07Rik	ensembl_havana	205.15	2.63272	0.502644	5.23775	9.33582e-07
ENSMUSG00000018217	Pmp22	ensembl_havana	2781.12	2.63384	0.399338	6.59551	4.70829e-10
ENSMUSG00000024659	Anxa1	ensembl_havana	347.085	2.63499	0.524464	5.02415	2.64318e-06
ENSMUSG00000078922	Tgtp1	ensembl_havana	57.0665	2.63524	0.731993	3.60009	0.000930886
ENSMUSG00000063458	1700112E06Rik	ensembl_havana	28.8822	2.6372	0.492404	5.35577	5.13469e-07
ENSMUSG00000033854	Kcnk10	ensembl	178.577	2.63734	0.360785	7.31	4.3046e-12
ENSMUSG00000038173	Enpp6	ensembl_havana	216.142	2.63788	0.835119	3.15869	0.00395441
ENSMUSG00000001768	Rin2	ensembl_havana	2969.66	2.63983	0.29969	8.80855	4.52902e-17
ENSMUSG00000056054	S100a8	ensembl_havana	7.42479	2.64177	0.82356	3.20774	0.00339675
ENSMUSG00000035745	Grin3b	ensembl_havana	35.1257	2.64339	0.553158	4.77872	8.29976e-06
ENSMUSG00000021806	Nid2	ensembl	482.753	2.64429	0.464588	5.69169	8.87676e-08
ENSMUSG00000078122	F630028O10Rik	havana	16.6877	2.64442	0.53732	4.9215	4.28546e-06
ENSMUSG00000030559	Rab38	ensembl_havana	11.1281	2.64476	0.567134	4.66338	1.39246e-05
ENSMUSG00000048070	Pirt	ensembl_havana	7.15492	2.64486	0.75371	3.50913	0.00126876
ENSMUSG00000004347	Pde1c	ensembl_havana	385.295	2.64658	0.305534	8.66212	1.52893e-16
ENSMUSG00000064215	Ifi27	ensembl_havana	2287.03	2.64692	0.345775	7.65502	3.73899e-13
ENSMUSG00000037321	Tap1	ensembl_havana	478.961	2.64723	0.383949	6.89475	6.97595e-11
ENSMUSG00000028587	Orc1	ensembl_havana	18.3484	2.64763	0.543378	4.87253	5.38793e-06
ENSMUSG00000082809	Gm14150	havana	29.5106	2.64957	0.807302	3.28201	0.00267943
ENSMUSG00000100393	Gm29491	havana	13.04	2.65025	0.556642	4.76114	8.98136e-06
ENSMUSG00000060284	Sp7	ensembl	90.821	2.65187	0.852894	3.10926	0.00460334
ENSMUSG00000036862	Dchs1	ensembl_havana	1120.98	2.65357	0.228562	11.6099	5.40319e-29
ENSMUSG00000027641	Rbl1	ensembl_havana	186.389	2.65485	0.362181	7.33016	3.76335e-12
ENSMUSG00000000120	Ngfr	ensembl_havana	145.514	2.65553	0.598471	4.4372	3.71423e-05
ENSMUSG00000042306	S100a14	ensembl_havana	5.99219	2.65582	0.723475	3.67093	0.000727636
ENSMUSG00000070327	Rnf213	ensembl_havana	894.807	2.65719	0.379382	7.00399	3.40295e-11
ENSMUSG00000080797	Gm15760	havana	2.29153	2.65867	0.863317	3.0796	0.00503022
ENSMUSG00000015879	Fam184b	ensembl_havana	592.009	2.65909	0.32275	8.23886	4.47339e-15
ENSMUSG00000071068	Treml2	ensembl	32.2519	2.66017	0.569135	4.67406	1.32875e-05
ENSMUSG00000049608	Gpr55	ensembl_havana	11.2349	2.66283	0.727726	3.65911	0.00075815
ENSMUSG00000081619	Gm13351	havana	1.73175	2.66373	0.92426	2.88201	0.00899842
ENSMUSG00000056130	Ticam2	ensembl_havana	19.2816	2.66473	0.480458	5.54623	1.92977e-07
ENSMUSG00000028044	Cks1b	ensembl_havana	170.686	2.66627	0.573445	4.64956	1.48094e-05
ENSMUSG00000005763	Cd247	ensembl_havana	3.45692	2.66764	0.892755	2.98809	0.00660417
ENSMUSG00000037161	Mgarp	ensembl_havana	5.32926	2.66843	0.811567	3.288	0.00262743
ENSMUSG00000097173	Gm26829	ensembl	4.37488	2.66897	0.839859	3.17789	0.00373055
ENSMUSG00000084772	Gm15473	havana	6.12216	2.66992	0.733225	3.64134	0.000806709
ENSMUSG00000028763	Hspg2	ensembl_havana	1812.16	2.67349	0.423467	6.31335	2.62712e-09
ENSMUSG00000067377	Tspan6	ensembl_havana	1252.42	2.67407	0.508822	5.25542	8.54688e-07
ENSMUSG00000026039	Sgol2a	ensembl_havana	114.277	2.67519	0.547465	4.8865	5.05213e-06
ENSMUSG00000027224	Duoxa1	ensembl_havana	4.43435	2.67619	0.859936	3.11208	0.00456286
ENSMUSG00000106421	Gm9645	havana	1.64952	2.67643	0.878267	3.0474	0.00553898
ENSMUSG00000106961	Gm43128	havana	8.86052	2.67953	0.69515	3.85461	0.000375933
ENSMUSG00000102971	A730062M13Rik	havana	7.06382	2.68973	0.68316	3.93718	0.000276286
ENSMUSG00000027276	Jag1	ensembl_havana	787.649	2.69062	0.333121	8.077	1.5801e-14
ENSMUSG00000038168	P3h2	ensembl_havana	390.468	2.69147	0.421801	6.3809	1.7532e-09
ENSMUSG00000067215	Usp51	ensembl_havana	67.6773	2.69218	0.347167	7.75473	1.80614e-13
ENSMUSG00000032135	Mcam	ensembl_havana	2431.78	2.69283	0.494375	5.44694	3.24203e-07
ENSMUSG00000024114	Prss41	ensembl_havana	18.7804	2.69373	0.735298	3.66346	0.000746344
ENSMUSG00000094796	BC147527	ensembl	5.62074	2.69446	0.838702	3.21265	0.00334502
ENSMUSG00000022949	Clic6	ensembl_havana	103.571	2.69469	0.581415	4.63471	1.58146e-05
ENSMUSG00000026579	F5	ensembl_havana	54.9866	2.69567	0.727071	3.70757	0.00063969
ENSMUSG00000029005	Draxin	ensembl_havana	26.292	2.69587	0.391182	6.8916	7.12047e-11
ENSMUSG00000097921	Gm26576	ensembl	1.73879	2.69625	0.894072	3.01569	0.00608533
ENSMUSG00000032702	Kank1	ensembl_havana	1241.61	2.6986	0.354976	7.60222	5.45192e-13
ENSMUSG00000024677	Ms4a6b	ensembl_havana	154.636	2.69931	0.420474	6.41968	1.38276e-09
ENSMUSG00000100147	1700047M11Rik	havana	1083.42	2.70024	0.477391	5.65624	1.0751e-07
ENSMUSG00000070469	Adamtsl3	ensembl_havana	315.584	2.70086	0.453723	5.95266	2.10897e-08
ENSMUSG00000034165	Ccnd3	ensembl_havana	2770.81	2.7029	0.351624	7.68692	2.98182e-13
ENSMUSG00000029687	Ezh2	ensembl_havana	563.827	2.703	0.395553	6.83347	1.03408e-10
ENSMUSG00000039032	Tsga13	ensembl_havana	20.2509	2.70792	0.548136	4.94024	3.92007e-06
ENSMUSG00000086537	Nespas	havana	4.21905	2.70963	0.762499	3.55362	0.0010925
ENSMUSG00000066684	Pilrb1	ensembl_havana	4.62776	2.71008	0.866482	3.12768	0.00435104
ENSMUSG00000085596	Gm11476	havana	4.38164	2.71024	0.807301	3.35716	0.00210285
ENSMUSG00000081376	Gm11694	havana	1.69405	2.71191	0.856309	3.16698	0.0038577
ENSMUSG00000023224	Serping1	ensembl_havana	1301.22	2.71384	0.567114	4.78535	8.05296e-06
ENSMUSG00000073400	Trim10	ensembl_havana	2.49412	2.71451	0.899277	3.01855	0.00603495
ENSMUSG00000073411	H2-D1	ensembl_havana	6459.67	2.719	0.390622	6.96069	4.51641e-11
ENSMUSG00000017765	Slc12a4	ensembl_havana	2362.53	2.72138	0.320471	8.49179	6.06349e-16
ENSMUSG00000039168	Dap	ensembl_havana	664.345	2.72344	0.397408	6.853	9.14803e-11
ENSMUSG00000029521	Chek2	ensembl_havana	125.808	2.72349	0.468816	5.8093	4.70359e-08
ENSMUSG00000104342	Gm36401	havana	11.2072	2.72406	0.822779	3.31081	0.0024427
ENSMUSG00000085519	Gm13703	havana	6.34073	2.72448	0.755558	3.60592	0.000912142
ENSMUSG00000011884	Gltp	ensembl_havana	3385.52	2.72467	0.383663	7.10173	1.77939e-11
ENSMUSG00000091697	Eif3s6-ps2	ensembl	4.19963	2.72518	0.712856	3.8229	0.000421935
ENSMUSG00000103238	Gm36527	havana	3.31552	2.72529	0.782478	3.4829	0.00138798
ENSMUSG00000025328	Padi3	ensembl_havana	4.81619	2.72696	0.89263	3.05497	0.00541304
ENSMUSG00000008482	Rnf151	ensembl	4.25733	2.72905	0.734766	3.71418	0.000624885
ENSMUSG00000030111	A2m	ensembl_havana	234.121	2.72981	0.725303	3.76369	0.000524147
ENSMUSG00000097209	AU022754	ensembl	82.1026	2.73197	0.570657	4.78742	7.97836e-06
ENSMUSG00000103366	C630004L07Rik	ensembl_havana	6.27792	2.73288	0.710225	3.84791	0.000384967
ENSMUSG00000097208	Gm26698	ensembl	1.194	2.73419	0.896109	3.05118	0.00547638
ENSMUSG00000057534	Gm15698	ensembl_havana	1.2768	2.73601	0.935879	2.92346	0.00799111
ENSMUSG00000022144	Gdnf	ensembl	28.7303	2.73677	0.663068	4.12744	0.000132186
ENSMUSG00000027398	Il1b	ensembl_havana	34.5338	2.73684	0.686802	3.9849	0.000230196
ENSMUSG00000024697	Gna14	ensembl	15.8137	2.73684	0.581151	4.70934	1.13384e-05
ENSMUSG00000032254	Kif23	ensembl	151.426	2.73731	0.67044	4.08285	0.00015763
ENSMUSG00000014158	Trpv4	ensembl_havana	317.437	2.73777	0.518898	5.27613	7.69971e-07
ENSMUSG00000020867	Spata20	ensembl_havana	8.01614	2.73814	0.851847	3.21436	0.00332664
ENSMUSG00000030830	Itgal	ensembl_havana	122.18	2.73863	0.479393	5.7127	7.9232e-08
ENSMUSG00000102588	Gm37444	havana	2.39421	2.7394	0.841941	3.25367	0.00293209
ENSMUSG00000031273	Col4a6	ensembl_havana	254.357	2.73977	0.584195	4.68983	1.23743e-05
ENSMUSG00000053441	Adamts19	ensembl	12.1787	2.73987	0.920561	2.9763	0.0068417
ENSMUSG00000029826	Zc3hav1	ensembl_havana	639.989	2.73999	0.283438	9.66697	2.45158e-20
ENSMUSG00000030107	Usp18	ensembl_havana	136.502	2.7414	0.519252	5.27952	7.57005e-07
ENSMUSG00000060512	0610040J01Rik	ensembl_havana	407.444	2.74304	0.42475	6.45802	1.09875e-09
ENSMUSG00000099060	Mir7025	mirbase	1.21776	2.7443	0.898204	3.05532	0.00540737
ENSMUSG00000020388	Pdlim4	ensembl_havana	597.666	2.74501	0.387377	7.08615	1.97231e-11
ENSMUSG00000107660	Gm6559	havana	7.04761	2.74509	0.601964	4.56022	2.19247e-05
ENSMUSG00000041779	Tram2	ensembl_havana	243.113	2.74608	0.411547	6.67258	2.88774e-10
ENSMUSG00000068196	Col8a1	ensembl_havana	771.728	2.74634	0.568583	4.83016	6.55455e-06
ENSMUSG00000092758	Gm25026	ensembl	2.53379	2.7524	0.905457	3.03979	0.00566515
ENSMUSG00000015484	Fam163a	ensembl_havana	660.886	2.75422	0.266427	10.3376	3.83831e-23
ENSMUSG00000105813	Gm42928	havana	27.6756	2.7557	0.425189	6.48112	9.53907e-10
ENSMUSG00000031654	Cbln1	ensembl	411.802	2.75644	0.443477	6.2155	4.69189e-09
ENSMUSG00000029096	Htra3	ensembl_havana	795.59	2.75669	0.476371	5.78685	5.32451e-08
ENSMUSG00000052471	Gm9881	ensembl	11.0315	2.75828	0.562232	4.90595	4.61968e-06
ENSMUSG00000075267	Dfnb59	ensembl_havana	2.70493	2.75841	0.968608	2.84781	0.00992
ENSMUSG00000089726	Mir17hg	havana	65.8661	2.75983	0.621457	4.4409	3.65826e-05
ENSMUSG00000035373	Ccl7	ensembl_havana	12.6253	2.76064	0.912429	3.02559	0.00590925
ENSMUSG00000080875	Gm7332	havana	19.7549	2.76202	0.503542	5.48519	2.65602e-07
ENSMUSG00000104291	A130071D04Rik	havana	11.1555	2.76234	0.63624	4.34166	5.53842e-05
ENSMUSG00000048852	Gm12185	ensembl_havana	14.253	2.76252	0.781669	3.53412	0.00116593
ENSMUSG00000040152	Thbs1	ensembl_havana	336.478	2.76495	0.69481	3.97943	0.000234878
ENSMUSG00000097997	Gm27017	havana	1.74721	2.76591	0.880847	3.14005	0.00419257
ENSMUSG00000031875	Cmtm3	ensembl	766.034	2.76822	0.340156	8.1381	9.91911e-15
ENSMUSG00000091648	C2cd4d	ensembl_havana	22.4266	2.76891	0.466005	5.94181	2.2458e-08
ENSMUSG00000024905	Mtl5	ensembl_havana	22.4882	2.76899	0.582711	4.75192	9.35808e-06
ENSMUSG00000031502	Col4a1	ensembl_havana	6515.91	2.76914	0.455467	6.07979	1.02758e-08
ENSMUSG00000079588	Tmem182	ensembl_havana	14.423	2.7698	0.872233	3.17553	0.00375738
ENSMUSG00000036718	Micall2	ensembl_havana	229.523	2.7704	0.355271	7.79799	1.32099e-13
ENSMUSG00000021322	Aoah	ensembl	44.3954	2.77267	0.413748	6.70135	2.4139e-10
ENSMUSG00000035683	Melk	ensembl_havana	137.737	2.77428	0.756839	3.66561	0.000740652
ENSMUSG00000038156	Spon1	ensembl_havana	5957.89	2.77438	0.307688	9.01685	8.00888e-18
ENSMUSG00000024691	Fam111a	ensembl_havana	326.006	2.77565	0.470587	5.89827	2.86733e-08
ENSMUSG00000078607	1810010H24Rik	ensembl_havana	311.627	2.77887	0.325199	8.54513	3.95614e-16
ENSMUSG00000047907	Tshz2	ensembl_havana	2646.14	2.77895	0.271756	10.2259	1.16803e-22
ENSMUSG00000102037	Bcl2a1a	ensembl_havana	9.34998	2.78058	0.635688	4.37413	4.84251e-05
ENSMUSG00000064443	Gm26226	ensembl	7.44108	2.78062	0.663926	4.18815	0.000103758
ENSMUSG00000029201	Ugdh	ensembl_havana	2673.25	2.78068	0.341712	8.13749	9.95863e-15
ENSMUSG00000028031	Dkk2	ensembl_havana	101.209	2.78097	0.644942	4.31197	6.26411e-05
ENSMUSG00000022209	Dhrs2	ensembl_havana	3.56609	2.78211	0.844977	3.29252	0.00259326
ENSMUSG00000055415	Atp10b	ensembl_havana	154.688	2.78276	0.881706	3.15611	0.00398698
ENSMUSG00000096984	Gm26523	ensembl	2.54726	2.78339	0.878085	3.16984	0.00382156
ENSMUSG00000029661	Col1a2	ensembl_havana	3657.24	2.78825	0.52169	5.34466	5.44169e-07
ENSMUSG00000021136	Smoc1	ensembl_havana	1420.02	2.78837	0.205998	13.5359	3.05346e-39
ENSMUSG00000006369	Fbln1	ensembl_havana	1244.7	2.7907	0.639897	4.36118	5.11155e-05
ENSMUSG00000108176	Gm43965	havana	13.7659	2.79077	0.783448	3.56216	0.00106039
ENSMUSG00000096957	E230013L22Rik	ensembl	4.5964	2.79268	0.787756	3.54511	0.00112436
ENSMUSG00000069170	Adgrv1	ensembl_havana	119.575	2.79294	0.487058	5.73431	7.051e-08
ENSMUSG00000036292	Gramd1c	ensembl_havana	130.196	2.79392	0.342998	8.14557	9.35489e-15
ENSMUSG00000024565	Sall3	ensembl	621.169	2.79627	0.289042	9.67426	2.28867e-20
ENSMUSG00000105843	Gm42644	havana	141.823	2.79741	0.644035	4.34357	5.49589e-05
ENSMUSG00000022479	Vdr	ensembl_havana	121.527	2.79743	0.556217	5.02938	2.57999e-06
ENSMUSG00000000317	Bcl6b	ensembl_havana	256.504	2.79843	0.416374	6.72096	2.12934e-10
ENSMUSG00000073407	Gm6034	ensembl_havana	4.67034	2.79985	0.793695	3.52762	0.00119239
ENSMUSG00000049690	Nckap5	ensembl_havana	220.975	2.80032	0.430448	6.50559	8.20293e-10
ENSMUSG00000014773	Dll1	ensembl_havana	380.362	2.80082	0.271036	10.3337	3.98426e-23
ENSMUSG00000046415	B430212C06Rik	havana	5.28119	2.8016	0.95143	2.94462	0.00750505
ENSMUSG00000016128	Stard13	ensembl_havana	1132.59	2.80192	0.349509	8.01673	2.52138e-14
ENSMUSG00000032221	Mns1	ensembl_havana	146.998	2.80225	0.430539	6.5087	8.05689e-10
ENSMUSG00000052776	Oas1a	ensembl_havana	81.3494	2.80579	0.506296	5.5418	1.97365e-07
ENSMUSG00000039748	Exo1	ensembl_havana	85.1097	2.8065	0.617617	4.54408	2.35013e-05
ENSMUSG00000083240	Gm13453	ensembl_havana	11.6692	2.80657	0.787029	3.56604	0.00104656
ENSMUSG00000048521	Cxcr6	ensembl	6.29168	2.80714	0.893632	3.14127	0.00417692
ENSMUSG00000102700	Gm38312	havana	37.1589	2.80723	0.432697	6.48775	9.15683e-10
ENSMUSG00000027931	Npr1	ensembl_havana	440.938	2.80983	0.435833	6.44703	1.17258e-09
ENSMUSG00000063415	Cyp26b1	ensembl_havana	574.827	2.81025	0.494214	5.68629	9.13983e-08
ENSMUSG00000097178	2310002F09Rik	havana	38.7271	2.81219	0.710502	3.95804	0.000255018
ENSMUSG00000068335	Dok1	ensembl_havana	151.097	2.8176	0.306957	9.17914	1.97115e-18
ENSMUSG00000039099	Wdr93	ensembl_havana	28.9086	2.82012	0.785187	3.59165	0.000958913
ENSMUSG00000108693	RP23-174K7.2	havana	41.6595	2.82073	0.599519	4.705	1.15625e-05
ENSMUSG00000074277	Phldb3	ensembl_havana	25.6802	2.82091	0.613797	4.59583	1.87702e-05
ENSMUSG00000020354	Sgcd	ensembl_havana	45.2127	2.82219	0.433849	6.50501	8.2238e-10
ENSMUSG00000049721	Gal3st1	ensembl_havana	1251.84	2.82411	0.471176	5.99374	1.67338e-08
ENSMUSG00000048621	Gm6377	ensembl_havana	4.5778	2.82446	0.755439	3.73883	0.000573138
ENSMUSG00000089929	Bcl2a1b	ensembl_havana	11.0785	2.82657	0.682255	4.14298	0.000124229
ENSMUSG00000104764	Gm43066	havana	20.7509	2.82721	0.742443	3.80798	0.000446032
ENSMUSG00000081087	Rps15a-ps7	havana	2.72055	2.82968	0.90719	3.11917	0.00446563
ENSMUSG00000087540	Gm11412	havana	1.35032	2.82969	0.903833	3.13076	0.00430842
ENSMUSG00000075389	2810410L24Rik	havana	511.851	2.83145	0.256565	11.036	2.75456e-26
ENSMUSG00000103309	BC037039	havana	67.5303	2.8315	0.367762	7.69927	2.7209e-13
ENSMUSG00000084274	Gm12504	ensembl_havana	6.40794	2.832	0.623074	4.5452	2.33983e-05
ENSMUSG00000040812	Agbl2	ensembl_havana	101.711	2.832	0.348657	8.1226	1.11436e-14
ENSMUSG00000047216	Cdh19	ensembl_havana	1106.39	2.83255	0.377245	7.50851	1.06738e-12
ENSMUSG00000049288	Lix1l	ensembl_havana	2847.6	2.8347	0.297421	9.53093	8.30274e-20
ENSMUSG00000104263	9430062P05Rik	havana	9.74915	2.83559	0.608174	4.66245	1.39767e-05
ENSMUSG00000067835	Gm14661	havana	1.8364	2.83614	0.849433	3.33887	0.00223092
ENSMUSG00000086509	Nkx2-2os	havana	44.2733	2.83664	0.395066	7.18016	1.04808e-11
ENSMUSG00000036995	Asap3	ensembl_havana	502.008	2.83665	0.450421	6.29778	2.88711e-09
ENSMUSG00000099397	Gm7809	havana	21.6556	2.839	0.508607	5.5819	1.60342e-07
ENSMUSG00000005800	Mmp8	ensembl	1.98002	2.83962	0.94011	3.02052	0.00599824
ENSMUSG00000029561	Oasl2	ensembl_havana	666.518	2.84205	0.43955	6.46583	1.0476e-09
ENSMUSG00000035004	Igsf6	ensembl_havana	98.686	2.84241	0.406546	6.99161	3.67679e-11
ENSMUSG00000020422	Tns3	ensembl_havana	5381.24	2.84278	0.414883	6.85201	9.20696e-11
ENSMUSG00000051910	Sox6	ensembl_havana	2107.78	2.8438	0.432462	6.57583	5.32504e-10
ENSMUSG00000044522	A730020M07Rik	ensembl_havana	84.7419	2.84562	0.5699	4.99319	3.05873e-06
ENSMUSG00000079575	Rbpsuh-rs3	havana	9.34897	2.84725	0.911096	3.12508	0.00438699
ENSMUSG00000008090	Fgfrl1	ensembl_havana	2975.95	2.84845	0.366966	7.76217	1.7062e-13
ENSMUSG00000051648	Kctd19	ensembl_havana	4.15496	2.85016	0.940392	3.03082	0.00582018
ENSMUSG00000047945	Marcksl1	ensembl_havana	4723.96	2.85125	0.295765	9.64027	3.10936e-20
ENSMUSG00000079491	H2-T10	ensembl_havana	154.054	2.85167	0.321724	8.86372	2.90094e-17
ENSMUSG00000005413	Hmox1	ensembl_havana	533.888	2.85217	0.402405	7.08782	1.95102e-11
ENSMUSG00000029503	P2rx2	ensembl_havana	4.83024	2.85235	0.814647	3.50134	0.00130347
ENSMUSG00000002274	Metrn	ensembl	3907.82	2.85242	0.335152	8.51084	5.19845e-16
ENSMUSG00000021485	Mxd3	ensembl_havana	68.3247	2.85247	0.714265	3.99357	0.000222739
ENSMUSG00000101316	Gm12663	havana	14.5366	2.85289	0.807929	3.53111	0.0011777
ENSMUSG00000031802	Phxr4	ensembl	16.8981	2.85808	0.517728	5.52042	2.20686e-07
ENSMUSG00000021947	Cryl1	ensembl	1502.94	2.86	0.538269	5.31334	6.39078e-07
ENSMUSG00000109244	RP24-330M21.1	havana	18.4114	2.86022	0.550633	5.19443	1.15985e-06
ENSMUSG00000024338	Psmb8	ensembl_havana	418.268	2.86366	0.378825	7.55932	7.42301e-13
ENSMUSG00000027322	Siglec1	ensembl_havana	108.471	2.86466	0.617107	4.64208	1.53063e-05
ENSMUSG00000028702	Rad54l	ensembl_havana	100.143	2.87038	0.571282	5.02445	2.64071e-06
ENSMUSG00000084349	Rpl3-ps1	havana	171.658	2.87049	0.451442	6.35848	2.00118e-09
ENSMUSG00000051295	9630028B13Rik	ensembl_havana	32.4721	2.87166	0.65526	4.38248	4.68121e-05
ENSMUSG00000027470	Mylk2	ensembl_havana	1.46442	2.87237	0.98232	2.92407	0.00797708
ENSMUSG00000087400	Gm15270	havana	41.0172	2.87471	0.361744	7.94682	4.29883e-14
ENSMUSG00000034837	Gnat1	ensembl_havana	23.7575	2.87606	0.528953	5.43727	3.40922e-07
ENSMUSG00000044827	Tlr1	ensembl_havana	76.0062	2.87755	0.311395	9.24084	1.14699e-18
ENSMUSG00000034349	Smc4	ensembl_havana	1082.88	2.8794	0.4129	6.97359	4.15372e-11
ENSMUSG00000041974	Spidr	ensembl	251.7	2.88041	0.369746	7.79025	1.39334e-13
ENSMUSG00000041845	Rhod	ensembl_havana	91.015	2.88059	0.373042	7.72189	2.30028e-13
ENSMUSG00000094344	Gm11942	ensembl_havana	24.1613	2.88085	0.769325	3.74464	0.000561441
ENSMUSG00000031714	Gab1	ensembl	2676.69	2.88248	0.351246	8.20643	5.80566e-15
ENSMUSG00000026385	Dbi	ensembl_havana	6472.11	2.88339	0.28453	10.1339	2.83124e-22
ENSMUSG00000047497	Adamts12	ensembl	14.456	2.88501	0.768773	3.75275	0.000545245
ENSMUSG00000025243	Slc6a20b	ensembl_havana	6.80884	2.88634	0.903132	3.19592	0.00352764
ENSMUSG00000034177	Rnf43	ensembl_havana	403.048	2.88688	0.467627	6.17347	5.99161e-09
ENSMUSG00000033386	Frrs1	ensembl_havana	268.894	2.8873	0.379432	7.60951	5.17336e-13
ENSMUSG00000019539	Rcn3	ensembl	715.847	2.88916	0.449302	6.43033	1.30046e-09
ENSMUSG00000091997	Gm6611	havana	2.68596	2.89125	0.849403	3.40387	0.00180342
ENSMUSG00000025747	Tyms	ensembl_havana	199.298	2.89388	0.439264	6.58801	4.94306e-10
ENSMUSG00000062391	4932435O22Rik	havana	16.3351	2.89552	0.821503	3.52466	0.001204
ENSMUSG00000000204	Slfn4	ensembl_havana	6.78301	2.89851	0.897909	3.22807	0.00318193
ENSMUSG00000102564	Gm37035	havana	3.75965	2.89889	0.79432	3.64952	0.000784416
ENSMUSG00000035365	Parpbp	ensembl_havana	55.9378	2.9008	0.647219	4.48195	3.07207e-05
ENSMUSG00000079553	Kifc1	ensembl_havana	186.52	2.90182	0.573307	5.06155	2.21294e-06
ENSMUSG00000001588	Acap1	ensembl_havana	16.6984	2.90583	0.578621	5.02198	2.67129e-06
ENSMUSG00000013523	Bcas1	ensembl_havana	15780.4	2.90768	0.449242	6.4724	1.007e-09
ENSMUSG00000102880	4930517J16Rik	havana	10.829	2.90888	0.720196	4.03901	0.000186847
ENSMUSG00000104713	Gbp6	ensembl_havana	72.2977	2.90944	0.602961	4.82526	6.70129e-06
ENSMUSG00000023000	Dhh	ensembl	24.6894	2.90945	0.602127	4.83195	6.50099e-06
ENSMUSG00000075284	Wipf1	ensembl_havana	1963.99	2.91135	0.377332	7.71561	2.40418e-13
ENSMUSG00000070873	Lilra5	ensembl_havana	38.0666	2.912	0.546945	5.32412	6.0415e-07
ENSMUSG00000103195	Gm37644	havana	7.0745	2.91451	0.681756	4.275	7.30352e-05
ENSMUSG00000104244	2900018N21Rik	havana	9.59861	2.91505	0.725548	4.01772	0.000203082
ENSMUSG00000087703	Gm15650	havana	4.41991	2.9167	0.955397	3.05287	0.00544783
ENSMUSG00000076858	Trav3-4	havana	4.21559	2.91676	0.924414	3.15525	0.00399748
ENSMUSG00000085419	Gm11734	havana	30.7958	2.91778	0.413853	7.05028	2.50506e-11
ENSMUSG00000085823	Gm13012	havana	1.44597	2.92117	0.924366	3.16019	0.00393661
ENSMUSG00000035842	Ddx11	ensembl	141.779	2.92203	0.425523	6.8669	8.38085e-11
ENSMUSG00000074151	Nlrc5	ensembl_havana	155.559	2.92273	0.498245	5.86606	3.43011e-08
ENSMUSG00000021702	Thbs4	ensembl_havana	401.779	2.92296	0.712968	4.09972	0.000147639
ENSMUSG00000044749	Abca6	ensembl_havana	137.845	2.92312	0.598721	4.88228	5.15185e-06
ENSMUSG00000045273	Cenph	ensembl_havana	69.1688	2.92412	0.572457	5.10802	1.76593e-06
ENSMUSG00000037621	Atoh8	ensembl_havana	212.353	2.92421	0.468607	6.24022	4.05308e-09
ENSMUSG00000104476	Gm38211	havana	10.4314	2.9251	0.663226	4.41041	4.16627e-05
ENSMUSG00000083813	Gm15502	havana	2.84041	2.9254	0.876281	3.33843	0.00223393
ENSMUSG00000052914	Cyp2j6	ensembl_havana	2571.08	2.92611	0.360838	8.1092	1.23409e-14
ENSMUSG00000029762	Akr1b8	ensembl_havana	93.0614	2.92678	0.585773	4.99644	3.01356e-06
ENSMUSG00000076431	Sox4	ensembl_havana	3936.74	2.92725	0.271816	10.7692	4.56709e-25
ENSMUSG00000041954	Tnfrsf18	ensembl_havana	3.09234	2.92796	0.963494	3.0389	0.00567853
ENSMUSG00000017697	Ada	ensembl_havana	38.4363	2.92851	0.582889	5.02414	2.64318e-06
ENSMUSG00000028718	Stil	ensembl_havana	93.0169	2.9308	0.583913	5.01925	2.70662e-06
ENSMUSG00000097049	6530411M01Rik	ensembl	40.1542	2.93135	0.446641	6.56311	5.78104e-10
ENSMUSG00000028494	Plin2	ensembl_havana	662.861	2.93197	0.372837	7.86395	8.01672e-14
ENSMUSG00000026622	Nek2	ensembl_havana	141.249	2.9323	0.747905	3.92069	0.0002941
ENSMUSG00000056737	Capg	ensembl_havana	224.508	2.93258	0.405679	7.22882	7.5358e-12
ENSMUSG00000101451	Gm29430	havana	1.5058	2.93323	0.964135	3.04234	0.0056219
ENSMUSG00000030867	Plk1	ensembl_havana	286.184	2.93371	0.618487	4.74336	9.72386e-06
ENSMUSG00000107851	Gm35736	havana	7.18921	2.93372	0.667096	4.39774	4.39565e-05
ENSMUSG00000002870	Mcm2	ensembl_havana	610.191	2.93691	0.526083	5.58258	1.59759e-07
ENSMUSG00000026177	Slc11a1	ensembl_havana	337.039	2.93826	0.423087	6.94481	5.02339e-11
ENSMUSG00000090942	F830016B08Rik	ensembl	5.52161	2.93887	0.883396	3.32678	0.00231793
ENSMUSG00000054435	Gimap4	ensembl_havana	56.0307	2.93913	0.529912	5.54644	1.92907e-07
ENSMUSG00000022262	Dnah5	ensembl_havana	237.478	2.94082	0.482263	6.09795	9.24462e-09
ENSMUSG00000007080	Pole	ensembl_havana	188.514	2.94178	0.580383	5.06869	2.13838e-06
ENSMUSG00000092014	Gm4468	havana	8.2815	2.94233	0.643192	4.57458	2.05559e-05
ENSMUSG00000039959	Hip1	ensembl_havana	5382.96	2.9439	0.378619	7.77536	1.54816e-13
ENSMUSG00000104031	Gm17771	havana	1.52464	2.94667	0.939118	3.13771	0.00422139
ENSMUSG00000005465	Il27ra	ensembl	33.4253	2.94669	0.398669	7.39131	2.46415e-12
ENSMUSG00000000386	Mx1	ensembl_havana	45.3704	2.94762	0.549338	5.36577	4.89385e-07
ENSMUSG00000051219	3100002H09Rik	ensembl	51.6241	2.94776	0.653741	4.50907	2.73292e-05
ENSMUSG00000094605	Gm25873	ensembl	1.45358	2.94847	0.904177	3.26094	0.00286324
ENSMUSG00000088493	Gm24401	ensembl	2.06631	2.94854	0.869258	3.39202	0.00187611
ENSMUSG00000033355	Rtp4	ensembl	349.282	2.9497	0.43642	6.75886	1.67162e-10
ENSMUSG00000001583	Tnk1	ensembl_havana	17.8967	2.95076	0.673679	4.38006	4.72375e-05
ENSMUSG00000032374	Plod2	ensembl_havana	634.283	2.95275	0.272661	10.8294	2.41e-25
ENSMUSG00000036832	Lpar3	ensembl_havana	57.7678	2.9539	0.523201	5.64582	1.13761e-07
ENSMUSG00000040829	Zmynd15	ensembl_havana	67.0446	2.95544	0.498759	5.92559	2.46251e-08
ENSMUSG00000068220	Lgals1	ensembl	1114.07	2.95662	0.554073	5.33616	5.69261e-07
ENSMUSG00000086481	Gm11707	havana	1.62654	2.96214	1.00647	2.94308	0.00753789
ENSMUSG00000018593	Sparc	ensembl_havana	16987.6	2.965	0.330036	8.98386	1.04313e-17
ENSMUSG00000029999	Tgfa	ensembl_havana	3168.86	2.965	0.346199	8.56444	3.38638e-16
ENSMUSG00000082145	Gm12312	havana	4.8559	2.96516	0.66686	4.44645	3.57364e-05
ENSMUSG00000027075	Slc43a1	ensembl_havana	36.3757	2.96706	0.515592	5.75466	6.33356e-08
ENSMUSG00000059027	9630013D21Rik	ensembl_havana	32.124	2.96763	0.550046	5.39524	4.21085e-07
ENSMUSG00000097415	AU020206	havana	688.166	2.96815	0.341096	8.7018	1.10335e-16
ENSMUSG00000000244	Tspan32	ensembl_havana	15.9908	2.96833	0.55153	5.38199	4.50352e-07
ENSMUSG00000087014	Gm16364	havana	7.16345	2.974	0.635737	4.67804	1.30471e-05
ENSMUSG00000041377	Ninj2	ensembl_havana	159.301	2.97453	0.423269	7.0275	2.92383e-11
ENSMUSG00000010830	Kdelr3	ensembl	86.3932	2.9754	0.480615	6.1908	5.42617e-09
ENSMUSG00000092695	Mir3092	mirbase	4.96769	2.97621	0.681194	4.3691	4.94866e-05
ENSMUSG00000078763	Slfn1	ensembl_havana	4.94957	2.97732	1.00424	2.96474	0.00707443
ENSMUSG00000096006	Gm21596	ensembl	9.0875	2.98062	0.746305	3.99384	0.000222588
ENSMUSG00000086970	Bcas1os1	havana	39.5153	2.98373	0.474667	6.28594	3.10343e-09
ENSMUSG00000030560	Ctsc	ensembl_havana	1329.8	2.98822	0.404162	7.39361	2.42368e-12
ENSMUSG00000092853	Gm25959	ensembl	2.08603	2.9893	0.877841	3.40529	0.00179574
ENSMUSG00000025644	Gm7628	ensembl_havana	51.0983	2.9897	0.457755	6.53123	7.03483e-10
ENSMUSG00000074482	Gm16589	havana	9.64716	2.99013	0.82869	3.60826	0.000904424
ENSMUSG00000037347	Chst7	ensembl_havana	220.471	2.99149	0.51878	5.7664	5.95226e-08
ENSMUSG00000037548	H2-DMb2	ensembl_havana	29.6276	2.99193	0.583485	5.12769	1.60339e-06
ENSMUSG00000048982	Gphb5	ensembl	1.47522	2.99284	0.89315	3.35088	0.0021453
ENSMUSG00000051367	Six1	ensembl_havana	139.66	2.99766	0.635498	4.71702	1.09446e-05
ENSMUSG00000027230	Creb3l1	ensembl_havana	457.029	2.99947	0.358805	8.35959	1.73693e-15
ENSMUSG00000108105	Gm5340	havana	2.33263	3.00043	0.972618	3.0849	0.00495369
ENSMUSG00000043333	Rhbdl2	ensembl_havana	45.483	3.00485	0.584117	5.14426	1.48219e-06
ENSMUSG00000024786	1700123I01Rik	ensembl_havana	1.49818	3.00493	0.8688	3.45872	0.00150624
ENSMUSG00000007039	Ddah2	ensembl_havana	810.871	3.00522	0.305206	9.84651	4.58974e-21
ENSMUSG00000039883	Lrrc17	ensembl_havana	11.8771	3.0053	0.751441	3.99939	0.000218005
ENSMUSG00000024725	Ostf1	ensembl_havana	1677.22	3.00544	0.392424	7.65865	3.6467e-13
ENSMUSG00000042129	Rassf4	ensembl_havana	861.993	3.00651	0.282463	10.6439	1.67323e-24
ENSMUSG00000024806	Mlana	ensembl	1.53731	3.00658	0.906366	3.31718	0.00239212
ENSMUSG00000026156	B3gat2	ensembl_havana	1603.63	3.009	0.480975	6.25604	3.70374e-09
ENSMUSG00000049699	Ucn2	ensembl_havana	12.084	3.01009	0.609027	4.94245	3.87999e-06
ENSMUSG00000026866	Kynu	ensembl_havana	9.81643	3.01038	0.630285	4.77621	8.38437e-06
ENSMUSG00000021754	Map3k1	ensembl_havana	890.573	3.01357	0.162768	18.5146	1.95277e-73
ENSMUSG00000038855	Itpkb	ensembl_havana	4349.43	3.01357	0.462747	6.51235	7.88807e-10
ENSMUSG00000024538	Ppic	ensembl	365.091	3.0137	0.55697	5.41088	3.88532e-07
ENSMUSG00000061897	Gm14292	ensembl_havana	12.6761	3.01386	0.725046	4.15678	0.000117605
ENSMUSG00000081123	Gm11469	havana	2.11262	3.01399	0.85206	3.5373	0.0011534
ENSMUSG00000027744	Stoml3	ensembl_havana	2.37576	3.01399	0.95635	3.15156	0.00404534
ENSMUSG00000100801	Gm15459	havana	970.893	3.01519	0.696319	4.33018	5.80716e-05
ENSMUSG00000080242	Gm15487	havana	185.923	3.01726	0.606541	4.97453	3.34661e-06
ENSMUSG00000103164	Gm38150	havana	8.84436	3.01905	0.663805	4.5481	2.31131e-05
ENSMUSG00000041219	Arhgap11a	ensembl_havana	347.91	3.02055	0.560006	5.39379	4.24164e-07
ENSMUSG00000085204	Gm15327	havana	20.4807	3.02116	0.385492	7.83717	9.83563e-14
ENSMUSG00000071547	Nt5dc2	ensembl	326.541	3.02159	0.415453	7.27299	5.55547e-12
ENSMUSG00000014609	Chrne	ensembl_havana	2.34363	3.02297	0.952087	3.17509	0.0037618
ENSMUSG00000027654	Fam83d	ensembl_havana	131.739	3.02561	0.626236	4.83142	6.51717e-06
ENSMUSG00000007041	Clic1	ensembl_havana	1046.31	3.02654	0.262657	11.5228	1.41095e-28
ENSMUSG00000024084	Qpct	ensembl	971.38	3.02791	0.307843	9.83587	5.07373e-21
ENSMUSG00000056612	Ppp1r14b	ensembl	1879.59	3.02913	0.388744	7.79209	1.37556e-13
ENSMUSG00000022221	Ripk3	ensembl	36.4135	3.03023	0.584849	5.18123	1.23675e-06
ENSMUSG00000029177	Cenpa	ensembl_havana	317.53	3.03117	0.688849	4.40034	4.34872e-05
ENSMUSG00000024590	Lmnb1	ensembl_havana	1128.74	3.0336	0.407268	7.44866	1.64558e-12
ENSMUSG00000055865	Fam19a3	ensembl_havana	27.2419	3.03367	0.891294	3.40367	0.00180453
ENSMUSG00000030606	Hapln3	ensembl_havana	127.284	3.03399	0.390346	7.77255	1.58015e-13
ENSMUSG00000041144	Dnah7b	ensembl_havana	167.657	3.03553	0.286345	10.601	2.59057e-24
ENSMUSG00000091900	Gm4353	ensembl	16.3593	3.03752	0.634866	4.7845	8.08372e-06
ENSMUSG00000109508	RP23-366O14.9	havana	2.34986	3.03922	0.951934	3.19268	0.0035633
ENSMUSG00000025489	Ifitm5	ensembl	2.4223	3.03945	0.975196	3.11676	0.0044986
ENSMUSG00000071714	Csf2rb2	ensembl	120.365	3.04096	0.523553	5.80831	4.72829e-08
ENSMUSG00000022766	Serpind1	ensembl_havana	562.782	3.04187	0.608863	4.99599	3.01875e-06
ENSMUSG00000027995	Tlr2	ensembl_havana	175.886	3.04299	0.316754	9.60682	4.25505e-20
ENSMUSG00000000275	Trim25	ensembl_havana	846.486	3.04496	0.359935	8.45976	7.82548e-16
ENSMUSG00000003617	Cp	ensembl_havana	2788.32	3.05095	0.48459	6.29593	2.92063e-09
ENSMUSG00000018339	Gpx3	ensembl_havana	815.222	3.0536	0.51434	5.93693	2.30814e-08
ENSMUSG00000029816	Gpnmb	ensembl_havana	345.323	3.05468	0.688205	4.43863	3.69261e-05
ENSMUSG00000092242	Gm20515	havana	163.073	3.05717	0.353754	8.64208	1.80479e-16
ENSMUSG00000040084	Bub1b	ensembl_havana	251.481	3.05763	0.713602	4.28478	7.01589e-05
ENSMUSG00000059883	Irak4	ensembl_havana	235.253	3.05826	0.39321	7.77767	1.5215e-13
ENSMUSG00000070501	BC094916	ensembl_havana	2.47342	3.05967	0.984233	3.10869	0.00461029
ENSMUSG00000026728	Vim	ensembl_havana	5915.57	3.06564	0.390041	7.85979	8.27989e-14
ENSMUSG00000046834	Krt1	ensembl	290.369	3.06955	0.572474	5.3619	4.9863e-07
ENSMUSG00000030218	Mgp	ensembl_havana	4727.08	3.07035	0.617945	4.96865	3.43627e-06
ENSMUSG00000095620	2010005H15Rik	ensembl_havana	1.6715	3.07158	0.945395	3.24899	0.00297782
ENSMUSG00000031756	Cenpn	ensembl	127.521	3.07189	0.535933	5.73186	7.14717e-08
ENSMUSG00000102915	Gm32460	havana	2.25933	3.07466	0.891678	3.44817	0.00155987
ENSMUSG00000041235	Chd7	ensembl_havana	1348.31	3.07788	0.273275	11.2629	2.41441e-27
ENSMUSG00000028226	Mmp16	ensembl_havana	1358.97	3.08131	0.435256	7.07931	2.0658e-11
ENSMUSG00000058818	Pirb	ensembl_havana	64.6051	3.0842	0.53081	5.81037	4.67492e-08
ENSMUSG00000087401	Gm14664	havana	3.27085	3.08578	0.898094	3.43593	0.00162296
ENSMUSG00000069763	Tmem100	ensembl_havana	1411.48	3.08612	0.47824	6.45308	1.13216e-09
ENSMUSG00000000037	Scml2	ensembl_havana	104.157	3.08799	0.301741	10.2339	1.07874e-22
ENSMUSG00000092021	Gbp11	ensembl_havana	102.029	3.08916	0.680497	4.53957	2.3958e-05
ENSMUSG00000073408	Dpcr1	ensembl_havana	2.42311	3.09402	0.948803	3.26097	0.00286324
ENSMUSG00000044313	Mab21l3	ensembl_havana	17.1355	3.09531	0.670748	4.61472	1.72691e-05
ENSMUSG00000052688	Rab7b	ensembl_havana	303.138	3.10057	0.467719	6.62913	3.80718e-10
ENSMUSG00000038567	Cyp24a1	ensembl_havana	4.73642	3.10141	0.894589	3.46685	0.00146573
ENSMUSG00000017652	Cd40	ensembl_havana	48.4279	3.10161	0.447442	6.93188	5.48646e-11
ENSMUSG00000087265	Gm12349	havana	1.99555	3.10209	1.06718	2.90682	0.00839522
ENSMUSG00000086904	Gm13404	havana	23.3863	3.10224	0.486186	6.38077	1.75326e-09
ENSMUSG00000005087	Cd44	ensembl_havana	439.621	3.10323	0.492664	6.29888	2.86904e-09
ENSMUSG00000037034	Pax1	ensembl_havana	14.5918	3.10422	0.78846	3.93706	0.000276382
ENSMUSG00000005107	Slc2a9	ensembl_havana	99.1532	3.10967	0.323867	9.60168	4.44037e-20
ENSMUSG00000041827	Oasl1	ensembl_havana	37.496	3.11003	0.607216	5.12179	1.64967e-06
ENSMUSG00000005397	Nid1	ensembl	1630.72	3.11017	0.425388	7.31139	4.26908e-12
ENSMUSG00000024388	Myo7b	ensembl_havana	5.82978	3.11124	0.79912	3.89334	0.000325324
ENSMUSG00000031636	Pdlim3	ensembl	417.004	3.11469	0.469694	6.63131	3.75499e-10
ENSMUSG00000095788	Sirpb1a	ensembl_havana	6.28416	3.11546	0.872813	3.56945	0.00103551
ENSMUSG00000083397	Gm5466	havana	81.3304	3.11998	0.459533	6.78945	1.37371e-10
ENSMUSG00000056032	BC018473	havana	20.8126	3.12006	1.03113	3.02586	0.00590459
ENSMUSG00000029468	P2rx7	ensembl_havana	1331.44	3.1217	0.353747	8.82468	3.98202e-17
ENSMUSG00000021298	Gpr132	ensembl	9.36471	3.12835	0.85319	3.66666	0.000738201
ENSMUSG00000015652	Steap1	ensembl_havana	6.90738	3.12843	0.700791	4.46414	3.31905e-05
ENSMUSG00000005202	Shbg	ensembl_havana	7.27046	3.12901	0.77798	4.02197	0.000199721
ENSMUSG00000025239	Limd1	ensembl	1864.25	3.13161	0.40485	7.73524	2.08925e-13
ENSMUSG00000020534	Shmt1	ensembl_havana	231.438	3.13207	0.520057	6.02255	1.42469e-08
ENSMUSG00000027469	Tpx2	ensembl_havana	523.91	3.13242	0.65651	4.77132	8.5728e-06
ENSMUSG00000049686	Orai1	ensembl_havana	862.83	3.13643	0.371998	8.43129	9.74361e-16
ENSMUSG00000021990	Spata13	ensembl_havana	1051.11	3.13793	0.363504	8.63247	1.94963e-16
ENSMUSG00000047139	Cd24a	ensembl	523.851	3.13799	0.366362	8.56526	3.36676e-16
ENSMUSG00000025219	Fgf8	ensembl_havana	1.91367	3.14063	1.02162	3.07416	0.00511386
ENSMUSG00000053113	Socs3	ensembl_havana	562.462	3.14123	0.528045	5.94879	2.15723e-08
ENSMUSG00000095651	Gm21817	havana	4.41845	3.1417	0.776555	4.04568	0.000181983
ENSMUSG00000028364	Tnc	ensembl_havana	690.763	3.14627	0.581916	5.40674	3.96692e-07
ENSMUSG00000048376	F2r	ensembl	640.874	3.14627	0.400424	7.85735	8.42786e-14
ENSMUSG00000026729	4930562F07Rik	ensembl_havana	2.3741	3.14787	0.870807	3.61489	0.000884572
ENSMUSG00000025358	Cdk2	ensembl	340.104	3.14917	0.43464	7.24547	6.72773e-12
ENSMUSG00000022155	Mroh2b	ensembl	6.98728	3.14957	0.948458	3.32072	0.00236513
ENSMUSG00000038572	Bpifb5	ensembl_havana	1.99752	3.15191	1.03662	3.04056	0.00565242
ENSMUSG00000024401	Tnf	ensembl_havana	11.1554	3.1535	0.707794	4.45539	3.44478e-05
ENSMUSG00000071713	Csf2rb	ensembl	158.122	3.15438	0.506159	6.23199	4.26367e-09
ENSMUSG00000085400	Pard3bos3	havana	1.8351	3.15455	0.968842	3.256	0.00291009
ENSMUSG00000036206	Sh3bp4	ensembl_havana	2465.3	3.15787	0.347285	9.093	4.12394e-18
ENSMUSG00000105284	Gm42693	havana	4.50305	3.15889	0.768994	4.10783	0.000142955
ENSMUSG00000020676	Ccl11	ensembl_havana	7.27044	3.16215	0.958965	3.29746	0.00255202
ENSMUSG00000000579	Dynlt1c	ensembl_havana	59.6598	3.16219	0.354974	8.90825	1.98462e-17
ENSMUSG00000086772	Gm11705	havana	1.7337	3.16234	0.893233	3.54033	0.00114245
ENSMUSG00000054203	Ifi205	ensembl_havana	2.0305	3.16246	1.04277	3.03273	0.0057858
ENSMUSG00000000957	Mmp14	ensembl_havana	2548.6	3.16315	0.363771	8.69543	1.16374e-16
ENSMUSG00000084371	Gm14113	havana	31.3516	3.16345	0.411611	7.68552	3.00934e-13
ENSMUSG00000046879	Irgm1	ensembl_havana	1962.68	3.16393	0.412169	7.67631	3.20963e-13
ENSMUSG00000046634	Pkd1l1	ensembl_havana	22.3456	3.16447	0.669236	4.72849	1.04006e-05
ENSMUSG00000020330	Hmmr	ensembl_havana	252.785	3.16599	0.820199	3.86003	0.000368552
ENSMUSG00000007379	Dennd2c	ensembl_havana	71.2572	3.16658	0.339979	9.31406	5.98438e-19
ENSMUSG00000020974	Pole2	ensembl	67.2094	3.1688	0.434557	7.29203	4.88314e-12
ENSMUSG00000086154	Gm16196	havana	1.6376	3.17083	0.852355	3.72008	0.000612745
ENSMUSG00000031775	Pllp	ensembl	5730.22	3.17098	0.432729	7.32787	3.8256e-12
ENSMUSG00000083827	Gm15712	havana	30.0091	3.17147	0.48716	6.51012	7.99203e-10
ENSMUSG00000023022	Lima1	ensembl_havana	2369	3.17166	0.378511	8.37929	1.48524e-15
ENSMUSG00000027833	Shox2	ensembl_havana	8.74829	3.17407	1.07495	2.95275	0.00732462
ENSMUSG00000007035	Msh5	ensembl_havana	55.4876	3.17414	0.311915	10.1763	1.87886e-22
ENSMUSG00000072688	Gm10399	ensembl_havana	5.73778	3.17442	0.703707	4.511	2.71108e-05
ENSMUSG00000086813	Gm13657	havana	1.63332	3.17584	0.846701	3.75084	0.000549123
ENSMUSG00000022754	Tmem45a	ensembl_havana	192.306	3.18051	0.610711	5.20787	1.08439e-06
ENSMUSG00000078921	Tgtp2	ensembl_havana	164.023	3.18116	0.612515	5.1936	1.16363e-06
ENSMUSG00000048709	Gm8666	havana	6.80056	3.18146	0.893551	3.56047	0.00106657
ENSMUSG00000073555	Gm4951	ensembl_havana	93.0103	3.18365	0.643315	4.94883	3.77022e-06
ENSMUSG00000026875	Traf1	ensembl_havana	108.269	3.18433	0.542	5.87514	3.25994e-08
ENSMUSG00000021567	Nkd2	ensembl_havana	406.623	3.18535	0.437712	7.27728	5.41788e-12
ENSMUSG00000002565	Scin	ensembl_havana	20.5975	3.186	0.625286	5.09527	1.8786e-06
ENSMUSG00000108900	RP23-457J22.1	havana	1.77511	3.18827	0.901614	3.53618	0.00115761
ENSMUSG00000096883	Shisa8	ensembl	440.107	3.18867	0.769436	4.14416	0.000123699
ENSMUSG00000093483	AA465934	havana	163.057	3.18918	0.2766	11.5299	1.31383e-28
ENSMUSG00000082028	Gm1826	havana	2.40305	3.18945	0.854347	3.7332	0.000584329
ENSMUSG00000031740	Mmp2	ensembl	368.649	3.18962	0.438405	7.27552	5.47439e-12
ENSMUSG00000104901	Gm42692	havana	38.9521	3.19037	0.436887	7.30251	4.53275e-12
ENSMUSG00000022039	Adam2	ensembl	2.08826	3.19177	1.04431	3.05635	0.00539073
ENSMUSG00000086620	Rspo4os	havana	1.69313	3.19212	0.869216	3.67241	0.000724
ENSMUSG00000022422	Dscc1	ensembl_havana	35.6965	3.19221	0.684197	4.66563	1.37863e-05
ENSMUSG00000098132	Rassf10	havana	176.536	3.19253	0.865021	3.6907	0.000678638
ENSMUSG00000090500	Gm17057	havana	1.83306	3.19574	0.945902	3.37851	0.00195993
ENSMUSG00000026566	Mpzl1	ensembl_havana	2902.84	3.19578	0.481577	6.63607	3.65676e-10
ENSMUSG00000053198	Prx	ensembl_havana	98.3308	3.19902	0.513377	6.23133	4.27986e-09
ENSMUSG00000056706	Krtap7-1	ensembl	1.98274	3.19915	1.00305	3.18941	0.00360108
ENSMUSG00000079012	Serpina3m	ensembl_havana	2.36336	3.19925	1.11194	2.87717	0.00912433
ENSMUSG00000022799	Arhgap31	ensembl_havana	3663.25	3.20048	0.331758	9.64702	2.92707e-20
ENSMUSG00000034438	Gbp8	ensembl_havana	75.2073	3.20165	0.736395	4.34774	5.40057e-05
ENSMUSG00000074813	Gm14005	ensembl_havana	20.5785	3.20288	0.580513	5.51733	2.24147e-07
ENSMUSG00000051716	Apon	ensembl	1.7874	3.2048	0.915666	3.49997	0.00130955
ENSMUSG00000024998	Plce1	ensembl_havana	958.862	3.20526	0.358145	8.94961	1.39042e-17
ENSMUSG00000063296	Tmem117	ensembl	707.049	3.20706	0.298552	10.7421	6.05675e-25
ENSMUSG00000095079	Igha	ensembl_havana	7.34158	3.20757	0.953452	3.36416	0.00205486
ENSMUSG00000036466	Megf11	ensembl_havana	2192.14	3.20838	0.537165	5.97281	1.88277e-08
ENSMUSG00000024679	Ms4a6d	ensembl_havana	198.357	3.20988	0.468166	6.85629	8.96927e-11
ENSMUSG00000090534	Gm4675	havana	67.5323	3.21008	0.475691	6.74826	1.78738e-10
ENSMUSG00000086736	Gm14902	havana	1.72717	3.21232	0.878075	3.65837	0.000760058
ENSMUSG00000026586	Prrx1	ensembl_havana	1247.41	3.21305	0.4353	7.38123	2.63529e-12
ENSMUSG00000092443	Gm20726	ensembl	13.258	3.21626	0.709406	4.53373	2.45723e-05
ENSMUSG00000046323	Dppa3	ensembl_havana	2.1141	3.21888	1.04156	3.09045	0.00487127
ENSMUSG00000053007	Creb5	ensembl_havana	854.579	3.22144	0.420293	7.66476	3.48883e-13
ENSMUSG00000021569	Trip13	ensembl_havana	77.088	3.22472	0.54135	5.9568	2.059e-08
ENSMUSG00000041347	Bdkrb1	ensembl_havana	4.07707	3.22671	0.990978	3.25609	0.00290952
ENSMUSG00000036446	Lum	ensembl	595.508	3.22703	0.610043	5.28984	7.19629e-07
ENSMUSG00000037370	Enpp1	ensembl_havana	769.684	3.22922	0.323361	9.98643	1.17889e-21
ENSMUSG00000097180	2700038G22Rik	havana	93.2581	3.23012	0.339209	9.5225	8.94417e-20
ENSMUSG00000024165	Hn1l	ensembl	598.425	3.23018	0.480491	6.72266	2.10674e-10
ENSMUSG00000084850	Gm12092	havana	3.66783	3.23331	0.905316	3.57147	0.00102843
ENSMUSG00000024440	Pcdh12	ensembl_havana	67.0437	3.23468	0.582333	5.55469	1.84896e-07
ENSMUSG00000026873	Phf19	ensembl_havana	152.728	3.23473	0.393821	8.2137	5.47048e-15
ENSMUSG00000033082	Clec1a	ensembl_havana	88.759	3.23638	0.37263	8.68524	1.26563e-16
ENSMUSG00000059588	Calcrl	ensembl_havana	839.333	3.23741	0.449317	7.20519	8.83814e-12
ENSMUSG00000039095	En2	ensembl_havana	142.429	3.23818	0.523594	6.18452	5.62065e-09
ENSMUSG00000041859	Mcm3	ensembl_havana	448.698	3.23961	0.524362	6.17819	5.83735e-09
ENSMUSG00000103170	Gm37170	havana	4.82126	3.24359	0.791984	4.09553	0.000150016
ENSMUSG00000007480	Mc5r	ensembl	11.7011	3.24459	0.674584	4.80976	7.20722e-06
ENSMUSG00000030341	Tnfrsf1a	ensembl_havana	1774.02	3.2448	0.395684	8.20048	6.09348e-15
ENSMUSG00000050762	Prss27	ensembl_havana	2.88698	3.24546	0.987286	3.28726	0.00263345
ENSMUSG00000023341	Mx2	ensembl_havana	113.462	3.24814	0.355124	9.1465	2.59754e-18
ENSMUSG00000026196	Bard1	ensembl_havana	81.7182	3.2485	0.542499	5.98802	1.72671e-08
ENSMUSG00000045551	Fpr1	ensembl_havana	11.1571	3.25124	0.792619	4.10189	0.000146392
ENSMUSG00000051517	Arhgef39	ensembl_havana	89.1345	3.25187	0.665238	4.88828	5.01512e-06
ENSMUSG00000085594	Gm11551	havana	3.65445	3.2522	0.891715	3.64713	0.00079126
ENSMUSG00000098090	2700099C18Rik	havana	84.2492	3.25523	0.633356	5.13964	1.51476e-06
ENSMUSG00000020000	Moxd1	ensembl_havana	1749.29	3.25559	0.73024	4.45825	3.40442e-05
ENSMUSG00000046245	Pilra	ensembl_havana	53.2348	3.25654	0.543933	5.98703	1.73606e-08
ENSMUSG00000079457	Gm7609	ensembl_havana	2.50671	3.25855	0.844271	3.8596	0.000369149
ENSMUSG00000052295	8030423F21Rik	ensembl_havana	6.09614	3.26013	0.706952	4.61153	1.75039e-05
ENSMUSG00000085968	Gm13027	havana	2.07735	3.26215	0.999787	3.26285	0.00284501
ENSMUSG00000026358	Rgs1	ensembl_havana	23.7238	3.26261	0.635935	5.13041	1.58245e-06
ENSMUSG00000100707	Gm28523	havana	47.3917	3.26625	0.40741	8.01712	2.51586e-14
ENSMUSG00000032724	Abtb2	ensembl_havana	2002.19	3.26821	0.365545	8.94064	1.50307e-17
ENSMUSG00000033308	Dpyd	ensembl_havana	502.274	3.26857	0.414555	7.88453	6.88866e-14
ENSMUSG00000027544	Nfatc2	ensembl_havana	1334.61	3.26922	0.379682	8.61043	2.33462e-16
ENSMUSG00000079042	Apela	ensembl_havana	4.08208	3.27136	0.968275	3.37854	0.00195993
ENSMUSG00000087785	Gm23172	ensembl	8.06178	3.27186	0.972188	3.36546	0.0020464
ENSMUSG00000061330	Gm11361	ensembl_havana	22.5405	3.27285	0.530169	6.17322	5.99869e-09
ENSMUSG00000098716	Gm28033	ensembl	6.24807	3.27389	0.734358	4.45817	3.40508e-05
ENSMUSG00000029163	Emilin1	ensembl_havana	817.609	3.27457	0.529054	6.18948	5.46771e-09
ENSMUSG00000006800	Sulf2	ensembl_havana	15938.1	3.2773	0.444946	7.36561	2.94633e-12
ENSMUSG00000000682	Cd52	ensembl_havana	143.961	3.27947	0.498714	6.57586	5.32504e-10
ENSMUSG00000001506	Col1a1	ensembl_havana	3424.43	3.27988	0.51726	6.34087	2.22441e-09
ENSMUSG00000040564	Apoc1	ensembl_havana	22.8788	3.28018	0.536688	6.11189	8.55004e-09
ENSMUSG00000109271	RP24-294M17.5	havana	9.62144	3.28093	0.75508	4.34515	5.46108e-05
ENSMUSG00000098552	Gm27217	havana	8.03358	3.28132	0.759546	4.32011	6.05148e-05
ENSMUSG00000034311	Kif4	ensembl_havana	156.506	3.28295	0.661987	4.95925	3.58974e-06
ENSMUSG00000025185	Loxl4	ensembl_havana	18.4207	3.29446	0.896612	3.67434	0.000719652
ENSMUSG00000067235	H2-Q10	ensembl_havana	9.38317	3.2955	0.715965	4.60287	1.81868e-05
ENSMUSG00000016024	Lbp	ensembl_havana	390.222	3.29688	0.572237	5.76139	6.11462e-08
ENSMUSG00000030156	Cd69	ensembl_havana	5.53758	3.2981	0.898978	3.66873	0.000732999
ENSMUSG00000024427	Spry4	ensembl	2136.11	3.29897	0.428724	7.69485	2.81429e-13
ENSMUSG00000101662	Gm28499	havana	1.84478	3.29936	0.883081	3.73619	0.000578423
ENSMUSG00000087593	Gm16174	havana	3.66763	3.3023	0.842702	3.9187	0.000296406
ENSMUSG00000024395	Lims2	ensembl	2069.59	3.30394	0.479716	6.88729	7.32323e-11
ENSMUSG00000038756	Ttll6	ensembl_havana	10.0636	3.30567	1.08031	3.05992	0.0053365
ENSMUSG00000035678	Tnfsf9	ensembl	60.0326	3.3079	0.43986	7.52037	9.83884e-13
ENSMUSG00000009185	Ccl8	ensembl_havana	14.2205	3.30911	0.848065	3.90196	0.00031527
ENSMUSG00000030017	Reg3g	ensembl_havana	2.28235	3.30943	1.04012	3.18176	0.00368567
ENSMUSG00000092284	Gm8801	havana	1.99141	3.30963	0.930648	3.55626	0.00108247
ENSMUSG00000002944	Cd36	ensembl_havana	202.016	3.31581	0.644758	5.14272	1.49228e-06
ENSMUSG00000045620	Odf3l1	ensembl	10.8541	3.317	0.669784	4.95234	3.70836e-06
ENSMUSG00000094845	Tmem95	ensembl	3.67759	3.31896	0.828821	4.00443	0.00021387
ENSMUSG00000025002	Cyp2c55	ensembl_havana	4.49542	3.31968	1.00935	3.28895	0.00262125
ENSMUSG00000067276	Capn6	ensembl_havana	814.289	3.32415	0.680181	4.88715	5.03757e-06
ENSMUSG00000002233	Rhoc	ensembl_havana	2038.2	3.3244	0.361551	9.19484	1.7167e-18
ENSMUSG00000030116	Mfap5	ensembl_havana	37.5304	3.3265	0.62554	5.3178	6.24386e-07
ENSMUSG00000097352	C920009B18Rik	havana	4.18292	3.32869	0.955475	3.4838	0.00138347
ENSMUSG00000107092	Gm7993	havana	19.9918	3.33484	0.841148	3.96463	0.00024872
ENSMUSG00000082433	Gm9025	havana	10.9903	3.33573	0.659256	5.05984	2.2299e-06
ENSMUSG00000020218	Wif1	ensembl_havana	116.631	3.33668	0.626017	5.33001	5.86197e-07
ENSMUSG00000055937	Krt28	ensembl_havana	8.32659	3.33773	0.742575	4.4948	2.90556e-05
ENSMUSG00000050010	Shisa3	ensembl_havana	466.524	3.3398	0.910019	3.67003	0.000729827
ENSMUSG00000031891	Hsd11b2	ensembl	5.4423	3.34363	0.846123	3.95171	0.000261337
ENSMUSG00000024795	Kif20b	ensembl	123.112	3.34943	0.570787	5.86809	3.39161e-08
ENSMUSG00000039783	Kmo	ensembl_havana	16.584	3.35019	0.72503	4.62076	1.68145e-05
ENSMUSG00000031595	Pdgfrl	ensembl_havana	293.064	3.35369	0.440469	7.61391	5.0162e-13
ENSMUSG00000037921	Ddx60	ensembl_havana	175.026	3.35506	0.469764	7.14202	1.35663e-11
ENSMUSG00000090081	Gm16587	havana	3.44737	3.35519	1.04732	3.20358	0.00344249
ENSMUSG00000097056	Gm4262	ensembl	3.8254	3.35525	0.853962	3.92904	0.000284951
ENSMUSG00000028874	Fgr	ensembl_havana	41.371	3.35577	0.657906	5.10069	1.83065e-06
ENSMUSG00000040714	Klc3	ensembl_havana	392.642	3.35702	0.477349	7.03264	2.82818e-11
ENSMUSG00000026271	Gpr35	ensembl_havana	64.2627	3.35731	0.475922	7.05433	2.44192e-11
ENSMUSG00000087618	Gm14114	havana	9.7236	3.36406	0.682368	4.92998	4.11304e-06
ENSMUSG00000085553	Gm14808	havana	2.83966	3.369	0.883292	3.81414	0.000436116
ENSMUSG00000039328	Rnf122	ensembl_havana	445.172	3.37033	0.4718	7.14356	1.34314e-11
ENSMUSG00000028873	Cdca8	ensembl_havana	233.986	3.37531	0.647335	5.21417	1.04972e-06
ENSMUSG00000058290	Espl1	ensembl	209.635	3.37619	0.626427	5.38961	4.33579e-07
ENSMUSG00000019982	Myb	ensembl_havana	27.0694	3.37899	0.520112	6.49665	8.66614e-10
ENSMUSG00000020185	E2f7	ensembl_havana	88.1966	3.38157	0.779284	4.33933	5.58812e-05
ENSMUSG00000018983	E2f2	ensembl_havana	148.736	3.38373	0.489137	6.91776	6.01444e-11
ENSMUSG00000108829	RP23-421C2.3	havana	2.46567	3.38894	1.04718	3.23626	0.00310034
ENSMUSG00000020520	Galnt10	ensembl_havana	1905.21	3.39118	0.349043	9.71565	1.55701e-20
ENSMUSG00000084796	Mir142hg	havana	12.904	3.39175	0.631532	5.37067	4.77319e-07
ENSMUSG00000020017	Hal	ensembl_havana	19.7089	3.39234	0.807947	4.19871	9.96145e-05
ENSMUSG00000053117	E330013P04Rik	ensembl_havana	18.3561	3.39341	0.728949	4.65521	1.44458e-05
ENSMUSG00000024236	Svil	ensembl_havana	1045.9	3.39478	0.320104	10.6052	2.49343e-24
ENSMUSG00000078920	Ifi47	ensembl_havana	254.691	3.39519	0.609823	5.5675	1.73081e-07
ENSMUSG00000031375	Bgn	ensembl_havana	5205.33	3.39917	0.533601	6.37024	1.86452e-09
ENSMUSG00000097252	Gm6634	ensembl	4.12683	3.40016	0.903105	3.76496	0.000521747
ENSMUSG00000082342	Gm5395	havana	2.27324	3.40464	0.960904	3.54317	0.00113162
ENSMUSG00000086746	Gm15222	havana	12.4462	3.40614	0.926843	3.67499	0.000717993
ENSMUSG00000019874	Fabp7	ensembl_havana	3019.63	3.40742	0.385673	8.83499	3.67078e-17
ENSMUSG00000035493	Tgfbi	ensembl	1083.96	3.40986	0.511236	6.66982	2.93977e-10
ENSMUSG00000032246	Calml4	ensembl	4.42457	3.41265	0.936917	3.64242	0.000804135
ENSMUSG00000066861	Oas1g	ensembl_havana	22.0813	3.41321	0.687142	4.96726	3.45508e-06
ENSMUSG00000097315	Gm26568	havana	3.07862	3.41387	0.936816	3.64412	0.000799565
ENSMUSG00000060183	Cxcl11	ensembl_havana	4.54823	3.41439	0.96462	3.53962	0.00114492
ENSMUSG00000045394	Epcam	ensembl	22.5338	3.41765	0.807805	4.23079	8.74378e-05
ENSMUSG00000103774	Gm36932	havana	26.7308	3.41805	0.562811	6.07317	1.06853e-08
ENSMUSG00000107876	Gm43936	havana	3.01727	3.41939	0.902938	3.78696	0.000481579
ENSMUSG00000053545	6430503K07Rik	ensembl_havana	41.1494	3.41993	0.477112	7.16798	1.13623e-11
ENSMUSG00000045629	Sh3tc2	ensembl	357.865	3.42152	0.484959	7.05528	2.42675e-11
ENSMUSG00000032334	Loxl1	ensembl	537.22	3.42316	0.428727	7.98446	3.22897e-14
ENSMUSG00000103098	Gm37559	havana	6.00702	3.42473	0.859516	3.98449	0.000230561
ENSMUSG00000040613	Apobec1	ensembl_havana	322.684	3.42621	0.395042	8.67301	1.39936e-16
ENSMUSG00000081651	Gm15530	havana	16.0732	3.42666	0.591258	5.79554	5.07356e-08
ENSMUSG00000031340	Gabre	ensembl_havana	27.4703	3.42953	0.477399	7.18378	1.024e-11
ENSMUSG00000093514	Gm28727	havana	3.96101	3.42974	0.827582	4.14429	0.000123649
ENSMUSG00000018570	2810408A11Rik	ensembl_havana	49.0848	3.43157	0.440899	7.78313	1.46236e-13
ENSMUSG00000082932	Cyp2j8	ensembl_havana	28.068	3.43846	0.511953	6.71635	2.19219e-10
ENSMUSG00000022893	Adamts1	ensembl_havana	1992.61	3.43985	0.49729	6.9172	6.03508e-11
ENSMUSG00000081773	Gm8302	havana	2.243	3.43986	0.944212	3.6431	0.000802241
ENSMUSG00000056606	Gm10000	ensembl	3.08172	3.44043	1.13687	3.02622	0.00589817
ENSMUSG00000030577	Cd22	ensembl_havana	68.3985	3.44307	0.401704	8.57116	3.21145e-16
ENSMUSG00000000693	Loxl3	ensembl_havana	750.396	3.44546	0.395475	8.71219	1.01549e-16
ENSMUSG00000064057	Scgb3a1	ensembl_havana	15.0095	3.44775	0.802713	4.29512	6.71311e-05
ENSMUSG00000038508	Gdf15	ensembl_havana	14.3187	3.44868	0.881874	3.91063	0.00030558
ENSMUSG00000103192	Gm37645	havana	14.4991	3.45166	0.557773	6.18828	5.50658e-09
ENSMUSG00000086881	Gm13594	ensembl_havana	12.7582	3.45172	0.543485	6.35109	2.09166e-09
ENSMUSG00000086233	Gm11816	havana	7.15916	3.4525	0.97223	3.55112	0.00110197
ENSMUSG00000078190	Dnm3os	ensembl_havana	10.422	3.45955	0.86856	3.98308	0.000231762
ENSMUSG00000063975	Slco1a5	ensembl_havana	3.37851	3.46149	0.966637	3.58096	0.000994958
ENSMUSG00000034595	Ppp1r18	ensembl_havana	1884.39	3.46158	0.38619	8.96342	1.23711e-17
ENSMUSG00000063851	Rnf183	ensembl_havana	6.79792	3.46473	0.959113	3.61243	0.000891872
ENSMUSG00000094828	Trav3-3	ensembl_havana	4.31018	3.46594	1.1215	3.09044	0.00487127
ENSMUSG00000022894	Adamts5	ensembl	428.123	3.467	0.277971	12.4725	2.31918e-33
ENSMUSG00000075555	Gm10863	havana	130.654	3.46935	0.462425	7.50251	1.11575e-12
ENSMUSG00000097519	4930558J18Rik	havana	3.46093	3.47204	0.988924	3.51093	0.0012605
ENSMUSG00000073902	Gm1966	havana	17.7119	3.47236	0.730516	4.75329	9.30563e-06
ENSMUSG00000050382	Kif7	ensembl_havana	377.301	3.47375	0.290701	11.9496	1.17292e-30
ENSMUSG00000019933	Mrln	ensembl_havana	7.55522	3.47491	0.781563	4.44611	3.57649e-05
ENSMUSG00000034641	Cd300ld	ensembl_havana	11.5689	3.47572	0.817995	4.24907	8.1182e-05
ENSMUSG00000028082	Sh3d19	ensembl_havana	3166.5	3.47578	0.45639	7.61581	4.9511e-13
ENSMUSG00000021175	Cdca7l	ensembl_havana	167.692	3.48196	0.487764	7.13861	1.3889e-11
ENSMUSG00000030361	Klrb1a	ensembl_havana	2.52099	3.4837	1.01005	3.44906	0.00155569
ENSMUSG00000050359	Sprr1a	ensembl_havana	10.3786	3.48747	0.867162	4.0217	0.000199916
ENSMUSG00000034329	Brip1	ensembl_havana	48.0149	3.48821	0.699028	4.99008	3.10498e-06
ENSMUSG00000099974	Bcl2a1d	ensembl_havana	9.31866	3.48943	0.947976	3.68093	0.000702911
ENSMUSG00000034855	Cxcl10	ensembl_havana	57.7008	3.49578	0.76201	4.58758	1.94484e-05
ENSMUSG00000046080	Clec9a	ensembl_havana	4.49964	3.50126	0.901682	3.88304	0.00033834
ENSMUSG00000022686	B3gnt5	ensembl_havana	128.114	3.50139	0.668068	5.24107	9.18011e-07
ENSMUSG00000019929	Dcn	ensembl	3906.44	3.50273	0.645554	5.42594	3.60391e-07
ENSMUSG00000071568	Gm5874	havana	5.08903	3.50322	0.98674	3.5503	0.00110447
ENSMUSG00000026042	Col5a2	ensembl_havana	813.365	3.50452	0.500999	6.99508	3.60353e-11
ENSMUSG00000079186	Gzmc	ensembl	2.30221	3.50568	0.930571	3.76723	0.000517378
ENSMUSG00000016758	Bik	ensembl	12.1007	3.50692	0.818591	4.28409	7.03652e-05
ENSMUSG00000053318	Slamf8	ensembl_havana	31.4194	3.50759	0.617072	5.68426	9.2411e-08
ENSMUSG00000027204	Fbn1	ensembl_havana	960.928	3.50905	0.534824	6.56112	5.85319e-10
ENSMUSG00000022385	Gtse1	ensembl	164.954	3.51014	0.694162	5.05666	2.26436e-06
ENSMUSG00000042812	Foxf1	ensembl_havana	311.509	3.51086	0.463814	7.56955	6.90992e-13
ENSMUSG00000052613	Pcdh15	ensembl_havana	3084.67	3.51272	0.398068	8.82441	3.98548e-17
ENSMUSG00000104186	Gm37819	havana	6.15199	3.51452	1.07656	3.26457	0.00282934
ENSMUSG00000024063	Lbh	ensembl_havana	9412.31	3.51522	0.38112	9.22339	1.3366e-18
ENSMUSG00000069910	Spdl1	ensembl_havana	72.5923	3.51689	0.673863	5.219	1.02519e-06
ENSMUSG00000045672	Col27a1	ensembl_havana	1397.88	3.52025	0.38717	9.09227	4.14425e-18
ENSMUSG00000048065	Cyb5r2	ensembl_havana	44.0072	3.52065	0.578629	6.08447	1.00052e-08
ENSMUSG00000052281	Tspan32os	ensembl_havana	13.444	3.52213	0.544646	6.46682	1.04214e-09
ENSMUSG00000082706	Gm11663	havana	3.8017	3.52232	1.024	3.43978	0.00160322
ENSMUSG00000039115	Itga9	ensembl_havana	1339.1	3.52541	0.483256	7.29511	4.77903e-12
ENSMUSG00000028327	Stra6l	ensembl_havana	15.6669	3.52658	0.759323	4.64437	1.51506e-05
ENSMUSG00000039814	Xkr5	ensembl_havana	83.2079	3.52705	0.585411	6.02492	1.40602e-08
ENSMUSG00000027496	Aurka	ensembl_havana	182.471	3.52906	0.6741	5.23521	9.45338e-07
ENSMUSG00000054072	Iigp1	ensembl	473.088	3.52959	0.690783	5.10955	1.75246e-06
ENSMUSG00000040522	Tlr8	ensembl_havana	20.7628	3.53254	0.605553	5.83359	4.10907e-08
ENSMUSG00000071637	Cebpd	ensembl	716.896	3.53562	0.513809	6.8812	7.61714e-11
ENSMUSG00000085977	Gm5970	havana	5.53934	3.53569	1.00433	3.52045	0.00122181
ENSMUSG00000106186	Gm43627	havana	14.7071	3.53796	0.67831	5.21585	1.0405e-06
ENSMUSG00000030069	Prok2	ensembl_havana	13.0498	3.54045	0.856582	4.13322	0.000129199
ENSMUSG00000029185	Fam114a1	ensembl_havana	1118.88	3.54194	0.423362	8.36623	1.64773e-15
ENSMUSG00000019987	Arg1	ensembl	15.7611	3.54408	0.893746	3.96542	0.000247969
ENSMUSG00000022322	Shcbp1	ensembl_havana	183.302	3.54473	0.636761	5.56681	1.73616e-07
ENSMUSG00000031504	Rab20	ensembl	47.7342	3.54569	0.444713	7.97297	3.51655e-14
ENSMUSG00000054046	Klk13	ensembl_havana	7.67843	3.54703	0.962667	3.68458	0.000693451
ENSMUSG00000024987	Cyp26a1	ensembl	25.0549	3.54886	0.750166	4.73076	1.0295e-05
ENSMUSG00000096922	Gm17308	havana	4.83962	3.55008	0.924063	3.84182	0.000393902
ENSMUSG00000108474	RP23-119H17.1	havana	3.16474	3.55022	0.86273	4.11511	0.000138947
ENSMUSG00000019866	Aim1	ensembl_havana	277.037	3.55523	0.503252	7.06452	2.27749e-11
ENSMUSG00000025279	Dnase1l3	ensembl_havana	25.8421	3.55799	0.790296	4.5021	2.81364e-05
ENSMUSG00000046993	Gm5637	ensembl_havana	4.82337	3.55818	0.917961	3.87618	0.000346809
ENSMUSG00000042265	Trem1	ensembl_havana	3.99156	3.56177	1.19204	2.98796	0.00660632
ENSMUSG00000058147	Xlr3c	ensembl_havana	6.43141	3.5638	1.07481	3.31574	0.0024037
ENSMUSG00000005470	Asf1b	ensembl_havana	123.879	3.56561	0.62435	5.71092	7.99927e-08
ENSMUSG00000027376	Prom2	ensembl_havana	84.5843	3.56606	0.839155	4.24958	8.10215e-05
ENSMUSG00000005320	Fgfr4	ensembl_havana	91.6588	3.56732	0.679554	5.2495	8.80438e-07
ENSMUSG00000046580	Gm7862	havana	13.0477	3.56752	0.650624	5.48323	2.6827e-07
ENSMUSG00000027765	P2ry1	ensembl_havana	352.983	3.56935	0.371221	9.61518	3.93262e-20
ENSMUSG00000063388	BC023105	ensembl	21.136	3.57149	0.907946	3.9336	0.000279884
ENSMUSG00000065847	Gm25188	ensembl	10.8399	3.57162	0.623743	5.72611	7.36869e-08
ENSMUSG00000012889	Podnl1	ensembl_havana	4.5536	3.57407	1.10374	3.23815	0.00308092
ENSMUSG00000087192	4930412L05Rik	havana	7.76541	3.57827	0.70978	5.04138	2.43751e-06
ENSMUSG00000063765	Chadl	ensembl_havana	2590.06	3.57909	0.425299	8.41546	1.11e-15
ENSMUSG00000087641	Gm12811	havana	2.82996	3.57957	1.02902	3.47861	0.00140888
ENSMUSG00000066553	Gm6969	ensembl_havana	64.5689	3.58131	0.791842	4.52276	2.5775e-05
ENSMUSG00000086712	AI427809	ensembl_havana	28.1967	3.58182	0.55523	6.45106	1.14532e-09
ENSMUSG00000028551	Cdkn2c	ensembl_havana	549.043	3.58559	0.479238	7.48187	1.2941e-12
ENSMUSG00000004707	Ly9	ensembl_havana	106.004	3.58727	0.507104	7.07404	2.13677e-11
ENSMUSG00000085015	Gm14424	havana	2.71551	3.58834	0.999481	3.59021	0.000963654
ENSMUSG00000070366	Plpp4	ensembl_havana	467.986	3.59038	0.383171	9.37019	3.60367e-19
ENSMUSG00000095028	Sirpb1b	ensembl_havana	3.00269	3.59168	1.05806	3.3946	0.00185955
ENSMUSG00000021211	Akr1c12	ensembl_havana	3.31416	3.59642	0.86744	4.14601	0.000122854
ENSMUSG00000069793	Slfn9	ensembl_havana	73.9568	3.59656	0.532695	6.75163	1.74973e-10
ENSMUSG00000028640	Tfap2c	ensembl_havana	22.3676	3.59819	1.15666	3.11085	0.00457951
ENSMUSG00000048126	Col6a3	ensembl_havana	548.749	3.59893	0.525745	6.84539	9.61177e-11
ENSMUSG00000086860	Gm1720	havana	9.34158	3.60468	0.890375	4.04849	0.000179946
ENSMUSG00000004665	Cnn2	ensembl_havana	1812.26	3.6094	0.47717	7.56418	7.17867e-13
ENSMUSG00000061482	Hist1h4d	ensembl_havana	2.30284	3.60987	0.82656	4.36734	4.98625e-05
ENSMUSG00000078521	Aunip	ensembl_havana	19.9504	3.61419	0.842311	4.2908	6.83957e-05
ENSMUSG00000060470	Adgrg3	ensembl	20.9369	3.6145	0.676193	5.34537	5.42171e-07
ENSMUSG00000026683	Nuf2	ensembl_havana	264.424	3.61697	0.581082	6.22454	4.46074e-09
ENSMUSG00000043903	Gm22	ensembl_havana	547.758	3.61736	0.45977	7.86775	7.81276e-14
ENSMUSG00000037849	Gm4955	ensembl_havana	20.4781	3.62024	0.873026	4.14677	0.000122506
ENSMUSG00000105457	Gm43200	havana	8.09969	3.6203	0.981399	3.68892	0.000683151
ENSMUSG00000031385	Plxnb3	ensembl_havana	3402.38	3.62063	0.550225	6.58027	5.18309e-10
ENSMUSG00000032420	Nt5e	ensembl_havana	1087.36	3.62123	0.332281	10.8981	1.17402e-25
ENSMUSG00000096403	Gm9825	havana	76.7094	3.62885	0.608839	5.96029	2.02245e-08
ENSMUSG00000038457	Tmem255b	ensembl	212.158	3.6302	0.633749	5.72813	7.29483e-08
ENSMUSG00000041482	Piezo2	ensembl_havana	219.115	3.63295	0.536909	6.7664	1.59552e-10
ENSMUSG00000045328	Cenpe	ensembl_havana	238.255	3.6349	0.664375	5.47116	2.85787e-07
ENSMUSG00000080942	Zfp36l1-ps	havana	3.00447	3.63662	1.04075	3.49422	0.0013355
ENSMUSG00000040026	Saa3	ensembl	4.4832	3.63674	1.20623	3.01498	0.00609725
ENSMUSG00000026668	Ucma	ensembl_havana	23.9674	3.63883	0.898765	4.0487	0.000179842
ENSMUSG00000039377	Hlx	ensembl_havana	282.286	3.64092	0.50859	7.15885	1.20915e-11
ENSMUSG00000026686	Lmx1a	ensembl_havana	4.52004	3.64193	1.06975	3.40447	0.0018005
ENSMUSG00000035963	Odf3l2	ensembl	31.9575	3.64236	0.687713	5.29633	6.97298e-07
ENSMUSG00000104920	Gm43215	havana	2.41924	3.64369	0.870897	4.18383	0.000105535
ENSMUSG00000085912	Trp53cor1	havana	61.7484	3.64606	0.536015	6.80216	1.26498e-10
ENSMUSG00000052229	Gpr17	ensembl_havana	6245.58	3.64675	0.580041	6.28707	3.08474e-09
ENSMUSG00000071984	Fndc1	ensembl_havana	669.064	3.64698	0.521993	6.98664	3.79831e-11
ENSMUSG00000040528	Milr1	ensembl_havana	37.2912	3.65095	0.4473	8.16219	8.20501e-15
ENSMUSG00000105857	Gm42817	havana	2.57205	3.65309	0.917935	3.97968	0.000234736
ENSMUSG00000099398	Ms4a14	havana	30.684	3.65384	0.624416	5.85161	3.72225e-08
ENSMUSG00000035455	Fignl1	ensembl_havana	199.626	3.65942	0.582361	6.28377	3.14082e-09
ENSMUSG00000057604	Lmcd1	ensembl_havana	1271.79	3.66255	0.420782	8.70416	1.08527e-16
ENSMUSG00000086283	2810433D01Rik	havana	55.8346	3.66282	0.613537	5.97001	1.91399e-08
ENSMUSG00000039934	Gsap	ensembl_havana	1029.15	3.66546	0.313881	11.6779	2.49618e-29
ENSMUSG00000068452	Duox2	ensembl_havana	11.9537	3.66978	0.997426	3.67925	0.000707201
ENSMUSG00000004872	Pax3	ensembl_havana	4.51015	3.67073	1.19786	3.0644	0.00526745
ENSMUSG00000026308	Klhl30	ensembl_havana	89.5264	3.67265	0.843894	4.35203	5.30574e-05
ENSMUSG00000078249	Hmga1-rs1	ensembl_havana	74.9782	3.6736	0.637481	5.76269	6.07137e-08
ENSMUSG00000037379	Spon2	ensembl_havana	15.9416	3.6738	0.651018	5.64315	1.15343e-07
ENSMUSG00000030677	Kif22	ensembl_havana	249.871	3.6754	0.635511	5.78338	5.42696e-08
ENSMUSG00000074677	Sirpb1c	ensembl_havana	4.67534	3.67565	1.06981	3.43581	0.0016235
ENSMUSG00000044703	Phf11a	ensembl_havana	5.87881	3.68742	0.972176	3.79296	0.000470788
ENSMUSG00000035352	Ccl12	ensembl_havana	85.0561	3.69342	0.621615	5.94165	2.24726e-08
ENSMUSG00000022579	Gpihbp1	ensembl_havana	5.933	3.69704	1.25852	2.93761	0.00766093
ENSMUSG00000087184	Gm11650	havana	81.7655	3.70079	0.472652	7.82984	1.03694e-13
ENSMUSG00000040533	Matn1	ensembl_havana	32.7515	3.70437	0.657446	5.63448	1.20755e-07
ENSMUSG00000041498	Kif14	ensembl_havana	87.5935	3.70465	0.668647	5.54052	1.98702e-07
ENSMUSG00000041449	Serpina3h	havana	4.52784	3.70707	1.0376	3.57275	0.00102406
ENSMUSG00000030546	Plin1	ensembl_havana	3.86739	3.70811	0.929386	3.98985	0.000225906
ENSMUSG00000020122	Egfr	ensembl_havana	3137.54	3.70846	0.37867	9.79338	7.48667e-21
ENSMUSG00000030022	Adamts9	ensembl_havana	449.756	3.71558	0.450598	8.24587	4.25578e-15
ENSMUSG00000011008	Mcoln2	ensembl_havana	21.6668	3.72166	0.84199	4.42007	3.99659e-05
ENSMUSG00000024912	Fosl1	ensembl	5.53262	3.72886	0.920504	4.05089	0.000178322
ENSMUSG00000024501	Dpysl3	ensembl_havana	6312.63	3.73195	0.370994	10.0593	5.83662e-22
ENSMUSG00000030607	Acan	ensembl_havana	1387.78	3.73498	0.528383	7.06868	2.21687e-11
ENSMUSG00000030342	Cd9	ensembl_havana	6385.57	3.73507	0.39402	9.47938	1.33236e-19
ENSMUSG00000020592	Sdc1	ensembl_havana	329.924	3.73528	0.414729	9.00654	8.70695e-18
ENSMUSG00000030365	Clec2i	ensembl_havana	16.799	3.7354	0.667011	5.60021	1.45413e-07
ENSMUSG00000102418	Sh2d1b1	ensembl_havana	20.9545	3.73724	0.673034	5.55283	1.86606e-07
ENSMUSG00000031779	Ccl22	ensembl_havana	40.7743	3.73816	0.634931	5.88751	3.04509e-08
ENSMUSG00000101389	Ms4a4a	havana	72.2824	3.73925	0.613052	6.0994	9.16783e-09
ENSMUSG00000020649	Rrm2	ensembl_havana	401.472	3.73939	0.684655	5.46171	3.00379e-07
ENSMUSG00000020052	Ascl1	ensembl_havana	1273.16	3.74393	0.494547	7.57042	6.87445e-13
ENSMUSG00000027331	Knstrn	ensembl_havana	355.035	3.74456	0.689563	5.43033	3.52596e-07
ENSMUSG00000034906	Ncaph	ensembl_havana	223.704	3.74964	0.600058	6.2488	3.87021e-09
ENSMUSG00000052396	Mogat2	ensembl_havana	3.92366	3.75276	1.12236	3.34363	0.00219638
ENSMUSG00000018920	Cxcl16	ensembl_havana	321.495	3.75736	0.475327	7.90479	5.89926e-14
ENSMUSG00000049103	Ccr2	ensembl_havana	80.5455	3.75959	0.731215	5.14157	1.50105e-06
ENSMUSG00000022945	Chaf1b	ensembl_havana	121.408	3.76221	0.658548	5.71289	7.9166e-08
ENSMUSG00000040121	Rep15	ensembl_havana	306.531	3.76484	0.389489	9.66611	2.46599e-20
ENSMUSG00000039954	Stk32a	ensembl	557.009	3.76649	0.45398	8.2966	2.83074e-15
ENSMUSG00000029622	Arpc1b	ensembl_havana	3497.12	3.76767	0.464234	8.11587	1.17418e-14
ENSMUSG00000034394	Lif	ensembl_havana	63.7985	3.77487	0.55108	6.84994	9.3308e-11
ENSMUSG00000016487	Ppfibp1	ensembl_havana	6810.31	3.77718	0.347436	10.8716	1.55696e-25
ENSMUSG00000042282	Gucy2f	ensembl_havana	65.5154	3.77949	0.588731	6.41973	1.38276e-09
ENSMUSG00000083833	Gm13841	havana	4.0994	3.77989	0.9282	4.07227	0.0001642
ENSMUSG00000036334	Igsf10	ensembl_havana	427.328	3.78426	0.421601	8.97593	1.11546e-17
ENSMUSG00000108238	Gm43984	havana	48.4742	3.78874	0.430952	8.79156	5.22151e-17
ENSMUSG00000086105	Gm11636	havana	16.2686	3.79181	0.732857	5.17402	1.27998e-06
ENSMUSG00000053063	Clec12a	ensembl_havana	54.464	3.79189	0.668957	5.66836	1.00594e-07
ENSMUSG00000057191	AB124611	ensembl_havana	67.6139	3.79269	0.542332	6.9933	3.6453e-11
ENSMUSG00000082676	Gm11843	havana	2.66587	3.79343	0.845776	4.48514	3.0291e-05
ENSMUSG00000087060	Eldr	havana	47.5407	3.79487	0.64912	5.84618	3.83475e-08
ENSMUSG00000017724	Etv4	ensembl_havana	2718.66	3.7991	0.454038	8.36738	1.63367e-15
ENSMUSG00000022203	Efs	ensembl	1779.56	3.79945	0.347235	10.942	7.46021e-26
ENSMUSG00000046057	Gm15428	ensembl_havana	3.85698	3.80051	1.09624	3.46686	0.00146573
ENSMUSG00000101304	Plet1os	havana	15.696	3.80114	0.702999	5.40704	3.96127e-07
ENSMUSG00000039981	Zc3h12d	ensembl	27.2604	3.80143	0.581585	6.53632	6.81829e-10
ENSMUSG00000108004	Gm44080	havana	14.0401	3.80217	0.746321	5.09455	1.88445e-06
ENSMUSG00000087443	Ppp1r18os	havana	49.1631	3.82404	0.519245	7.36463	2.96385e-12
ENSMUSG00000092130	D030025P21Rik	ensembl	3.24763	3.82539	0.985398	3.88207	0.000339494
ENSMUSG00000029831	Npvf	ensembl_havana	2.78606	3.82554	0.86849	4.40481	4.26582e-05
ENSMUSG00000032218	Ccnb2	ensembl	227.977	3.82963	0.666513	5.74577	6.6309e-08
ENSMUSG00000012443	Kif11	ensembl	383.309	3.83022	0.699672	5.47431	2.81059e-07
ENSMUSG00000025804	Ccr1	ensembl	128.979	3.8325	0.497541	7.70289	2.64724e-13
ENSMUSG00000037211	Spry1	ensembl_havana	2657.65	3.83407	0.444302	8.62942	1.9969e-16
ENSMUSG00000086150	Bach2os	havana	19.6089	3.83812	0.629738	6.09479	9.41868e-09
ENSMUSG00000064147	Rab44	ensembl_havana	34.5342	3.84314	0.846833	4.53825	2.41038e-05
ENSMUSG00000063193	Cd300lb	ensembl_havana	21.2039	3.84842	0.847574	4.54052	2.38681e-05
ENSMUSG00000049551	Fzd9	ensembl_havana	1354.15	3.84881	0.492391	7.81658	1.14706e-13
ENSMUSG00000032363	Adamts7	ensembl_havana	97.2523	3.84921	0.377489	10.1969	1.54492e-22
ENSMUSG00000097336	Fendrr	havana	404.817	3.85217	0.53248	7.2344	7.25159e-12
ENSMUSG00000031262	Cenpi	ensembl_havana	103.074	3.85245	0.646891	5.95533	2.07551e-08
ENSMUSG00000033544	Angptl1	ensembl_havana	179.292	3.8537	0.614173	6.27461	3.3179e-09
ENSMUSG00000034486	Gbx2	ensembl_havana	15.0378	3.85748	0.759489	5.07905	2.03141e-06
ENSMUSG00000087107	AI662270	havana	50.6089	3.85965	0.515957	7.48056	1.30603e-12
ENSMUSG00000042200	Cdrt4	ensembl_havana	7.55189	3.86135	0.780871	4.94493	3.83498e-06
ENSMUSG00000086564	Cd101	ensembl_havana	51.5482	3.8665	0.700571	5.51908	2.22239e-07
ENSMUSG00000082908	Gm13736	havana	37.3678	3.86683	0.893007	4.33012	5.80756e-05
ENSMUSG00000036144	Meox2	ensembl_havana	4.2687	3.87088	0.899526	4.30324	6.49913e-05
ENSMUSG00000056966	Gjc3	ensembl_havana	10001.1	3.87402	0.481577	8.04445	2.03956e-14
ENSMUSG00000040189	Ccdc114	ensembl	457.533	3.8773	0.451347	8.5905	2.74357e-16
ENSMUSG00000001021	S100a3	ensembl_havana	72.3455	3.88521	0.561547	6.91877	5.9752e-11
ENSMUSG00000025355	Mmp19	ensembl	189.769	3.88976	0.508346	7.65179	3.8278e-13
ENSMUSG00000024330	Col11a2	ensembl_havana	7006.6	3.89012	0.481261	8.08317	1.5082e-14
ENSMUSG00000092444	Gm18733	havana	3.17606	3.89177	0.928827	4.18999	0.000103004
ENSMUSG00000031736	Crnde	ensembl_havana	92.5011	3.89196	0.649865	5.98887	1.72005e-08
ENSMUSG00000021281	Tnfaip2	ensembl_havana	205.572	3.90159	0.47324	8.24441	4.3032e-15
ENSMUSG00000021464	Ror2	ensembl_havana	264.667	3.90348	0.446312	8.74608	7.6586e-17
ENSMUSG00000042622	Maff	ensembl	174.403	3.90451	0.452976	8.61967	2.16837e-16
ENSMUSG00000050921	P2ry10	ensembl_havana	3.70027	3.90833	1.02693	3.80583	0.000449496
ENSMUSG00000102297	5730585A16Rik	havana	4.16964	3.91073	1.08495	3.60452	0.000916504
ENSMUSG00000075217	4833423E24Rik	ensembl_havana	57.7078	3.91087	1.27843	3.05913	0.00534953
ENSMUSG00000066682	Pilrb2	ensembl_havana	8.83786	3.91171	0.865075	4.52181	2.58678e-05
ENSMUSG00000026574	Dpt	ensembl_havana	19.2576	3.91212	1.02946	3.80018	0.000458873
ENSMUSG00000068129	Cst7	ensembl_havana	34.7437	3.91338	0.705677	5.54557	1.9365e-07
ENSMUSG00000029304	Spp1	ensembl_havana	2305.6	3.91442	0.620547	6.30801	2.71485e-09
ENSMUSG00000108068	Gm44075	havana	4.28258	3.92388	1.09365	3.58789	0.000971294
ENSMUSG00000029414	Kntc1	ensembl_havana	104.868	3.92533	0.719517	5.45551	3.10293e-07
ENSMUSG00000059040	Eno1b	ensembl	256.189	3.9267	0.79349	4.94865	3.77134e-06
ENSMUSG00000086021	Gm15767	havana	6.85009	3.93229	0.957998	4.10469	0.000144738
ENSMUSG00000046186	Cd109	ensembl_havana	239.442	3.93329	0.630343	6.23993	4.05909e-09
ENSMUSG00000105107	Gm43412	havana	65.6705	3.93688	0.492764	7.98937	3.1151e-14
ENSMUSG00000001020	S100a4	ensembl_havana	8.44831	3.94495	0.819224	4.81547	7.01544e-06
ENSMUSG00000039187	Fanci	ensembl_havana	103.145	3.95268	0.5557	7.11298	1.65131e-11
ENSMUSG00000004359	Spic	ensembl_havana	20.5395	3.95283	0.850524	4.64753	1.49447e-05
ENSMUSG00000059060	Rad51b	ensembl	6.69137	3.9558	0.924481	4.27894	7.18372e-05
ENSMUSG00000026656	Fcgr2b	ensembl_havana	1115.06	3.95742	0.474287	8.34393	1.96486e-15
ENSMUSG00000000617	Grm6	ensembl_havana	6.66316	3.96414	1.11994	3.5396	0.00114492
ENSMUSG00000045104	Gm5514	ensembl	146.403	3.96424	0.558148	7.10249	1.77187e-11
ENSMUSG00000097194	9330175E14Rik	ensembl	26.9661	3.9679	0.677029	5.86076	3.53556e-08
ENSMUSG00000060509	Xcr1	ensembl_havana	5.90502	3.9682	1.19571	3.31871	0.00238034
ENSMUSG00000054717	Hmgb2	ensembl	686.465	3.97646	0.577081	6.89065	7.16444e-11
ENSMUSG00000082292	Gm12250	havana	67.4663	3.97905	0.726296	5.47855	2.75006e-07
ENSMUSG00000087365	C430049B03Rik	havana	40.6775	3.97946	0.692412	5.74724	6.58091e-08
ENSMUSG00000027715	Ccna2	ensembl_havana	648.979	3.98564	0.660269	6.0364	1.31888e-08
ENSMUSG00000025083	Afap1l2	ensembl_havana	2592.09	3.98623	0.405484	9.83079	5.3222e-21
ENSMUSG00000103225	Gm37731	havana	4.72306	3.98802	0.911142	4.37694	4.78781e-05
ENSMUSG00000006398	Cdc20	ensembl_havana	355.769	3.98934	0.688706	5.79251	5.15947e-08
ENSMUSG00000102158	Gm34342	havana	17.838	3.99055	0.831228	4.80079	7.51024e-06
ENSMUSG00000055194	Actbl2	ensembl_havana	4.53365	3.99116	0.874747	4.56264	2.17048e-05
ENSMUSG00000046160	Olig1	ensembl_havana	23664.1	3.99237	0.441754	9.03754	6.70041e-18
ENSMUSG00000026547	Tagln2	ensembl_havana	2946.32	3.99451	0.465787	8.57583	3.1004e-16
ENSMUSG00000091553	Serpina3e-ps	havana	4.07852	3.99754	1.03884	3.84809	0.000384803
ENSMUSG00000021176	Efcab11	ensembl	18.7087	3.99856	0.713482	5.60429	1.42197e-07
ENSMUSG00000107470	Gm3375	havana	35.0365	4.00275	0.945802	4.23212	8.69753e-05
ENSMUSG00000107245	Gm42803	havana	4.65244	4.02648	0.870655	4.62466	1.65387e-05
ENSMUSG00000081669	Npm3-ps1	havana	6.80125	4.02733	1.10542	3.64327	0.000801811
ENSMUSG00000031965	Tbx20	ensembl	6.22752	4.02818	1.0661	3.77841	0.000496693
ENSMUSG00000017146	Brca1	ensembl_havana	298.003	4.02874	0.622964	6.46705	1.04102e-09
ENSMUSG00000035551	Igfbpl1	ensembl_havana	34.3181	4.03045	0.851828	4.73152	1.02643e-05
ENSMUSG00000085399	Foxd2os	havana	82.0978	4.03471	0.645853	6.2471	3.90466e-09
ENSMUSG00000040690	Col16a1	ensembl_havana	7670.56	4.03547	0.434364	9.29053	7.33073e-19
ENSMUSG00000074336	Apoc4	ensembl_havana	4.8836	4.03874	0.904496	4.46518	3.30529e-05
ENSMUSG00000010021	Kif19a	ensembl_havana	939.827	4.042	0.805511	5.01793	2.7234e-06
ENSMUSG00000022346	Myc	ensembl_havana	797.666	4.04242	0.535486	7.54908	7.99363e-13
ENSMUSG00000017716	Birc5	ensembl_havana	284.924	4.04545	0.733435	5.51576	2.26036e-07
ENSMUSG00000020902	Ntn1	ensembl_havana	3914.89	4.04588	0.466471	8.67337	1.39691e-16
ENSMUSG00000047641	Krt83	ensembl	11.1074	4.04712	0.960112	4.21526	9.31723e-05
ENSMUSG00000031465	Angpt2	ensembl_havana	488.74	4.04827	0.547408	7.39536	2.40065e-12
ENSMUSG00000040540	Gm9770	ensembl	27.1582	4.04872	0.57176	7.08116	2.04089e-11
ENSMUSG00000023505	Cdca3	ensembl_havana	260.136	4.04983	0.663452	6.10418	8.93367e-09
ENSMUSG00000024497	Pou4f3	ensembl_havana	6.19382	4.05267	1.05095	3.85621	0.000373781
ENSMUSG00000024087	Cyp1b1	ensembl	1863.89	4.0545	0.580292	6.987	3.79096e-11
ENSMUSG00000047884	Klk9	ensembl_havana	7.42188	4.05524	0.934584	4.33908	5.5925e-05
ENSMUSG00000021609	Slc6a3	ensembl	22.2177	4.06126	0.950746	4.27166	7.40196e-05
ENSMUSG00000017499	Cdc6	ensembl_havana	105.307	4.06358	0.658094	6.17478	5.95344e-09
ENSMUSG00000036185	Sapcd1	ensembl_havana	56.1194	4.06644	0.549952	7.39418	2.415e-12
ENSMUSG00000093726	Gm20667	havana	20.7539	4.06943	0.905527	4.494	2.91558e-05
ENSMUSG00000026994	Galnt3	ensembl_havana	383.323	4.06989	0.47935	8.49044	6.12669e-16
ENSMUSG00000029321	Slc10a6	ensembl_havana	16.2403	4.07226	0.871824	4.67096	1.3469e-05
ENSMUSG00000021933	Gucy1b2	ensembl_havana	9.23602	4.07279	0.81498	4.99741	3.00108e-06
ENSMUSG00000036526	Card11	ensembl_havana	66.7581	4.07445	0.544514	7.48272	1.28672e-12
ENSMUSG00000021697	Depdc1b	ensembl_havana	100.45	4.08239	0.846784	4.82106	6.83423e-06
ENSMUSG00000039055	Eme1	ensembl_havana	57.9866	4.08303	0.757919	5.38716	4.39077e-07
ENSMUSG00000085246	Gm15893	havana	15.8631	4.08683	0.633378	6.45243	1.13652e-09
ENSMUSG00000027750	Postn	ensembl_havana	1213.5	4.09445	0.666279	6.14525	7.05266e-09
ENSMUSG00000060586	H2-Eb1	ensembl_havana	647.43	4.09674	0.629682	6.50605	8.18547e-10
ENSMUSG00000030144	Clec4d	ensembl_havana	5.50269	4.10021	0.958706	4.27682	7.24668e-05
ENSMUSG00000011171	Vipr2	ensembl_havana	125.117	4.1014	0.655764	6.25439	3.74159e-09
ENSMUSG00000027434	Nkx2-2	ensembl_havana	1429.82	4.10165	0.42371	9.68032	2.16792e-20
ENSMUSG00000020723	Cacng4	ensembl_havana	10470.4	4.10221	0.432099	9.49369	1.16667e-19
ENSMUSG00000014543	Klra17	ensembl_havana	4.79932	4.10373	1.074	3.82096	0.000424975
ENSMUSG00000085295	4930430E12Rik	havana	5.26369	4.11026	0.915661	4.48884	2.98124e-05
ENSMUSG00000026536	Mnda	ensembl_havana	23.7377	4.11112	0.758184	5.42232	3.67076e-07
ENSMUSG00000067604	Nms	ensembl_havana	7.26068	4.11238	0.892664	4.60686	1.78712e-05
ENSMUSG00000020020	Usp44	ensembl	4.5726	4.11448	1.04435	3.93975	0.000273652
ENSMUSG00000009356	Lpo	ensembl_havana	262.298	4.11881	0.604154	6.8175	1.14607e-10
ENSMUSG00000078780	Gm5150	ensembl_havana	5.19654	4.11991	1.10322	3.73443	0.000582024
ENSMUSG00000043501	Lgals2	ensembl	22.6122	4.12493	0.688774	5.9888	1.72024e-08
ENSMUSG00000043091	Tuba1c	ensembl	319.679	4.13089	0.505082	8.17865	7.24257e-15
ENSMUSG00000036913	Trim67	ensembl_havana	863.657	4.13534	0.400673	10.321	4.52091e-23
ENSMUSG00000086541	Has2os	havana	34.1567	4.1378	0.694717	5.9561	2.06718e-08
ENSMUSG00000106423	Gm42825	havana	12.8107	4.14632	0.986509	4.20302	9.78902e-05
ENSMUSG00000034457	Eda2r	ensembl_havana	102.006	4.15047	0.649014	6.39504	1.60997e-09
ENSMUSG00000029322	Plac8	ensembl_havana	43.784	4.15588	0.941211	4.41546	4.07715e-05
ENSMUSG00000039830	Olig2	ensembl_havana	7459.53	4.15639	0.452273	9.18999	1.79247e-18
ENSMUSG00000094090	Gm8494	havana	6.99865	4.15753	0.838731	4.95693	3.62881e-06
ENSMUSG00000001435	Col18a1	ensembl_havana	3086.8	4.16536	0.543243	7.66758	3.41864e-13
ENSMUSG00000079017	Ifi27l2a	ensembl_havana	83.9283	4.16735	0.568883	7.3255	3.88292e-12
ENSMUSG00000028238	Atp6v0d2	ensembl_havana	17.4314	4.17424	0.968053	4.31199	6.26411e-05
ENSMUSG00000037991	Rmi2	ensembl_havana	70.9303	4.17583	0.648095	6.44324	1.20068e-09
ENSMUSG00000086596	Susd5	ensembl	2876.44	4.18023	0.522394	8.00207	2.82102e-14
ENSMUSG00000037411	Serpine1	ensembl_havana	364.365	4.18727	0.544822	7.68557	3.00934e-13
ENSMUSG00000069516	Lyz2	ensembl	3431.25	4.18827	0.550381	7.60977	5.1672e-13
ENSMUSG00000103710	D030062O11Rik	ensembl_havana	14.8036	4.19068	0.8829	4.7465	9.58751e-06
ENSMUSG00000054556	Gm4876	ensembl_havana	467.72	4.19621	0.480203	8.73842	8.16024e-17
ENSMUSG00000038227	Hoxa9	ensembl_havana	7.07009	4.19869	1.18437	3.54508	0.00112436
ENSMUSG00000023349	Clec4n	ensembl_havana	90.8484	4.19945	0.750282	5.59717	1.47692e-07
ENSMUSG00000031554	Adam5	ensembl_havana	29.6691	4.20785	0.666432	6.314	2.61811e-09
ENSMUSG00000073489	Ifi204	ensembl_havana	116.951	4.20904	0.54419	7.7345	2.09965e-13
ENSMUSG00000028362	Tnfsf8	ensembl_havana	29.9209	4.21268	0.788296	5.34403	5.45926e-07
ENSMUSG00000027070	Lrp2	ensembl_havana	5.13905	4.21789	0.827983	5.09418	1.88733e-06
ENSMUSG00000087565	Gm14662	havana	28.3179	4.21886	0.604571	6.97828	4.02453e-11
ENSMUSG00000108084	Gm7932	ensembl_havana	172.585	4.21898	0.596555	7.07223	2.16216e-11
ENSMUSG00000079164	Tlr5	ensembl_havana	151.698	4.22167	0.530601	7.9564	3.99391e-14
ENSMUSG00000105380	Trav12-4	havana	4.96106	4.22697	1.03989	4.06481	0.000168878
ENSMUSG00000030219	Erp27	ensembl_havana	15.4794	4.23054	0.704153	6.00799	1.54239e-08
ENSMUSG00000001497	Pax9	ensembl_havana	8.64709	4.23064	1.12733	3.75281	0.000545178
ENSMUSG00000085768	Gm13707	havana	5.07131	4.23423	0.806123	5.25258	8.66678e-07
ENSMUSG00000073802	Cdkn2b	ensembl	198.789	4.24045	0.542842	7.81157	1.19037e-13
ENSMUSG00000030149	Klrk1	ensembl_havana	18.9374	4.25669	0.862134	4.93738	3.97106e-06
ENSMUSG00000025359	Pmel	ensembl	117.331	4.25726	0.720221	5.91104	2.67489e-08
ENSMUSG00000105010	Mir219b	mirbase	19.4223	4.25944	0.729362	5.83995	3.96801e-08
ENSMUSG00000099375	Gm28187	havana	20.7867	4.26147	1.00906	4.22319	9.02365e-05
ENSMUSG00000004098	Col5a3	ensembl_havana	866.15	4.2615	0.445933	9.55637	6.58526e-20
ENSMUSG00000060913	Trim55	ensembl_havana	4.30075	4.26215	0.930488	4.58055	2.00431e-05
ENSMUSG00000030214	Plbd1	ensembl_havana	70.9637	4.26692	0.663611	6.42986	1.30338e-09
ENSMUSG00000045532	C1ql1	ensembl_havana	1996.41	4.27254	0.404586	10.5603	3.96948e-24
ENSMUSG00000050075	Gpr171	ensembl_havana	6.18758	4.27561	0.940773	4.54478	2.34404e-05
ENSMUSG00000047586	Nccrp1	ensembl_havana	27.0176	4.2772	0.75194	5.68823	9.04251e-08
ENSMUSG00000073490	AI607873	ensembl_havana	105.777	4.27922	0.548883	7.79624	1.33701e-13
ENSMUSG00000039194	Rlbp1	ensembl_havana	3976.39	4.28052	0.473899	9.03255	6.97569e-18
ENSMUSG00000030208	Emp1	ensembl_havana	808.554	4.28387	0.524945	8.16059	8.30527e-15
ENSMUSG00000059422	Gm8116	havana	30.2996	4.28464	0.755233	5.67327	9.80151e-08
ENSMUSG00000073538	E330020D12Rik	ensembl_havana	83.3927	4.29729	0.649213	6.61923	4.04199e-10
ENSMUSG00000064193	Gm4735	havana	160.226	4.29918	0.843587	5.09631	1.86931e-06
ENSMUSG00000022991	Lalba	ensembl	5.04582	4.30017	1.01373	4.24192	8.3595e-05
ENSMUSG00000098470	C1rb	havana	4.79961	4.30482	0.984277	4.37359	4.85217e-05
ENSMUSG00000018166	Erbb3	ensembl_havana	2388.17	4.30511	0.508702	8.46293	7.6411e-16
ENSMUSG00000067285	Gm16223	ensembl_havana	6.28157	4.30833	0.933302	4.61623	1.71574e-05
ENSMUSG00000043263	Pyhin1	ensembl_havana	48.7426	4.33653	0.686405	6.31774	2.55875e-09
ENSMUSG00000046295	Ankle1	ensembl_havana	57.6253	4.33706	0.71253	6.08685	9.87236e-09
ENSMUSG00000001131	Timp1	ensembl_havana	170.012	4.34087	0.676975	6.41216	1.44966e-09
ENSMUSG00000032889	Gm6685	ensembl	5.5134	4.34189	1.04313	4.16235	0.000115075
ENSMUSG00000105096	Gbp10	ensembl_havana	22.9998	4.34303	0.935122	4.64435	1.51506e-05
ENSMUSG00000061728	Btnl7-ps	havana	33.3364	4.34591	0.802441	5.41586	3.79071e-07
ENSMUSG00000108478	RP23-52F4.1	havana	96.7544	4.34626	0.543322	7.99941	2.87684e-14
ENSMUSG00000070424	Art5	ensembl_havana	5.93428	4.35113	1.06901	4.07024	0.000165494
ENSMUSG00000108634	RP24-402O2.2	havana	40.55	4.35302	0.602295	7.22739	7.61057e-12
ENSMUSG00000045667	Smtnl2	ensembl_havana	200.438	4.35664	0.506169	8.60709	2.40033e-16
ENSMUSG00000030703	Gdpd3	ensembl_havana	233.876	4.36257	0.768295	5.67825	9.53714e-08
ENSMUSG00000035109	Shc4	ensembl_havana	2505.34	4.36453	0.475601	9.17686	2.00936e-18
ENSMUSG00000010505	Myt1	ensembl_havana	1552.01	4.37303	0.356156	12.2784	2.32066e-32
ENSMUSG00000085412	Halr1	havana	15.6704	4.38101	0.811908	5.39595	4.19636e-07
ENSMUSG00000079419	Ms4a6c	ensembl_havana	313.435	4.38352	0.487124	8.99877	9.29722e-18
ENSMUSG00000024989	Cep55	ensembl	122.734	4.38734	0.740452	5.92522	2.46629e-08
ENSMUSG00000043939	A530064D06Rik	ensembl	6.05168	4.38926	1.06648	4.11564	0.00013865
ENSMUSG00000002020	Ltbp2	ensembl_havana	354.274	4.39179	0.59793	7.345	3.38277e-12
ENSMUSG00000106062	Gm43820	havana	38.7105	4.39351	0.713105	6.1611	6.425e-09
ENSMUSG00000062593	Lilrb4a	ensembl_havana	123.522	4.39779	0.601141	7.31574	4.14452e-12
ENSMUSG00000101356	Gm28876	havana	42.0715	4.40199	0.779074	5.65028	1.10978e-07
ENSMUSG00000070348	Ccnd1	ensembl_havana	16549	4.40396	0.507244	8.68212	1.29714e-16
ENSMUSG00000033006	Sox10	ensembl	12509.1	4.40494	0.456607	9.64712	2.92707e-20
ENSMUSG00000085147	Gm12609	havana	9.20464	4.40496	0.891057	4.94352	3.86026e-06
ENSMUSG00000098659	1110015O18Rik	havana	47.2308	4.41923	0.641924	6.88434	7.46438e-11
ENSMUSG00000100837	1700063D05Rik	havana	506.671	4.42173	0.484865	9.1195	3.26009e-18
ENSMUSG00000027570	Col9a3	ensembl_havana	3207.82	4.4227	0.547376	8.07982	1.54705e-14
ENSMUSG00000025887	Casp12	ensembl_havana	776.772	4.42283	0.512877	8.62357	2.09868e-16
ENSMUSG00000057337	Chst3	ensembl_havana	881.952	4.43111	0.45393	9.76165	1.01089e-20
ENSMUSG00000039462	Col10a1	ensembl_havana	447.985	4.43185	1.00922	4.39137	4.50966e-05
ENSMUSG00000020256	Aldh1l2	ensembl_havana	765.625	4.44217	0.444356	9.99687	1.07017e-21
ENSMUSG00000035385	Ccl2	ensembl_havana	39.7328	4.44273	0.711652	6.24284	3.99679e-09
ENSMUSG00000036768	Kif15	ensembl	113.704	4.44571	0.722574	6.15261	6.75576e-09
ENSMUSG00000073403	Gm10499	havana	9.14857	4.44677	0.870867	5.10614	1.78231e-06
ENSMUSG00000108161	Gm44269	havana	4.84153	4.44833	0.913607	4.86898	5.47889e-06
ENSMUSG00000026580	Selp	ensembl_havana	24.1442	4.45403	0.916804	4.85822	5.75308e-06
ENSMUSG00000067219	Nipal1	ensembl_havana	10.0142	4.45971	0.903604	4.93547	4.00587e-06
ENSMUSG00000099758	Gm10830	havana	5.3163	4.46084	0.966714	4.61444	1.72898e-05
ENSMUSG00000024529	Lox	ensembl	454.949	4.46498	0.622	7.17842	1.06017e-11
ENSMUSG00000030162	Olr1	ensembl_havana	6.91107	4.46909	1.09465	4.08266	0.000157714
ENSMUSG00000029727	Cyp3a13	ensembl_havana	283.053	4.46927	0.508913	8.78199	5.65767e-17
ENSMUSG00000022218	Tgm1	ensembl	55.2416	4.4744	0.871411	5.13466	1.55003e-06
ENSMUSG00000046768	Rhoj	ensembl_havana	1669.4	4.48099	0.468829	9.55784	6.52958e-20
ENSMUSG00000045502	Hcar2	ensembl_havana	40.6233	4.48555	0.793086	5.65581	1.07718e-07
ENSMUSG00000107388	Gm42788	havana	14.111	4.48993	0.876028	5.12532	1.62169e-06
ENSMUSG00000085573	Gm15418	havana	16.377	4.49113	0.768708	5.84244	3.91676e-08
ENSMUSG00000029810	Tmem176b	ensembl_havana	7433.84	4.49379	0.402301	11.1702	6.68016e-27
ENSMUSG00000074479	Gm10704	havana	32.1241	4.49562	0.941455	4.77518	8.42508e-06
ENSMUSG00000024610	Cd74	ensembl	3351.2	4.49662	0.639175	7.03504	2.78144e-11
ENSMUSG00000045382	Cxcr4	ensembl_havana	221.333	4.50081	0.312281	14.4127	1.94916e-44
ENSMUSG00000015533	Itga2	ensembl	6.64294	4.50138	1.06615	4.2221	9.06158e-05
ENSMUSG00000026468	Lhx4	ensembl_havana	25.2659	4.50486	0.914727	4.92481	4.21625e-06
ENSMUSG00000023031	Cela1	ensembl	594.766	4.50951	0.478815	9.41806	2.31639e-19
ENSMUSG00000001517	Foxm1	ensembl_havana	480.143	4.52279	0.656596	6.88825	7.27834e-11
ENSMUSG00000022504	Ciita	ensembl	67.6523	4.5283	0.735204	6.15924	6.49843e-09
ENSMUSG00000052951	C130021I20Rik	havana	171.539	4.52834	0.630672	7.18019	1.04808e-11
ENSMUSG00000096940	Gm4755	ensembl	6.04243	4.53663	1.00586	4.51022	2.72006e-05
ENSMUSG00000087454	Gm13174	havana	6.00383	4.53958	0.999648	4.54117	2.38038e-05
ENSMUSG00000092365	BC023719	havana	67.4909	4.54204	0.740222	6.13604	7.43456e-09
ENSMUSG00000024598	Fbn2	ensembl	625.257	4.54303	0.438884	10.3513	3.33929e-23
ENSMUSG00000032717	Mdfi	ensembl_havana	176.185	4.54926	0.598392	7.60248	5.44532e-13
ENSMUSG00000038765	Lmx1b	ensembl_havana	252.41	4.55457	0.557096	8.17556	7.41097e-15
ENSMUSG00000101556	Gm28869	havana	24.6504	4.56675	0.722389	6.32172	2.49874e-09
ENSMUSG00000019489	Cd70	ensembl	7.74749	4.57213	0.931293	4.90945	4.54294e-06
ENSMUSG00000024672	Ms4a7	ensembl_havana	224.559	4.57345	0.563435	8.11708	1.16495e-14
ENSMUSG00000090399	Gm38399	ensembl_havana	22.7864	4.57489	0.652551	7.01078	3.25713e-11
ENSMUSG00000032911	Cspg4	ensembl	8274.92	4.57494	0.498703	9.17368	2.06569e-18
ENSMUSG00000097755	2010110K18Rik	ensembl	8.22484	4.57942	1.12378	4.07501	0.000162451
ENSMUSG00000020427	Igfbp3	ensembl_havana	4085.3	4.58082	0.456695	10.0304	7.76069e-22
ENSMUSG00000024034	Tmprss3	ensembl_havana	18.8002	4.58557	0.979773	4.68024	1.29198e-05
ENSMUSG00000044519	Zfp488	ensembl_havana	984.601	4.58847	0.495759	9.25544	1.00452e-18
ENSMUSG00000015340	Cybb	ensembl_havana	421.515	4.60126	0.559603	8.22237	5.10561e-15
ENSMUSG00000092471	Cyp21a2-ps	havana	20.4774	4.60723	0.694733	6.63165	3.74994e-10
ENSMUSG00000001348	Acp5	ensembl	122.231	4.60803	0.708512	6.50382	8.28173e-10
ENSMUSG00000028751	Pla2g2e	ensembl_havana	9.71467	4.6118	1.03994	4.43469	3.75423e-05
ENSMUSG00000068606	Gm4841	ensembl	37.2858	4.61231	1.08475	4.25196	8.023e-05
ENSMUSG00000031738	Irx6	ensembl_havana	99.5558	4.61295	0.670486	6.88001	7.66995e-11
ENSMUSG00000035580	Kcnh8	ensembl_havana	166.958	4.62031	0.53626	8.6158	2.23683e-16
ENSMUSG00000100536	Gm28873	havana	11.05	4.62146	0.887761	5.20575	1.09604e-06
ENSMUSG00000079277	Hoxd3	ensembl_havana	10.6115	4.62539	0.866745	5.33651	5.68331e-07
ENSMUSG00000059994	Fcrl1	ensembl_havana	10.1907	4.62703	0.836679	5.53023	2.09486e-07
ENSMUSG00000017386	Traf4	ensembl_havana	2974.87	4.62746	0.488507	9.47266	1.40838e-19
ENSMUSG00000106760	Gm42802	havana	7.55335	4.62771	0.883403	5.2385	9.30227e-07
ENSMUSG00000053175	Bcl3	ensembl_havana	264.199	4.62986	0.672832	6.88115	7.61714e-11
ENSMUSG00000012519	Mlkl	ensembl_havana	137.515	4.63143	0.531172	8.71927	9.56731e-17
ENSMUSG00000046500	Fam19a4	ensembl_havana	83.5546	4.63306	0.590891	7.84081	9.57215e-14
ENSMUSG00000043740	B430306N03Rik	ensembl_havana	66.2729	4.64003	0.621949	7.46047	1.51124e-12
ENSMUSG00000022034	Esco2	ensembl_havana	70.0583	4.64365	0.805171	5.76728	5.92495e-08
ENSMUSG00000043895	S1pr2	ensembl	1068.08	4.65006	0.461761	10.0703	5.30189e-22
ENSMUSG00000038379	Ttk	ensembl_havana	109.238	4.65489	0.701911	6.63174	3.74953e-10
ENSMUSG00000022440	C1qtnf6	ensembl_havana	789.16	4.65944	0.522202	8.92268	1.7566e-17
ENSMUSG00000079298	Klrb1b	ensembl_havana	12.5113	4.66569	1.10607	4.21827	9.2022e-05
ENSMUSG00000034205	Loxl2	ensembl_havana	377.668	4.67252	0.603863	7.73772	2.05243e-13
ENSMUSG00000003779	Kif20a	ensembl	271.698	4.67527	0.730645	6.39883	1.5739e-09
ENSMUSG00000072476	Gm9008	ensembl_havana	22.4659	4.67753	1.10308	4.24041	8.40818e-05
ENSMUSG00000060727	Gm12571	ensembl_havana	8.20256	4.68247	0.911253	5.1385	1.52261e-06
ENSMUSG00000058952	Cfi	ensembl_havana	17.6697	4.68518	1.04677	4.47585	3.15279e-05
ENSMUSG00000048349	Pou4f1	ensembl_havana	137.253	4.68629	0.789088	5.93886	2.28422e-08
ENSMUSG00000049307	Fut4	ensembl	58.6878	4.68883	0.57567	8.145	9.38908e-15
ENSMUSG00000027514	Zbp1	ensembl_havana	129.992	4.68954	0.669816	7.00124	3.46644e-11
ENSMUSG00000107667	C530044C16Rik	havana	74.5352	4.69016	0.572227	8.19633	6.29412e-15
ENSMUSG00000030562	Nox4	ensembl_havana	65.4374	4.69706	0.833633	5.63444	1.20755e-07
ENSMUSG00000105419	Gm43205	havana	10.5826	4.69946	1.16821	4.02278	0.000199066
ENSMUSG00000092219	Gm20443	havana	12.372	4.70176	0.916082	5.13247	1.56675e-06
ENSMUSG00000038700	Hoxb5	ensembl_havana	12.4013	4.70345	1.20727	3.89594	0.000322305
ENSMUSG00000026043	Col3a1	ensembl_havana	2869.67	4.70387	0.61628	7.63269	4.36497e-13
ENSMUSG00000031790	Mmp15	ensembl_havana	13159.9	4.70499	0.510565	9.21526	1.43335e-18
ENSMUSG00000021565	Slc6a19	ensembl_havana	59.5791	4.70775	0.804412	5.85241	3.70564e-08
ENSMUSG00000089901	Gm8113	havana	30.3375	4.73538	0.660847	7.16561	1.15384e-11
ENSMUSG00000092438	Gm18734	havana	12.8984	4.73666	0.922331	5.13553	1.5436e-06
ENSMUSG00000050107	Gsg2	ensembl_havana	63.513	4.73715	0.715116	6.62431	3.92042e-10
ENSMUSG00000045362	Tnfrsf26	ensembl_havana	39.2298	4.73983	0.663479	7.1439	1.34064e-11
ENSMUSG00000105076	A930003O13Rik	havana	226.761	4.74092	0.491577	9.64431	2.99813e-20
ENSMUSG00000025215	Tlx1	ensembl_havana	8.36753	4.74311	1.07438	4.41476	4.08768e-05
ENSMUSG00000037705	Tecta	ensembl_havana	73.774	4.74703	0.655689	7.23976	6.99852e-12
ENSMUSG00000022181	C6	ensembl_havana	18.0572	4.74779	0.899057	5.28085	7.52581e-07
ENSMUSG00000069515	Lyz1	ensembl	6.70832	4.74783	0.966068	4.91459	4.4327e-06
ENSMUSG00000003484	Cyp4f18	ensembl_havana	34.7521	4.74886	0.77449	6.1316	7.62549e-09
ENSMUSG00000089672	Lilr4b	ensembl_havana	36.2205	4.75153	0.814812	5.83145	4.15947e-08
ENSMUSG00000106379	Lhfpl3	havana	8730.11	4.75168	0.373456	12.7235	1.05127e-34
ENSMUSG00000024675	Ms4a4c	ensembl_havana	40.4756	4.7596	0.792115	6.00873	1.53751e-08
ENSMUSG00000095677	Dynlt1f	ensembl	141.884	4.76089	0.562564	8.46283	7.6411e-16
ENSMUSG00000025574	Tk1	ensembl_havana	170.277	4.7663	0.786859	6.05738	1.17082e-08
ENSMUSG00000003436	Dll3	ensembl_havana	493.016	4.77957	0.519515	9.20005	1.64508e-18
ENSMUSG00000024340	Btnl2	ensembl_havana	13.5843	4.78586	0.930527	5.14317	1.48974e-06
ENSMUSG00000025044	Msr1	ensembl	123.74	4.78886	0.6297	7.60499	5.34495e-13
ENSMUSG00000050350	Gpr18	ensembl	6.69831	4.79921	0.941199	5.09904	1.84587e-06
ENSMUSG00000029231	Pdgfra	ensembl_havana	14584.1	4.80327	0.507259	9.46906	1.45146e-19
ENSMUSG00000018925	Heatr9	ensembl_havana	9.13559	4.80939	0.914782	5.25742	8.46712e-07
ENSMUSG00000105987	AI506816	havana	1716.96	4.81271	0.663289	7.25583	6.27474e-12
ENSMUSG00000022367	Has2	ensembl_havana	97.3511	4.81492	0.667001	7.21877	8.05637e-12
ENSMUSG00000024791	Cdca5	ensembl_havana	76.4243	4.81512	0.822892	5.85146	3.72452e-08
ENSMUSG00000022129	Dct	ensembl	206.33	4.82168	0.667775	7.22051	7.96414e-12
ENSMUSG00000109329	RP23-152B12.3	havana	6.77041	4.8221	0.934555	5.15978	1.37377e-06
ENSMUSG00000027074	Slc43a3	ensembl_havana	182.541	4.82276	0.522759	9.22558	1.31481e-18
ENSMUSG00000037962	Fam101a	ensembl_havana	242.171	4.82284	0.461519	10.4499	1.2374e-23
ENSMUSG00000057135	Scimp	ensembl_havana	13.8675	4.83207	0.91841	5.26134	8.29836e-07
ENSMUSG00000048327	Ckap2l	ensembl_havana	373.925	4.83849	0.705307	6.86012	8.74611e-11
ENSMUSG00000024056	Ndc80	ensembl	133.881	4.84609	0.75575	6.41229	1.44902e-09
ENSMUSG00000000690	Hoxb6	ensembl_havana	11.1067	4.85081	1.14221	4.24685	8.18965e-05
ENSMUSG00000068587	Mgam	ensembl_havana	7.3251	4.85403	0.961943	5.04606	2.38544e-06
ENSMUSG00000075589	Gm11536	havana	8.37167	4.8554	1.03399	4.69578	1.20449e-05
ENSMUSG00000085987	Gm13403	havana	10.3115	4.85568	1.11706	4.34683	5.42106e-05
ENSMUSG00000103840	1700040K01Rik	havana	9.10173	4.8645	0.88436	5.50058	2.45097e-07
ENSMUSG00000048922	Cdca2	ensembl_havana	116.516	4.86785	0.796421	6.11216	8.53872e-09
ENSMUSG00000029553	Tfec	ensembl_havana	14.8852	4.86934	0.926466	5.25583	8.53008e-07
ENSMUSG00000092571	Gm4134	havana	8.50472	4.88094	1.03171	4.73093	1.02883e-05
ENSMUSG00000028262	Clca3a2	ensembl_havana	64.5989	4.8865	0.975537	5.00903	2.84167e-06
ENSMUSG00000069911	Fam196b	ensembl	424.313	4.90043	0.368021	13.3156	5.39162e-38
ENSMUSG00000073421	H2-Ab1	ensembl_havana	1178.31	4.90306	0.634393	7.72875	2.18355e-13
ENSMUSG00000021411	Pxdc1	ensembl_havana	2175.19	4.90367	0.45838	10.6978	9.50838e-25
ENSMUSG00000024164	C3	ensembl_havana	110.564	4.90573	0.79275	6.18824	5.50658e-09
ENSMUSG00000037446	Tulp1	ensembl_havana	10.0149	4.91171	0.920862	5.33381	5.75662e-07
ENSMUSG00000085684	4930469K13Rik	havana	11.1188	4.91355	1.12523	4.36672	4.99701e-05
ENSMUSG00000015854	Cd5l	ensembl_havana	11.1054	4.91628	1.12389	4.37435	4.83846e-05
ENSMUSG00000027699	Ect2	ensembl_havana	219.867	4.92087	0.676204	7.27719	5.41788e-12
ENSMUSG00000036960	Clca2	ensembl_havana	12.4728	4.9256	1.03431	4.76219	8.93791e-06
ENSMUSG00000027306	Nusap1	ensembl_havana	333.803	4.92804	0.711522	6.92606	5.69765e-11
ENSMUSG00000081434	Gm14165	havana	43.8963	4.93315	0.990191	4.98202	3.22799e-06
ENSMUSG00000050335	Lgals3	ensembl_havana	168.888	4.94268	0.64462	7.66758	3.41864e-13
ENSMUSG00000094832	Gm21846	ensembl_havana	586.901	4.9441	0.396272	12.4766	2.22616e-33
ENSMUSG00000035042	Ccl5	ensembl_havana	68.4547	4.94634	0.608229	8.13237	1.03778e-14
ENSMUSG00000020493	Prr11	ensembl_havana	303.644	4.95943	0.655731	7.5632	7.22726e-13
ENSMUSG00000045871	Slitrk6	ensembl	162.478	4.96112	0.591496	8.38741	1.39119e-15
ENSMUSG00000023940	Sgol1	ensembl_havana	89.001	4.96292	0.793744	6.25254	3.783e-09
ENSMUSG00000023367	Tmem176a	ensembl_havana	6523.74	4.97575	0.437983	11.3606	8.59131e-28
ENSMUSG00000079014	Serpina3i	ensembl_havana	13.2205	4.97799	1.03912	4.79059	7.86651e-06
ENSMUSG00000034000	Neu4	ensembl_havana	3668.44	4.98414	0.519444	9.59514	4.71971e-20
ENSMUSG00000046179	E2f8	ensembl_havana	206.035	4.98995	0.656553	7.60023	5.53192e-13
ENSMUSG00000070291	Ddx43	ensembl_havana	76.0625	4.99183	0.622515	8.01881	2.48637e-14
ENSMUSG00000040610	Tlx3	ensembl_havana	14.1482	4.99795	1.05955	4.71707	1.0944e-05
ENSMUSG00000015880	Ncapg	ensembl_havana	153.843	5.00766	0.884476	5.66172	1.04348e-07
ENSMUSG00000063696	Gm8730	ensembl	193.533	5.00778	0.713569	7.01794	3.11262e-11
ENSMUSG00000087388	Gm12128	havana	10.8874	5.01024	1.08818	4.60425	1.80768e-05
ENSMUSG00000059089	Fcgr4	ensembl_havana	91.7334	5.0193	0.668185	7.51185	1.04448e-12
ENSMUSG00000067017	Gm3608	ensembl	82.006	5.01956	0.808063	6.21184	4.79679e-09
ENSMUSG00000028068	Iqgap3	ensembl_havana	231.129	5.03141	0.738341	6.81448	1.16726e-10
ENSMUSG00000073491	Pydc4	ensembl_havana	121.664	5.04445	0.909522	5.54627	1.92977e-07
ENSMUSG00000052316	Lrrc15	ensembl_havana	12.1151	5.04786	1.11424	4.53034	2.4917e-05
ENSMUSG00000036322	H2-Ea-ps	havana	10.4254	5.05326	1.05668	4.7822	8.16878e-06
ENSMUSG00000037725	Ckap2	ensembl	362.156	5.05594	0.655043	7.71847	2.35682e-13
ENSMUSG00000034164	Emid1	ensembl_havana	2120.53	5.06858	0.575755	8.80336	4.72189e-17
ENSMUSG00000033538	Casp4	ensembl_havana	274.902	5.07383	0.564639	8.98597	1.02677e-17
ENSMUSG00000021886	Gpr65	ensembl	125.889	5.08421	0.584939	8.69187	1.19733e-16
ENSMUSG00000032661	Oas3	ensembl_havana	32.5531	5.08603	0.911901	5.5774	1.64169e-07
ENSMUSG00000044285	Gm1821	havana	479.862	5.09477	0.602894	8.45052	8.37718e-16
ENSMUSG00000036594	H2-Aa	ensembl_havana	1626.36	5.09658	0.646455	7.88389	6.91777e-14
ENSMUSG00000044338	Aplnr	ensembl_havana	213.801	5.1004	0.629744	8.09917	1.332e-14
ENSMUSG00000086035	Gm12610	havana	11.8041	5.11344	0.923092	5.53947	1.99786e-07
ENSMUSG00000028972	Car6	ensembl_havana	27.0826	5.11606	0.938545	5.45105	3.17312e-07
ENSMUSG00000061577	Adgrg5	ensembl_havana	59.5441	5.12206	0.85276	6.00645	1.55498e-08
ENSMUSG00000104367	Gm38079	havana	16.5497	5.12609	0.877434	5.84214	3.92256e-08
ENSMUSG00000031734	Irx3	ensembl_havana	279.302	5.15285	0.583599	8.82944	3.82796e-17
ENSMUSG00000054555	Adam12	ensembl_havana	1426.98	5.16164	0.506111	10.1986	1.52215e-22
ENSMUSG00000101344	Gm29183	havana	12.5696	5.17523	0.932744	5.5484	1.90813e-07
ENSMUSG00000100349	Gm28188	havana	18.4622	5.17663	1.08053	4.79084	7.85936e-06
ENSMUSG00000056025	Clca3a1	ensembl_havana	225.472	5.18469	0.816362	6.35097	2.09181e-09
ENSMUSG00000051220	Ercc6l	ensembl_havana	60.8984	5.18684	0.756369	6.85755	8.89501e-11
ENSMUSG00000079293	Clec7a	ensembl_havana	219.701	5.18768	0.611584	8.48237	6.54228e-16
ENSMUSG00000036223	Ska1	ensembl	54.0299	5.1887	0.837455	6.1958	5.27097e-09
ENSMUSG00000015619	Gata3	ensembl_havana	26.7664	5.19162	1.02418	5.06903	2.13498e-06
ENSMUSG00000040254	Sema3d	ensembl_havana	3073.57	5.21127	0.397446	13.1119	7.53194e-37
ENSMUSG00000004709	Cd244	ensembl_havana	21.9611	5.21954	0.959541	5.43962	3.36722e-07
ENSMUSG00000024600	Slc27a6	ensembl_havana	89.3425	5.22752	0.682813	7.65586	3.71755e-13
ENSMUSG00000108866	RP23-299D2.2	havana	12.8616	5.2365	0.915336	5.72085	7.5821e-08
ENSMUSG00000092627	D130058E05Rik	havana	22.1492	5.2413	0.775846	6.7556	1.70685e-10
ENSMUSG00000026535	Ifi202b	ensembl_havana	23.6682	5.24747	1.19935	4.37524	4.82036e-05
ENSMUSG00000049723	Mmp12	ensembl_havana	24.1036	5.25547	0.979952	5.36299	4.9589e-07
ENSMUSG00000001228	Uhrf1	ensembl_havana	452.313	5.26031	0.653057	8.0549	1.8802e-14
ENSMUSG00000044201	Cdc25c	ensembl	89.8767	5.26684	0.848541	6.20693	4.93007e-09
ENSMUSG00000037544	Dlgap5	ensembl_havana	158.7	5.26938	0.763167	6.90463	6.55427e-11
ENSMUSG00000016283	H2-M2	ensembl_havana	14.2815	5.27906	1.10131	4.79346	7.7667e-06
ENSMUSG00000062609	Kcnj15	ensembl_havana	58.8445	5.29381	0.844746	6.26674	3.4759e-09
ENSMUSG00000041064	Pif1	ensembl_havana	94.6363	5.30021	0.858431	6.17429	5.96953e-09
ENSMUSG00000027762	Sucnr1	ensembl_havana	11.2385	5.30025	0.99805	5.31061	6.48233e-07
ENSMUSG00000100642	Gm28230	havana	9.09061	5.32337	0.867468	6.13668	7.41053e-09
ENSMUSG00000026955	Sapcd2	ensembl_havana	821.082	5.32391	0.55443	9.60249	4.4266e-20
ENSMUSG00000031952	Chst5	ensembl	540.677	5.33865	0.55783	9.57039	5.88548e-20
ENSMUSG00000029664	Tfpi2	ensembl_havana	37.0922	5.3495	0.866023	6.17708	5.87172e-09
ENSMUSG00000045179	Sox3	ensembl_havana	769.735	5.3545	0.484829	11.0441	2.52817e-26
ENSMUSG00000005233	Spc25	ensembl_havana	176.912	5.36177	0.725672	7.38869	2.5056e-12
ENSMUSG00000043753	Dmrta1	ensembl_havana	146.489	5.36237	0.7025	7.63326	4.35252e-13
ENSMUSG00000089404	Gm24877	ensembl	12.74	5.36531	0.843148	6.36343	1.94183e-09
ENSMUSG00000021091	Serpina3n	ensembl_havana	9218.39	5.37269	0.616795	8.71065	1.02788e-16
ENSMUSG00000017002	Slpi	ensembl_havana	217.519	5.38217	0.569837	9.44512	1.7973e-19
ENSMUSG00000026147	Col9a1	ensembl_havana	716.6	5.38629	0.707623	7.6118	5.09077e-13
ENSMUSG00000027379	Bub1	ensembl_havana	139.31	5.3957	0.891135	6.05485	1.18591e-08
ENSMUSG00000042379	Esm1	ensembl_havana	115.086	5.39731	0.784487	6.88005	7.66995e-11
ENSMUSG00000038721	Hoxb7	ensembl_havana	20.9581	5.40201	1.17548	4.5956	1.87876e-05
ENSMUSG00000094378	Gm15097	ensembl_havana	26.3508	5.41035	1.18998	4.54659	2.32613e-05
ENSMUSG00000041605	5730559C18Rik	ensembl_havana	1806.75	5.41971	0.498915	10.863	1.69698e-25
ENSMUSG00000098318	Lockd	havana	70.1468	5.43325	0.892005	6.09105	9.63427e-09
ENSMUSG00000030789	Itgax	ensembl_havana	307.888	5.46176	0.577097	9.4642	1.51387e-19
ENSMUSG00000046845	Il1f10	ensembl_havana	17.7283	5.46783	1.11671	4.89638	4.83702e-06
ENSMUSG00000001473	Tubb6	ensembl	573.145	5.47044	0.338393	16.1659	6.65871e-56
ENSMUSG00000041431	Ccnb1	ensembl_havana	382.275	5.47586	0.81671	6.70478	2.3614e-10
ENSMUSG00000032318	Isl2	ensembl_havana	18.6356	5.4764	1.12969	4.84768	6.04325e-06
ENSMUSG00000077578	Gm25631	ensembl	10.0622	5.48121	0.852448	6.42996	1.30306e-09
ENSMUSG00000060808	B9d1os	ensembl_havana	190.623	5.48545	0.585803	9.36399	3.81357e-19
ENSMUSG00000017007	Rbpjl	ensembl_havana	498.398	5.49288	0.488718	11.2394	3.12181e-27
ENSMUSG00000034883	Lrr1	ensembl	18.9115	5.51765	0.998479	5.52606	2.14109e-07
ENSMUSG00000018581	Dnah11	ensembl_havana	175.821	5.52377	0.653832	8.4483	8.5066e-16
ENSMUSG00000020897	Aurkb	ensembl_havana	233.928	5.5262	0.809609	6.82577	1.08649e-10
ENSMUSG00000087626	Gm15050	havana	11.3739	5.52685	0.907533	6.08997	9.69611e-09
ENSMUSG00000016995	Matn4	ensembl_havana	7105.3	5.53639	0.479136	11.5549	9.94417e-29
ENSMUSG00000033952	Aspm	ensembl_havana	176.001	5.56465	0.748214	7.43725	1.78403e-12
ENSMUSG00000004655	Aqp1	ensembl_havana	300.768	5.56775	0.425648	13.0806	1.11127e-36
ENSMUSG00000026981	Il1rn	ensembl_havana	21.7392	5.58507	1.02479	5.44996	3.19098e-07
ENSMUSG00000021614	Vcan	ensembl_havana	10439.8	5.59147	0.512934	10.901	1.14237e-25
ENSMUSG00000108425	RP24-173K12.5	havana	14.4107	5.59504	0.999967	5.59522	1.49189e-07
ENSMUSG00000027326	Casc5	ensembl_havana	76.7112	5.60993	0.854036	6.56873	5.56964e-10
ENSMUSG00000022057	Adamdec1	ensembl	18.6667	5.61494	1.09267	5.13873	1.52109e-06
ENSMUSG00000028678	Kif2c	ensembl_havana	182.996	5.61928	0.787329	7.13715	1.40204e-11
ENSMUSG00000097222	1010001N08Rik	ensembl	11.8513	5.62688	0.884025	6.36507	1.92359e-09
ENSMUSG00000081189	Hspd1-ps4	havana	13.1283	5.64942	0.932086	6.06105	1.14702e-08
ENSMUSG00000097097	5033426O07Rik	havana	152.515	5.6682	0.702211	8.07193	1.64208e-14
ENSMUSG00000038179	Slamf7	ensembl_havana	21.1096	5.68202	0.986458	5.76002	6.15466e-08
ENSMUSG00000047534	Mis18bp1	ensembl_havana	133.236	5.69461	0.77421	7.35538	3.15424e-12
ENSMUSG00000099068	Gm27861	ensembl	13.9636	5.6971	0.944539	6.03162	1.35461e-08
ENSMUSG00000046413	Irx3os	ensembl_havana	36.4314	5.70665	0.85243	6.69457	2.52101e-10
ENSMUSG00000049409	Prokr1	ensembl_havana	75.9953	5.70832	0.812862	7.0225	3.02508e-11
ENSMUSG00000019936	Epyc	ensembl_havana	37.6134	5.71493	0.856108	6.67548	2.83399e-10
ENSMUSG00000028175	Depdc1a	ensembl_havana	54.4349	5.74707	0.975606	5.89077	2.98956e-08
ENSMUSG00000036131	Frmd7	ensembl_havana	415.987	5.7487	0.619683	9.27684	8.30287e-19
ENSMUSG00000039452	Snx22	ensembl	4617.46	5.75056	0.51755	11.1111	1.22998e-26
ENSMUSG00000026605	Cenpf	ensembl_havana	288.733	5.75962	0.719971	7.99979	2.87088e-14
ENSMUSG00000030187	Klra2	ensembl_havana	117.665	5.76392	0.640937	8.99296	9.73513e-18
ENSMUSG00000094497	Gm8210	ensembl_havana	43.3267	5.76545	0.90575	6.36539	1.92117e-09
ENSMUSG00000050578	Mmp13	ensembl	138.986	5.78831	1.03856	5.57338	1.67716e-07
ENSMUSG00000026398	Nr5a2	ensembl_havana	38.636	5.79293	0.839275	6.9023	6.64757e-11
ENSMUSG00000038943	Prc1	ensembl_havana	567.625	5.83959	0.724705	8.05789	1.83844e-14
ENSMUSG00000021095	Gsc	ensembl_havana	18.6462	5.87503	1.0102	5.81568	4.54053e-08
ENSMUSG00000073418	C4b	ensembl_havana	13627.5	5.87682	0.435188	13.5041	4.58137e-39
ENSMUSG00000044681	Cnpy1	ensembl_havana	53.7763	5.89145	0.943607	6.24354	3.98205e-09
ENSMUSG00000038994	Hils1	ensembl_havana	15.2788	5.89221	0.908175	6.48797	9.14777e-10
ENSMUSG00000093587	Gm20554	havana	14.4395	5.9183	0.864223	6.84812	9.44562e-11
ENSMUSG00000047798	Cd300lf	ensembl_havana	86.87	5.95645	0.671698	8.86775	2.80706e-17
ENSMUSG00000066363	Serpina3f	ensembl_havana	30.8922	5.96081	1.02058	5.84061	3.9549e-08
ENSMUSG00000073402	Gm8909	ensembl_havana	20.1871	5.96866	1.01076	5.90509	2.76395e-08
ENSMUSG00000004552	Ctse	ensembl_havana	32.7112	5.97078	0.872359	6.84441	9.67281e-11
ENSMUSG00000046591	Ticrr	ensembl_havana	60.6806	5.97406	0.86307	6.92187	5.85562e-11
ENSMUSG00000005836	Gata6	ensembl	256.77	5.97656	0.640448	9.33185	5.08159e-19
ENSMUSG00000032783	Troap	ensembl	161.105	5.99042	0.807928	7.41454	2.0965e-12
ENSMUSG00000025216	Lbx1	ensembl_havana	162.32	5.99611	1.11449	5.38013	4.54793e-07
ENSMUSG00000023078	Cxcl13	ensembl_havana	37.8297	6.00504	1.15514	5.19853	1.13701e-06
ENSMUSG00000039396	Neil3	ensembl_havana	95.2373	6.00804	0.882276	6.80971	1.20412e-10
ENSMUSG00000057000	Nxf3	ensembl_havana	180.269	6.01023	0.919787	6.53437	6.89529e-10
ENSMUSG00000036912	Piwil4	ensembl_havana	46.7599	6.0297	0.847661	7.11334	1.64807e-11
ENSMUSG00000092210	A930009A15Rik	ensembl_havana	331.154	6.05269	0.54871	11.0308	2.90557e-26
ENSMUSG00000085696	Hoxaas3	havana	17.6442	6.05863	0.914718	6.6235	3.94017e-10
ENSMUSG00000030117	Gdf3	ensembl_havana	23.2855	6.11767	1.01823	6.00813	1.54212e-08
ENSMUSG00000016356	Col20a1	ensembl_havana	5750.03	6.14369	0.696337	8.82286	4.03461e-17
ENSMUSG00000056758	Hmga2	ensembl_havana	149.985	6.16819	1.01162	6.09735	9.2756e-09
ENSMUSG00000043068	Fam89a	ensembl	759.103	6.17195	0.542015	11.387	6.41708e-28
ENSMUSG00000029644	Pdx1	ensembl_havana	26.3672	6.18838	1.04231	5.93716	2.30574e-08
ENSMUSG00000092202	Stk19-ps1	havana	20.2168	6.19031	0.929817	6.65756	3.18748e-10
ENSMUSG00000087230	Mroh3	havana	440.163	6.19886	0.597862	10.3684	2.81303e-23
ENSMUSG00000024306	Ccdc178	ensembl	25.6149	6.211	1.02466	6.06154	1.14424e-08
ENSMUSG00000069117	Gm10260	ensembl	201.322	6.26874	0.810903	7.73056	2.15454e-13
ENSMUSG00000056468	5730596B20Rik	ensembl	19.8677	6.27449	0.886179	7.08039	2.05096e-11
ENSMUSG00000051378	Kif18b	ensembl_havana	245.24	6.281	0.853857	7.35603	3.14283e-12
ENSMUSG00000060969	Irx1	ensembl_havana	628.109	6.32608	0.590847	10.7068	8.66232e-25
ENSMUSG00000001403	Ube2c	ensembl_havana	337.358	6.35253	0.777401	8.1715	7.62809e-15
ENSMUSG00000053129	Gsx1	ensembl_havana	386.554	6.37713	0.610989	10.4374	1.40717e-23
ENSMUSG00000044055	Otos	ensembl_havana	123.706	6.44324	0.82239	7.83477	9.99764e-14
ENSMUSG00000087149	Itih5l-ps	havana	99.5372	6.44884	1.09602	5.88386	3.10495e-08
ENSMUSG00000098749	Gm27477	ensembl	32.4525	6.46208	0.889583	7.26416	5.91091e-12
ENSMUSG00000020808	Fam64a	ensembl_havana	212.381	6.47323	0.884575	7.3179	4.08401e-12
ENSMUSG00000044303	Cdkn2a	ensembl_havana	429.498	6.50144	0.760495	8.54897	3.83701e-16
ENSMUSG00000045744	Bricd5	ensembl	539.5	6.51187	0.594249	10.9582	6.32509e-26
ENSMUSG00000000031	H19	ensembl_havana	792.555	6.61085	0.829572	7.96898	3.62501e-14
ENSMUSG00000031004	Mki67	ensembl	888.743	6.62809	0.778173	8.5175	4.93979e-16
ENSMUSG00000019942	Cdk1	ensembl_havana	361.301	6.63728	0.804668	8.24847	4.17359e-15
ENSMUSG00000056445	Hoxaas2	ensembl_havana	30.207	6.7441	0.909583	7.41449	2.0965e-12
ENSMUSG00000001493	Meox1	ensembl_havana	1310.02	6.79808	0.621271	10.9422	7.46021e-26
ENSMUSG00000036907	C1ql2	ensembl_havana	1167.05	6.82835	0.584517	11.682	2.39209e-29
ENSMUSG00000022033	Pbk	ensembl_havana	331.443	6.84536	0.784989	8.72032	9.50614e-17
ENSMUSG00000000942	Hoxa4	ensembl_havana	97.2926	6.84629	0.858471	7.97499	3.46303e-14
ENSMUSG00000101174	Hoxd4	ensembl_havana	34.4288	6.8543	0.929039	7.37784	2.69763e-12
ENSMUSG00000091957	Rps2-ps10	havana	130.789	6.86534	1.01397	6.77076	1.55301e-10
ENSMUSG00000104632	Gm42909	havana	29.7031	6.87833	0.846012	8.1303	1.05456e-14
ENSMUSG00000075588	Hoxb2	ensembl_havana	85.6186	6.89936	0.923682	7.46941	1.41421e-12
ENSMUSG00000043613	Mmp3	ensembl	98.1335	6.90274	1.04077	6.63234	3.73607e-10
ENSMUSG00000046008	Pnlip	ensembl	2059.07	6.92088	0.587507	11.7801	7.8121e-30
ENSMUSG00000040204	2810417H13Rik	ensembl_havana	299.923	6.92903	0.873389	7.9335	4.75442e-14
ENSMUSG00000043219	Hoxa6	ensembl_havana	41.1412	6.995	0.956738	7.3113	4.26908e-12
ENSMUSG00000040891	Foxa3	ensembl_havana	54.122	7.03581	1.04322	6.74431	1.83273e-10
ENSMUSG00000087658	Hotairm1	havana	44.252	7.17171	0.927286	7.73409	2.1046e-13
ENSMUSG00000038692	Hoxb4	ensembl_havana	65.0687	7.17614	0.930187	7.71473	2.41881e-13
ENSMUSG00000020914	Top2a	ensembl_havana	1390.25	7.18854	0.810062	8.87406	2.66507e-17
ENSMUSG00000048763	Hoxb3	ensembl_havana	114.265	7.19356	0.923505	7.7894	1.4014e-13
ENSMUSG00000084844	Hoxb3os	havana	65.3907	7.29297	1.03441	7.05036	2.50506e-11
ENSMUSG00000022484	Hoxc10	ensembl_havana	133.164	7.30982	0.937505	7.7971	1.32913e-13
ENSMUSG00000031737	Irx5	ensembl_havana	247.156	7.334	0.756916	9.68932	2.0002e-20
ENSMUSG00000060044	Tmem26	ensembl	221.928	7.3746	0.760804	9.69317	1.93112e-20
ENSMUSG00000052371	Hoxd3os1	ensembl_havana	60.547	7.51684	0.941886	7.98063	3.32121e-14
ENSMUSG00000070691	Runx3	ensembl_havana	277.412	7.67768	0.751179	10.2208	1.22656e-22
ENSMUSG00000029844	Hoxa1	ensembl_havana	67.6823	7.71842	0.921457	8.37632	1.51779e-15
ENSMUSG00000001661	Hoxc6	ensembl_havana	216.078	7.72352	0.874516	8.83177	3.75494e-17
ENSMUSG00000036139	Hoxc9	ensembl_havana	133.81	7.74511	0.965743	8.01985	2.46784e-14
ENSMUSG00000067261	Foxd3	ensembl_havana	78.5206	7.75481	0.967195	8.01784	2.5036e-14
ENSMUSG00000043342	Hoxd9	ensembl_havana	75.544	7.80131	0.93854	8.31218	2.52505e-15
ENSMUSG00000022485	Hoxc5	ensembl_havana	172.51	8.1726	0.939446	8.69938	1.12549e-16
ENSMUSG00000058665	En1	ensembl_havana	146.964	8.24013	1.02912	8.00693	2.71976e-14
ENSMUSG00000075394	Hoxc4	ensembl_havana	229.119	8.2655	0.871082	9.48877	1.22026e-19
ENSMUSG00000014704	Hoxa2	ensembl_havana	114.988	8.27826	0.951321	8.70185	1.10335e-16
ENSMUSG00000083773	Gm13394	havana	823.395	8.28018	0.486693	17.0132	5.51644e-62
ENSMUSG00000001504	Irx2	ensembl_havana	312.594	8.42996	0.811959	10.3823	2.46689e-23
ENSMUSG00000049691	Nkx3-2	ensembl_havana	144.096	8.55651	0.951357	8.994	9.67604e-18
ENSMUSG00000038236	Hoxa7	ensembl_havana	745.346	8.65254	0.731881	11.8223	4.90902e-30
ENSMUSG00000086096	Gm12688	havana	285.8	8.70304	1.02855	8.4615	7.71932e-16
ENSMUSG00000001657	Hoxc8	ensembl_havana	379.166	8.84547	0.950908	9.30213	6.62759e-19
ENSMUSG00000027102	Hoxd8	ensembl_havana	667.195	8.86534	0.725852	12.2137	4.98675e-32
ENSMUSG00000038253	Hoxa5	ensembl_havana	477.364	9.28232	0.83501	11.1164	1.1646e-26
[truncated: 1 more rows]
