# Supplementary material for: PiggyBac mutagenesis and exome sequencing identify genetic driver landscapes and potential therapeutic targets of EGFR-mutant gliomas
Source: Genome Biol. 2020 Jul 30;21:181. doi: 10.1186/s13059-020-02092-2 (PMC7392733; doi:10.1186/s13059-020-02092-2)
Supplement: Supplementary file 6 — Additional file 6: Table S5. RNA-seq in spinal tumors. [file 13059_2020_2092_MOESM6_ESM.xlsx]

## Sheet: Downregulated in spinal tumor
gene_id	gene_name	source	baseMean	log2FoldChange	lfcSE	stat	p value adjusted
ENSMUSG00000021919	Chat	ensembl	168.143	-9.93073	0.65126	-15.2485	1.51891e-50
ENSMUSG00000039728	Slc6a5	ensembl_havana	2400.88	-9.7705	0.88079	-11.0929	3.77369e-27
ENSMUSG00000041380	Htr2c	ensembl_havana	702.868	-9.74018	0.600382	-16.2233	4.17297e-57
ENSMUSG00000027270	Lamp5	ensembl_havana	1936.54	-9.47284	0.535965	-17.6744	1.2124e-67
ENSMUSG00000086496	Gm14204	havana	135.083	-9.46484	0.598845	-15.8052	3.04177e-54
ENSMUSG00000021685	Otp	ensembl_havana	75.0772	-9.4549	0.625462	-15.1167	1.10822e-49
ENSMUSG00000029151	Slc30a3	ensembl_havana	347.997	-9.3048	0.378571	-24.5787	3.02489e-130
ENSMUSG00000104674	Gm42756	havana	67.6884	-9.19367	0.675016	-13.6199	1.79148e-40
ENSMUSG00000000263	Glra1	ensembl_havana	934.032	-9.0498	0.733933	-12.3305	2.51309e-33
ENSMUSG00000037771	Slc32a1	ensembl_havana	1909.42	-9.02748	0.866452	-10.4189	4.59898e-24
ENSMUSG00000100241	Slc18a3	havana	394.057	-9.00524	0.460154	-19.57	9.98456e-83
ENSMUSG00000029595	Lhx5	ensembl_havana	76.4711	-8.95694	0.619158	-14.4663	1.45862e-45
ENSMUSG00000038760	Trhr	ensembl	95.668	-8.70217	0.587273	-14.8179	9.23665e-48
ENSMUSG00000104727	Gm42500	havana	38.8954	-8.56432	0.628492	-13.6268	1.637e-40
ENSMUSG00000056972	Magel2	ensembl_havana	78.8095	-8.47771	0.5731	-14.7927	1.32598e-47
ENSMUSG00000058669	Nkx2-9	ensembl_havana	47.7729	-8.45429	0.678494	-12.4604	5.21916e-34
ENSMUSG00000045731	Pnoc	ensembl	89.5094	-8.45058	0.534471	-15.8111	2.78633e-54
ENSMUSG00000032532	Cck	ensembl	176.459	-8.43886	0.393947	-21.4213	6.28337e-99
ENSMUSG00000036357	Gpr101	ensembl_havana	101.674	-8.42777	0.510995	-16.4929	5.43621e-59
ENSMUSG00000106275	Gm42495	havana	32.8287	-8.34277	0.624292	-13.3636	5.42246e-39
ENSMUSG00000004231	Pax2	ensembl_havana	354.691	-8.22145	0.266033	-30.9039	1.10087e-205
ENSMUSG00000039179	Tekt5	ensembl_havana	241.057	-8.05874	0.309527	-26.0356	4.69676e-146
ENSMUSG00000029219	Slc10a4	ensembl_havana	204.219	-8.03069	0.375177	-21.405	8.702e-99
ENSMUSG00000045655	Fam216b	ensembl_havana	63.3211	-7.98324	0.660054	-12.0948	4.22837e-32
ENSMUSG00000026830	Ermn	ensembl_havana	2122.75	-7.90701	0.450402	-17.5554	9.47201e-67
ENSMUSG00000038255	Neurod2	ensembl_havana	57.0147	-7.84089	0.533554	-14.6956	5.41957e-47
ENSMUSG00000059246	Foxb1	ensembl	30.4023	-7.70844	0.623411	-12.3649	1.65627e-33
ENSMUSG00000028963	Uts2	ensembl_havana	55.7462	-7.66418	0.613723	-12.488	3.74516e-34
ENSMUSG00000004366	Sst	ensembl	526.739	-7.63458	0.73599	-10.3732	7.31039e-24
ENSMUSG00000037984	Neurod6	ensembl_havana	28.2745	-7.61948	0.617088	-12.3475	2.04225e-33
ENSMUSG00000043144	Aqp6	ensembl	60.019	-7.52936	0.498458	-15.1053	1.30959e-49
ENSMUSG00000032517	Mobp	ensembl_havana	27101.6	-7.47031	0.664493	-11.2421	7.4669e-28
ENSMUSG00000108670	RP23-53O7.3	havana	15.875	-7.38122	0.621344	-11.8795	5.37829e-31
ENSMUSG00000025905	Oprk1	ensembl_havana	71.9942	-7.37779	0.437038	-16.8814	9.03917e-62
ENSMUSG00000087437	Gm13112	havana	47.2586	-7.37398	0.515051	-14.317	1.20958e-44
ENSMUSG00000098649	Gm27199	havana	15.4763	-7.34728	0.622468	-11.8035	1.29846e-30
ENSMUSG00000027359	Slc27a2	ensembl_havana	127.825	-7.29035	0.429683	-16.9668	2.17967e-62
ENSMUSG00000031844	Hsd17b2	ensembl	22.7453	-7.28504	0.634589	-11.4799	5.30872e-29
ENSMUSG00000037393	Nmur2	ensembl_havana	26.9661	-7.27151	0.622403	-11.683	5.19837e-30
ENSMUSG00000097623	B230323A14Rik	ensembl	22.3733	-7.26927	0.635474	-11.4391	8.35837e-29
ENSMUSG00000104494	Gm37111	havana	109.029	-7.22612	0.435078	-16.6088	8.1266e-60
ENSMUSG00000025927	Tfap2b	ensembl_havana	41.7033	-7.19034	0.521968	-13.7754	2.20409e-41
ENSMUSG00000051136	Ghsr	ensembl_havana	17.2407	-7.18007	0.643101	-11.1648	1.72518e-27
ENSMUSG00000100671	Gm28322	havana	22.1546	-7.17294	0.676572	-10.6019	6.95036e-25
ENSMUSG00000046593	Tmem215	ensembl_havana	24.6771	-7.15767	0.61763	-11.5889	1.53027e-29
ENSMUSG00000048721	Fndc9	ensembl_havana	16.1556	-7.11914	0.622305	-11.44	8.28679e-29
ENSMUSG00000001566	Mnx1	ensembl_havana	19.4123	-7.07007	0.635364	-11.1276	2.59093e-27
ENSMUSG00000085139	A730046J19Rik	havana	22.9949	-7.05313	0.622352	-11.333	2.73002e-28
ENSMUSG00000019828	Grm1	ensembl_havana	262.687	-7.05173	0.401364	-17.5694	7.48809e-67
ENSMUSG00000052301	Doc2a	ensembl_havana	306.894	-7.033	0.199337	-35.2819	1.73345e-268
ENSMUSG00000098979	Gm27544	ensembl	18.2147	-6.99945	0.632524	-11.0659	5.03804e-27
ENSMUSG00000018698	Lhx1	ensembl_havana	63.1582	-6.97935	0.406079	-17.1872	5.16667e-64
ENSMUSG00000026312	Cdh7	ensembl_havana	113.543	-6.9747	0.3792	-18.3932	3.57457e-73
ENSMUSG00000059361	Nrsn2	ensembl_havana	1015.87	-6.95363	0.619457	-11.2254	8.95219e-28
ENSMUSG00000042372	Dmrt3	ensembl	14.3995	-6.94794	0.634354	-10.9528	1.72181e-26
ENSMUSG00000087694	A530058N18Rik	havana	60.9901	-6.94088	0.395686	-17.5414	1.19966e-66
ENSMUSG00000097348	Rmst	ensembl_havana	68.4082	-6.88714	0.396975	-17.3491	3.27536e-65
ENSMUSG00000042514	Klhl14	ensembl_havana	59.3001	-6.88005	0.413436	-16.6411	4.80178e-60
ENSMUSG00000047021	Ccdc108	ensembl_havana	136.396	-6.86567	0.523917	-13.1045	1.58704e-37
ENSMUSG00000042096	Dao	ensembl_havana	260.241	-6.84381	0.482147	-14.1944	6.86155e-44
ENSMUSG00000005503	Evx1	ensembl_havana	16.3502	-6.83352	0.645257	-10.5904	7.82943e-25
ENSMUSG00000069132	Nxph2	ensembl_havana	36.0552	-6.83011	0.489185	-13.9622	1.71912e-42
ENSMUSG00000104155	Gm38103	havana	14.1943	-6.82463	0.686147	-9.9463	5.15832e-22
ENSMUSG00000041468	Gpr12	ensembl_havana	27.4538	-6.81376	0.552866	-12.3244	2.70073e-33
ENSMUSG00000050063	Klk6	ensembl_havana	830.777	-6.80822	0.62761	-10.8479	5.22079e-26
ENSMUSG00000048562	Sp8	ensembl	13.9387	-6.80556	0.690407	-9.85731	1.22217e-21
ENSMUSG00000026976	Pax8	ensembl_havana	137.313	-6.76841	0.628699	-10.7657	1.24593e-25
ENSMUSG00000025739	Gng13	ensembl_havana	65.2511	-6.74675	0.37345	-18.066	1.22008e-70
ENSMUSG00000019772	Vip	ensembl	15.1952	-6.74415	0.636158	-10.6014	6.9778e-25
ENSMUSG00000017740	Slc12a5	ensembl_havana	5395.92	-6.71519	0.35133	-19.1136	6.06844e-79
ENSMUSG00000022076	Klhl1	ensembl_havana	133.84	-6.71423	0.471744	-14.2328	4.02023e-44
ENSMUSG00000027520	Zdbf2	ensembl_havana	178.739	-6.69127	0.223702	-29.9116	8.68036e-193
ENSMUSG00000004894	Hapln2	ensembl_havana	1362.42	-6.67198	0.360308	-18.5174	3.81979e-74
ENSMUSG00000096014	Sox1	havana	186.723	-6.66513	0.381885	-17.4533	5.36801e-66
ENSMUSG00000009216	Fam163b	ensembl_havana	464.282	-6.6498	0.495251	-13.4271	2.36118e-39
ENSMUSG00000046886	Zfp474	ensembl	10.4303	-6.63716	0.719018	-9.23087	4.2106e-19
ENSMUSG00000093536	Smim17	ensembl_havana	498.004	-6.6218	0.137671	-48.0989	0
ENSMUSG00000043168	4930426D05Rik	ensembl_havana	41.548	-6.61943	0.426777	-15.5103	2.82026e-52
ENSMUSG00000041771	Slc24a4	ensembl_havana	67.2471	-6.61796	0.359667	-18.4003	3.18676e-73
ENSMUSG00000001815	Evx2	ensembl_havana	9.09625	-6.61212	0.637207	-10.3767	7.05208e-24
ENSMUSG00000074872	Ctxn2	ensembl	69.7985	-6.59607	0.356175	-18.5192	3.72985e-74
ENSMUSG00000087278	A930006I01Rik	havana	27.2227	-6.59424	0.663387	-9.94026	5.46375e-22
ENSMUSG00000029546	Uncx	ensembl_havana	34.5454	-6.5627	0.513265	-12.7862	9.13326e-36
ENSMUSG00000047642	D930020B18Rik	ensembl_havana	9.0706	-6.56238	0.654402	-10.0281	2.31854e-22
ENSMUSG00000021680	Crhbp	ensembl	33.2384	-6.56026	0.471748	-13.9063	3.70144e-42
ENSMUSG00000023192	Grm2	ensembl_havana	29.4832	-6.55666	0.490256	-13.3739	4.73343e-39
ENSMUSG00000025400	Tac2	ensembl	169.988	-6.54851	0.937935	-6.98183	2.323e-11
ENSMUSG00000001225	Slc26a3	ensembl_havana	21.0525	-6.54187	0.663762	-9.85575	1.24054e-21
ENSMUSG00000053747	Sox14	ensembl_havana	8.75495	-6.52994	0.655197	-9.96639	4.25525e-22
ENSMUSG00000066189	Cacng3	ensembl_havana	158.688	-6.52539	0.264419	-24.6783	2.85625e-131
ENSMUSG00000103334	Gm29771	havana	10.4679	-6.47848	0.788384	-8.21741	2.38782e-15
ENSMUSG00000055078	Gabra5	ensembl_havana	536.484	-6.47005	0.292098	-22.1503	1.01126e-105
ENSMUSG00000041660	Bbox1	ensembl_havana	181.277	-6.46194	0.438154	-14.7481	2.5449e-47
ENSMUSG00000036961	Wnt8b	ensembl	9.99049	-6.44941	0.64218	-10.043	2.00211e-22
ENSMUSG00000096446	Gm8104	havana	20.8801	-6.40926	0.570729	-11.23	8.50586e-28
ENSMUSG00000020891	Alox8	ensembl_havana	118.867	-6.40164	0.313126	-20.4443	3.45175e-90
ENSMUSG00000085363	Gm15478	havana	10.635	-6.39593	0.717396	-8.91548	6.96715e-18
ENSMUSG00000022860	Chodl	ensembl_havana	277.125	-6.37179	0.49191	-12.9532	1.10429e-36
ENSMUSG00000027965	Olfm3	ensembl_havana	309.651	-6.36201	0.295623	-21.5207	7.58084e-100
ENSMUSG00000037578	Pkd2l1	ensembl_havana	232.45	-6.35174	0.355575	-17.8633	4.38564e-69
ENSMUSG00000044988	Ucn3	ensembl	7.75386	-6.34941	0.666119	-9.53194	2.65653e-20
ENSMUSG00000027568	Ntsr1	ensembl_havana	38.6951	-6.33971	0.463393	-13.6811	7.84376e-41
ENSMUSG00000059898	Dsc3	ensembl	9.54001	-6.33885	0.663078	-9.55972	2.05678e-20
ENSMUSG00000032936	Camkv	ensembl_havana	770.955	-6.32352	0.36103	-17.5152	1.8704e-66
ENSMUSG00000057615	Ldoc1	ensembl_havana	25.9903	-6.30866	0.538362	-11.7183	3.4776e-30
ENSMUSG00000031893	Tsnaxip1	ensembl	18.716	-6.30674	0.702356	-8.97941	3.98543e-18
ENSMUSG00000020679	Hnf1b	ensembl_havana	10.8913	-6.28941	0.645653	-9.74116	3.72193e-21
ENSMUSG00000028876	Epha10	ensembl_havana	570.176	-6.27743	0.435968	-14.3988	3.80078e-45
ENSMUSG00000041986	Elmod1	ensembl	1429.58	-6.2746	0.471373	-13.3113	1.0774e-38
ENSMUSG00000042353	Frem3	ensembl_havana	7.72046	-6.27243	0.693981	-9.03833	2.36339e-18
ENSMUSG00000041237	Pklr	ensembl_havana	15.3787	-6.26214	0.757016	-8.27213	1.53812e-15
ENSMUSG00000060371	Caln1	ensembl_havana	1448.78	-6.26177	0.640031	-9.78354	2.49176e-21
ENSMUSG00000061702	Tmem91	ensembl_havana	126.295	-6.23993	0.343311	-18.1757	1.75278e-71
ENSMUSG00000003469	Phyhip	ensembl_havana	1208.13	-6.23954	0.342974	-18.1924	1.31074e-71
ENSMUSG00000022696	Sidt1	ensembl_havana	149.284	-6.22606	0.395483	-15.7429	7.95837e-54
ENSMUSG00000022783	Spag6l	ensembl_havana	34.4506	-6.21968	0.537101	-11.5801	1.69471e-29
ENSMUSG00000026301	Iqca	ensembl_havana	22.1117	-6.21326	0.712921	-8.71521	3.9146e-17
ENSMUSG00000070306	Ccdc153	ensembl	65.6421	-6.19643	0.686116	-9.03117	2.52096e-18
ENSMUSG00000003657	Calb2	ensembl	1454.56	-6.19518	0.307237	-20.1642	8.88058e-88
ENSMUSG00000058743	Kcnj14	ensembl	131.163	-6.18437	0.315903	-19.5768	8.84472e-83
ENSMUSG00000087211	Lhx1os	havana	47.4867	-6.17738	0.540206	-11.4352	8.72267e-29
ENSMUSG00000063626	Unc5d	ensembl	131.683	-6.17698	0.245248	-25.1866	9.21351e-137
ENSMUSG00000055409	Nell1	ensembl_havana	338.021	-6.17461	0.368874	-16.7391	9.47917e-61
ENSMUSG00000019146	Cacng2	ensembl_havana	1799.53	-6.16522	0.81408	-7.57324	3.47859e-13
ENSMUSG00000059003	Grin2a	ensembl_havana	396.026	-6.15334	0.50397	-12.2097	1.06358e-32
ENSMUSG00000076439	Mog	ensembl_havana	2285.54	-6.144	0.628622	-9.77375	2.73151e-21
ENSMUSG00000030209	Grin2b	ensembl_havana	347.64	-6.13752	0.501297	-12.2433	7.14313e-33
ENSMUSG00000040693	Slco4c1	ensembl_havana	21.8685	-6.13314	0.497588	-12.3257	2.6611e-33
ENSMUSG00000085565	Gm15721	havana	7.77918	-6.1009	0.648675	-9.40518	8.61054e-20
ENSMUSG00000022759	Lrrc74b	ensembl_havana	19.5497	-6.09956	0.560912	-10.8744	3.94779e-26
ENSMUSG00000089840	Gm4491	havana	7.73772	-6.09608	0.648878	-9.3948	9.44333e-20
ENSMUSG00000026934	Lhx3	ensembl_havana	16.0868	-6.07603	0.565337	-10.7476	1.50693e-25
ENSMUSG00000026805	Barhl1	ensembl_havana	11.2776	-6.07271	0.635261	-9.5594	2.06102e-20
ENSMUSG00000031111	Igsf1	ensembl_havana	376.107	-6.06593	0.60392	-10.0443	1.9777e-22
ENSMUSG00000035860	Cdhr3	ensembl	49.3874	-6.06143	0.654671	-9.25874	3.27104e-19
ENSMUSG00000040706	Agmat	ensembl_havana	7.60621	-6.04543	0.658644	-9.1786	6.72179e-19
ENSMUSG00000029236	Nmu	ensembl_havana	30.6436	-6.04344	0.436999	-13.8294	1.05276e-41
ENSMUSG00000059203	Il1rapl2	ensembl_havana	7.8283	-6.03637	0.686908	-8.78774	2.10471e-17
ENSMUSG00000020411	Nipal4	ensembl_havana	242.546	-6.02303	0.396107	-15.2056	2.89536e-50
ENSMUSG00000100111	A330087D11Rik	havana	7.61297	-6.01908	0.678615	-8.86966	1.03576e-17
ENSMUSG00000101429	BC055402	havana	7.81055	-6.01707	0.693226	-8.6798	5.30422e-17
ENSMUSG00000087563	Gm14205	havana	5.93343	-6.01542	0.645265	-9.3224	1.83763e-19
ENSMUSG00000045591	Olig3	ensembl	13.7731	-6.00213	0.654898	-9.16498	7.59016e-19
ENSMUSG00000036760	Kcnk9	ensembl	10.1261	-5.99801	0.954428	-6.28441	2.13692e-09
ENSMUSG00000035831	Krt25	ensembl_havana	17.9182	-5.99717	0.549118	-10.9215	2.39844e-26
ENSMUSG00000094002	Gm9866	ensembl_havana	170.285	-5.99459	0.693182	-8.64792	6.91567e-17
ENSMUSG00000068615	Gjd2	ensembl_havana	155.688	-5.98163	0.232776	-25.6969	2.47029e-142
ENSMUSG00000044014	Npy5r	ensembl	38.3142	-5.9738	0.378698	-15.7746	4.89042e-54
ENSMUSG00000108022	Gm7298	havana	12.0286	-5.96843	0.745624	-8.00461	1.29832e-14
ENSMUSG00000100851	Gm28928	havana	8.30823	-5.9282	0.6363	-9.31668	1.93446e-19
ENSMUSG00000003974	Grm3	ensembl_havana	208.459	-5.92722	0.295949	-20.0279	1.32787e-86
ENSMUSG00000031927	1700012B09Rik	ensembl_havana	10.4779	-5.92549	0.667938	-8.87132	1.02095e-17
ENSMUSG00000045246	Kcng4	ensembl_havana	899.663	-5.91785	0.58141	-10.1785	5.20251e-23
ENSMUSG00000086272	BC039966	havana	7.07241	-5.91154	0.689599	-8.57243	1.303e-16
ENSMUSG00000051029	Serpinb1b	ensembl_havana	510.313	-5.90993	0.605989	-9.75254	3.34116e-21
ENSMUSG00000050121	Opalin	ensembl	505.088	-5.90961	0.608706	-9.70848	5.06212e-21
ENSMUSG00000102348	Gm10568	havana	8.11376	-5.89955	0.637077	-9.26034	3.22406e-19
ENSMUSG00000100534	Gm816	havana	8.78242	-5.8995	0.697896	-8.45326	3.49316e-16
ENSMUSG00000031212	Pgr15l	ensembl_havana	6.84548	-5.8733	0.685611	-8.56652	1.36885e-16
ENSMUSG00000087301	Gm13629	havana	105.873	-5.86933	0.531698	-11.0388	6.79303e-27
ENSMUSG00000029335	Bmp3	ensembl_havana	41.2204	-5.85202	0.338538	-17.2862	9.56969e-65
ENSMUSG00000056380	Gpr50	ensembl_havana	6.45271	-5.85117	0.648277	-9.02573	2.64559e-18
ENSMUSG00000102240	Gm37717	havana	11.6901	-5.84587	0.611455	-9.56058	2.04209e-20
ENSMUSG00000095654	Plscr5	ensembl_havana	7.95893	-5.84485	0.650002	-8.99206	3.56086e-18
ENSMUSG00000050854	Tmem125	ensembl_havana	304.201	-5.83976	0.435516	-13.4088	3.00663e-39
ENSMUSG00000027209	Fam227b	ensembl_havana	72.8968	-5.83355	0.520721	-11.2028	1.14081e-27
ENSMUSG00000028011	Tdo2	ensembl_havana	11.891	-5.8266	0.800543	-7.27832	2.96228e-12
ENSMUSG00000099473	Gm18775	havana	6.35125	-5.82296	0.650238	-8.95513	4.93545e-18
ENSMUSG00000039059	Hrh3	ensembl_havana	235.716	-5.82286	0.391198	-14.8847	3.47535e-48
ENSMUSG00000034384	Barhl2	ensembl_havana	6.51783	-5.80718	0.678055	-8.56446	1.39235e-16
ENSMUSG00000053161	Daw1	ensembl_havana	16.8123	-5.80714	0.623048	-9.32053	1.86654e-19
ENSMUSG00000020686	Gas2l2	ensembl_havana	12.8477	-5.80689	0.714922	-8.1224	5.11093e-15
ENSMUSG00000079304	4933413G19Rik	ensembl_havana	35.0667	-5.79998	0.519602	-11.1624	1.76905e-27
ENSMUSG00000064280	Ccdc146	ensembl_havana	21.4131	-5.79365	0.599574	-9.66295	7.77655e-21
ENSMUSG00000108569	RP23-44H21.1	havana	7.56228	-5.78077	0.642346	-8.99946	3.33804e-18
ENSMUSG00000022763	Aifm3	ensembl_havana	888.959	-5.7729	0.570019	-10.1276	8.6369e-23
ENSMUSG00000044067	Gpr22	ensembl_havana	203.952	-5.75814	0.463906	-12.4123	9.40951e-34
ENSMUSG00000023945	Slc5a7	ensembl	403.598	-5.72994	0.4181	-13.7047	5.71925e-41
ENSMUSG00000059854	Hydin	ensembl	38.8076	-5.72251	0.546798	-10.4655	2.85655e-24
ENSMUSG00000103914	Gm38073	havana	10.6284	-5.72236	0.615829	-9.29211	2.42622e-19
ENSMUSG00000065524	Mir135a-2	mirbase	4.83053	-5.72105	0.659926	-8.66923	5.79036e-17
ENSMUSG00000078721	Fam205a1	havana	13.9277	-5.71355	0.654211	-8.7335	3.36103e-17
ENSMUSG00000101717	Gm28756	havana	5.99383	-5.709	0.67054	-8.51404	2.11752e-16
ENSMUSG00000105983	Gm42770	havana	20.7865	-5.70846	0.502706	-11.3555	2.12707e-28
ENSMUSG00000040797	Iqsec3	ensembl_havana	2410.97	-5.70545	0.562645	-10.1404	7.59332e-23
ENSMUSG00000094151	Gm7233	havana	10.8011	-5.69665	0.641895	-8.87474	9.90908e-18
ENSMUSG00000046242	Nme9	ensembl_havana	13.812	-5.68475	0.68098	-8.34789	8.28131e-16
ENSMUSG00000021732	Fgf10	ensembl_havana	119.31	-5.68283	0.602681	-9.42926	6.87544e-20
ENSMUSG00000105592	Gm42527	havana	5.04772	-5.67697	0.713863	-7.95246	1.94691e-14
ENSMUSG00000104572	Fbxw23	havana	5.91477	-5.66684	0.831802	-6.81273	7.23388e-11
ENSMUSG00000090486	BC035947	ensembl_havana	132.625	-5.66162	0.457757	-12.3682	1.59728e-33
ENSMUSG00000022431	Ribc2	ensembl	5.7244	-5.65459	0.675028	-8.37682	6.54013e-16
ENSMUSG00000046958	4930432E11Rik	havana	43.5096	-5.63513	0.490674	-11.4845	5.04223e-29
ENSMUSG00000074003	Gucy2d	ensembl_havana	11.8246	-5.63137	0.57293	-9.82907	1.60645e-21
ENSMUSG00000092624	Gm3654	havana	5.86371	-5.61927	0.849465	-6.61507	2.63571e-10
ENSMUSG00000105974	Gm43318	havana	21.1313	-5.61313	0.480113	-11.6913	4.74305e-30
ENSMUSG00000062372	Otof	ensembl_havana	257.308	-5.60661	0.819374	-6.84255	5.94016e-11
ENSMUSG00000087056	Gm14004	havana	9.85772	-5.60548	0.626024	-8.9541	4.97734e-18
ENSMUSG00000033731	3300002A11Rik	ensembl_havana	13.0836	-5.60428	0.678253	-8.26282	1.65683e-15
ENSMUSG00000095681	Gm8281	ensembl_havana	8.10571	-5.60275	0.642547	-8.71959	3.77424e-17
ENSMUSG00000054667	Irs4	ensembl_havana	20.583	-5.59738	0.451953	-12.3849	1.30445e-33
ENSMUSG00000034768	Asb16	ensembl_havana	133.929	-5.59443	0.217544	-25.7163	1.5987e-142
ENSMUSG00000066129	Kndc1	ensembl_havana	1995.56	-5.58729	0.375607	-14.8754	3.97436e-48
ENSMUSG00000109121	RP24-236C17.2	havana	13.052	-5.5746	0.536395	-10.3927	5.99318e-24
ENSMUSG00000106469	C030015E24Rik	havana	11.5036	-5.56457	0.604404	-9.2067	5.24079e-19
ENSMUSG00000086228	Ubap1l	ensembl	86.8477	-5.56444	0.332391	-16.7407	9.27001e-61
ENSMUSG00000105222	Gm43207	havana	35.642	-5.55958	0.445433	-12.4813	4.0471e-34
ENSMUSG00000053783	1700016K19Rik	ensembl_havana	12.6359	-5.55635	0.682004	-8.1471	4.19847e-15
ENSMUSG00000106525	Gm42695	havana	8.82011	-5.5524	0.742744	-7.47552	7.12763e-13
ENSMUSG00000102420	Gm37464	havana	6.94991	-5.54433	0.731195	-7.58256	3.2485e-13
ENSMUSG00000108917	RP23-227H18.1	havana	5.13604	-5.54217	0.647938	-8.55355	1.52374e-16
ENSMUSG00000095224	F930015N05Rik	ensembl	9.44469	-5.52467	0.637127	-8.67122	5.70015e-17
ENSMUSG00000039904	Gpr37	ensembl_havana	1857.68	-5.51623	0.466483	-11.8252	1.01211e-30
ENSMUSG00000032259	Drd2	ensembl	103.267	-5.51616	0.293091	-18.8207	1.47693e-76
ENSMUSG00000053368	Rxfp2	ensembl_havana	10.8717	-5.49881	0.591652	-9.29399	2.38503e-19
ENSMUSG00000038526	Car14	ensembl_havana	601.433	-5.49462	0.448202	-12.2592	5.89731e-33
ENSMUSG00000034701	Neurod1	ensembl_havana	15.9166	-5.49245	0.512155	-10.7242	1.93568e-25
ENSMUSG00000086126	Evx1os	havana	4.04962	-5.47797	0.669689	-8.17987	3.22607e-15
ENSMUSG00000035403	Crb2	ensembl_havana	47.7496	-5.47684	0.418025	-13.1017	1.64088e-37
ENSMUSG00000085782	Gm15624	havana	19.9792	-5.45831	0.523865	-10.4193	4.58302e-24
ENSMUSG00000054459	Vsnl1	ensembl	6371.09	-5.45634	0.238028	-22.9231	3.1602e-113
ENSMUSG00000105791	Gm43341	havana	8.85953	-5.44982	0.635896	-8.5703	1.32684e-16
ENSMUSG00000028785	Hpca	ensembl_havana	759.318	-5.44621	0.339899	-16.023	1.00133e-55
ENSMUSG00000027220	Syt13	ensembl_havana	795.651	-5.44571	0.409774	-13.2895	1.42449e-38
ENSMUSG00000047259	Mc4r	ensembl	26.6364	-5.44535	0.393458	-13.8397	9.17568e-42
ENSMUSG00000040856	Dlk1	ensembl_havana	665.936	-5.44421	0.489112	-11.1308	2.50393e-27
ENSMUSG00000040258	Nxph4	ensembl_havana	355.857	-5.43421	0.287956	-18.8717	5.68844e-77
ENSMUSG00000034185	6430628N08Rik	ensembl_havana	10.1503	-5.42226	0.57905	-9.36406	1.25336e-19
ENSMUSG00000074385	Gm10684	ensembl	45.2001	-5.41831	0.734641	-7.37545	1.47565e-12
ENSMUSG00000021721	Htr1a	ensembl	113.709	-5.4142	0.686116	-7.89109	3.13192e-14
ENSMUSG00000109228	Fam81b	havana	6.96994	-5.41192	0.801718	-6.7504	1.09005e-10
ENSMUSG00000009734	Pou6f2	ensembl_havana	30.7774	-5.40594	0.361455	-14.9561	1.21166e-48
ENSMUSG00000108532	RP23-231J2.1	havana	5.79638	-5.39157	0.66962	-8.05168	8.96472e-15
ENSMUSG00000094732	1500015L24Rik	havana	11.8245	-5.38537	0.572621	-9.40477	8.6399e-20
ENSMUSG00000105332	Gm43316	havana	19.3743	-5.38179	0.449452	-11.9741	1.774e-31
ENSMUSG00000094152	Slc6a16	ensembl	6.9637	-5.36848	0.67045	-8.00728	1.2722e-14
ENSMUSG00000030270	Cpne9	ensembl_havana	192.847	-5.35581	0.410391	-13.0505	3.18115e-37
ENSMUSG00000038257	Glra3	ensembl_havana	4.86875	-5.34541	0.720559	-7.41841	1.08131e-12
ENSMUSG00000087083	Gm15083	havana	5.46422	-5.34482	0.651735	-8.20091	2.72558e-15
ENSMUSG00000090129	Olfr287	ensembl_havana	116.289	-5.32797	0.551304	-9.6643	7.68811e-21
ENSMUSG00000086606	Gm13205	havana	57.1989	-5.32418	0.255619	-20.8286	1.3284e-93
ENSMUSG00000092375	A730060N03Rik	havana	14.7409	-5.31614	0.554179	-9.59282	1.50569e-20
ENSMUSG00000050963	Kcns2	ensembl	33.1934	-5.31592	0.418613	-12.6989	2.72339e-35
ENSMUSG00000068151	A230006K03Rik	ensembl_havana	11.2941	-5.30967	0.586116	-9.05906	1.96414e-18
ENSMUSG00000072473	1700024G13Rik	ensembl	4.53982	-5.30278	0.848816	-6.24727	2.6842e-09
ENSMUSG00000040907	Atp1a3	ensembl_havana	32330.9	-5.29859	0.293154	-18.0744	1.06154e-70
ENSMUSG00000085925	Rtl1	ensembl	17.146	-5.29744	0.489803	-10.8155	7.35915e-26
ENSMUSG00000041323	Ak7	ensembl	87.9567	-5.29295	0.434596	-12.179	1.53714e-32
ENSMUSG00000039358	Drd5	ensembl_havana	19.8612	-5.28949	0.442435	-11.9554	2.20457e-31
ENSMUSG00000078117	Gm16485	ensembl	58.4429	-5.28597	0.471839	-11.2029	1.14081e-27
ENSMUSG00000070695	Cntnap5a	ensembl_havana	269.06	-5.27907	0.76342	-6.91502	3.65868e-11
ENSMUSG00000021879	Dnah12	ensembl_havana	19.0141	-5.27802	0.530499	-9.94916	5.01865e-22
ENSMUSG00000017868	Sgk2	ensembl_havana	76.0228	-5.27534	0.40231	-13.1126	1.42857e-37
ENSMUSG00000002930	Ppp1r17	ensembl_havana	18.1161	-5.27406	0.458282	-11.5083	3.84145e-29
ENSMUSG00000070601	Vmn2r84	ensembl_havana	3.51184	-5.2629	0.687305	-7.6573	1.85537e-13
ENSMUSG00000107089	Gm43443	havana	6.46218	-5.25789	0.675908	-7.77901	7.38995e-14
ENSMUSG00000001819	Hoxd13	ensembl_havana	4.89702	-5.25784	0.907116	-5.79622	3.8771e-08
ENSMUSG00000056656	Apol8	ensembl	103.745	-5.25613	0.269008	-19.5389	1.79731e-82
ENSMUSG00000085336	Gm11732	havana	3.49969	-5.25578	0.683594	-7.68846	1.46661e-13
ENSMUSG00000091636	A330050F15Rik	ensembl	158.219	-5.25407	0.623385	-8.42829	4.29489e-16
ENSMUSG00000019888	Mgat4c	ensembl_havana	128.49	-5.25232	0.51881	-10.1238	8.95978e-23
ENSMUSG00000102055	Gm28913	havana	5.29508	-5.24633	0.67569	-7.7644	8.26633e-14
ENSMUSG00000100515	Gm17916	havana	5.42821	-5.23968	0.706781	-7.41345	1.12094e-12
ENSMUSG00000048138	Dmrt2	ensembl	16.5065	-5.23206	0.513349	-10.192	4.54713e-23
ENSMUSG00000048602	Morc2b	ensembl_havana	17.8174	-5.23175	0.771451	-6.7817	8.86246e-11
ENSMUSG00000107606	Gm43873	havana	10.8353	-5.23066	0.602298	-8.6845	5.09376e-17
ENSMUSG00000050625	Ccdc121	ensembl_havana	11.6096	-5.2227	0.664949	-7.85429	4.163e-14
ENSMUSG00000029112	Nkx1-1	ensembl_havana	3.43326	-5.21652	0.698675	-7.4663	7.61787e-13
ENSMUSG00000086555	Gm13446	havana	82.5595	-5.20121	0.644571	-8.06925	7.80576e-15
ENSMUSG00000097794	Gm2990	ensembl	4.04754	-5.19355	0.66125	-7.85413	4.16691e-14
ENSMUSG00000045573	Penk	ensembl_havana	1182.39	-5.19182	0.573262	-9.05663	2.00553e-18
ENSMUSG00000036551	Akap14	ensembl_havana	7.0505	-5.19048	0.78653	-6.59921	2.91573e-10
ENSMUSG00000107978	Gm44109	havana	6.31498	-5.18855	0.848446	-6.11535	5.99603e-09
ENSMUSG00000026834	Acvr1c	ensembl_havana	51.9843	-5.1833	0.336706	-15.3941	1.65388e-51
ENSMUSG00000042269	Fam92b	ensembl_havana	7.58893	-5.18183	0.672874	-7.70104	1.3325e-13
ENSMUSG00000106841	Gm42656	havana	4.91009	-5.17132	0.668215	-7.73901	1.00001e-13
ENSMUSG00000056648	Hoxb8	ensembl_havana	2262.08	-5.16761	0.507856	-10.1753	5.36031e-23
ENSMUSG00000064377	Gm24966	ensembl	10.0216	-5.16539	0.56254	-9.18226	6.51323e-19
ENSMUSG00000022245	Skor1	ensembl_havana	110.332	-5.16461	0.2959	-17.4539	5.33354e-66
ENSMUSG00000097814	Panct2	havana	12.8759	-5.16381	0.528071	-9.77863	2.60772e-21
ENSMUSG00000090691	Gm3667	havana	14.1561	-5.16375	0.495561	-10.42	4.55619e-24
ENSMUSG00000092090	Gm3294	havana	34.8523	-5.12869	0.336106	-15.2592	1.29384e-50
ENSMUSG00000063409	Lrrc43	ensembl_havana	10.3618	-5.11771	0.632881	-8.08637	6.81249e-15
ENSMUSG00000039092	Sptlc3	ensembl_havana	5.92145	-5.11754	0.69219	-7.39327	1.29784e-12
ENSMUSG00000029055	Plch2	ensembl_havana	294.276	-5.11538	0.467801	-10.9349	2.08482e-26
ENSMUSG00000020990	Cdkl1	ensembl	129.636	-5.11338	0.235626	-21.7012	1.59819e-101
ENSMUSG00000043164	Tmem212	ensembl_havana	21.5982	-5.10662	0.611149	-8.35576	7.76531e-16
ENSMUSG00000057068	Fam47e	ensembl_havana	8.2734	-5.10585	0.773368	-6.60209	2.8602e-10
ENSMUSG00000086020	Gm12239	havana	3.84347	-5.10478	0.68084	-7.49776	6.06023e-13
ENSMUSG00000066760	Psg16	ensembl_havana	13.3988	-5.10416	0.477673	-10.6855	2.90146e-25
ENSMUSG00000105960	6330410L21Rik	havana	5.05649	-5.09701	0.732374	-6.95958	2.70457e-11
ENSMUSG00000028589	1700012P22Rik	ensembl_havana	4.0594	-5.09662	0.879031	-5.798	3.83687e-08
ENSMUSG00000091680	Klhdc7b	ensembl_havana	5.64604	-5.09585	0.66073	-7.71245	1.2236e-13
ENSMUSG00000042425	Frmpd3	ensembl_havana	417.274	-5.09388	0.716964	-7.10479	9.99672e-12
ENSMUSG00000043448	Gjc2	ensembl_havana	753.03	-5.09042	0.27366	-18.6013	8.36406e-75
ENSMUSG00000105922	Gm42769	havana	21.4036	-5.08668	0.435187	-11.6885	4.88637e-30
ENSMUSG00000090257	Gm4524	havana	22.7097	-5.08333	0.430963	-11.7953	1.42617e-30
ENSMUSG00000052026	Slc6a7	ensembl	238.749	-5.08225	0.550439	-9.23308	4.12876e-19
ENSMUSG00000051860	Samd7	ensembl_havana	6.85325	-5.07949	0.65473	-7.75814	8.67047e-14
ENSMUSG00000105218	Gm43248	havana	3.70849	-5.07582	0.670006	-7.57579	3.41295e-13
ENSMUSG00000085576	Dpy19l2	ensembl	4.60903	-5.07575	0.680044	-7.46386	7.75588e-13
ENSMUSG00000009551	6330409D20Rik	ensembl_havana	70.4477	-5.06696	0.541218	-9.36213	1.27446e-19
ENSMUSG00000097435	Gm26783	havana	11.9694	-5.06652	0.525301	-9.64499	9.1864e-21
ENSMUSG00000039676	Capsl	ensembl	11.2106	-5.05691	0.615104	-8.22123	2.31638e-15
ENSMUSG00000109362	RP24-439I22.5	havana	125.093	-5.05553	0.237831	-21.2568	1.97789e-97
ENSMUSG00000104562	Gm42767	havana	6.86993	-5.04975	0.67658	-7.46364	7.76677e-13
ENSMUSG00000109536	RP24-439I22.3	havana	1297.88	-5.04346	0.168899	-29.8608	3.30116e-192
ENSMUSG00000022416	Cacna1i	ensembl_havana	461.571	-5.04152	0.215898	-23.3514	1.60198e-117
ENSMUSG00000054488	Gm9946	ensembl_havana	5.04045	-5.03757	0.774294	-6.50602	5.31581e-10
ENSMUSG00000108146	Gm43889	havana	3.6246	-5.03621	0.670244	-7.514	5.38111e-13
ENSMUSG00000037124	Trim58	ensembl_havana	5.71418	-5.03041	0.703796	-7.14754	7.43572e-12
ENSMUSG00000090440	Gm9732	havana	3.11019	-5.02137	0.738907	-6.79567	8.09518e-11
ENSMUSG00000019785	Clvs2	ensembl_havana	223.541	-5.00357	0.798701	-6.26464	2.41233e-09
ENSMUSG00000084929	Foxo6os	havana	3.50764	-4.98819	0.677924	-7.35805	1.67407e-12
ENSMUSG00000035539	Ccdc180	ensembl_havana	23.9939	-4.98434	0.545092	-9.14402	9.15289e-19
ENSMUSG00000098129	Gm27040	havana	2.96571	-4.97827	0.722318	-6.89209	4.27337e-11
ENSMUSG00000032291	Crabp1	ensembl_havana	43.7352	-4.97742	0.45938	-10.8351	5.98836e-26
ENSMUSG00000058400	Qrfpr	ensembl_havana	16.0719	-4.97517	0.480877	-10.346	9.63167e-24
ENSMUSG00000032921	Odf4	ensembl_havana	6.25868	-4.97431	0.635907	-7.82239	5.3208e-14
ENSMUSG00000048015	Neurod4	ensembl	3.04434	-4.97207	0.742459	-6.69676	1.54937e-10
ENSMUSG00000056912	1700017N19Rik	ensembl_havana	2.81647	-4.96688	0.686726	-7.23268	4.10274e-12
ENSMUSG00000036962	Cfap221	ensembl_havana	7.23161	-4.95246	0.761594	-6.50276	5.42288e-10
ENSMUSG00000036598	Ccdc113	ensembl	14.7101	-4.95055	0.487596	-10.153	6.68938e-23
ENSMUSG00000104411	Gm30340	havana	4.34036	-4.94205	0.70262	-7.03375	1.62173e-11
ENSMUSG00000103961	Gm36388	havana	8.57461	-4.93942	0.579901	-8.5177	2.05495e-16
ENSMUSG00000032514	Ttc21a	ensembl_havana	44.3763	-4.93712	0.404156	-12.2159	9.90943e-33
ENSMUSG00000050473	Slc35d3	ensembl	103.019	-4.93471	0.553003	-8.92349	6.49017e-18
ENSMUSG00000027744	Stoml3	ensembl_havana	18.7622	-4.92959	0.50544	-9.75307	3.3257e-21
ENSMUSG00000105003	Gm42512	havana	14.6655	-4.92767	0.496805	-9.91872	6.72588e-22
ENSMUSG00000078591	Hs3st4	ensembl_havana	148.464	-4.92207	0.631161	-7.79844	6.38619e-14
ENSMUSG00000107414	6330419E04Rik	havana	5.12159	-4.92187	0.683263	-7.20348	5.03917e-12
ENSMUSG00000040136	Abcc8	ensembl	262.664	-4.91978	0.676075	-7.27698	2.98923e-12
ENSMUSG00000084843	B230312C02Rik	havana	78.7128	-4.91885	0.346117	-14.2115	5.40096e-44
ENSMUSG00000105700	Gm42772	havana	23.8542	-4.89436	0.548129	-8.92921	6.18285e-18
ENSMUSG00000108070	Gm43872	havana	3.44472	-4.89115	0.714985	-6.84091	6.00571e-11
ENSMUSG00000045087	S1pr5	ensembl_havana	511.104	-4.89059	0.329096	-14.8607	4.92161e-48
ENSMUSG00000022041	Chrna2	ensembl_havana	31.6954	-4.88592	0.393765	-12.4082	9.89128e-34
ENSMUSG00000046215	Rprml	ensembl_havana	15.9546	-4.88509	0.406438	-12.0193	1.04014e-31
ENSMUSG00000037737	Actrt3	ensembl_havana	14.8813	-4.88097	0.44024	-11.0871	4.01723e-27
ENSMUSG00000074758	Gm5535	ensembl_havana	24.0863	-4.87768	0.534547	-9.12489	1.08701e-18
ENSMUSG00000050423	Ppp1r3g	ensembl_havana	19.2151	-4.86602	0.396889	-12.2604	5.81905e-33
ENSMUSG00000072768	Gm10418	ensembl	5.8719	-4.85993	0.640827	-7.58384	3.21951e-13
ENSMUSG00000086189	Gm15462	havana	3.11685	-4.84673	0.839514	-5.77325	4.41238e-08
ENSMUSG00000039552	Rsph4a	ensembl_havana	48.9392	-4.84557	0.549346	-8.82061	1.58556e-17
ENSMUSG00000030337	Vamp1	ensembl_havana	11571.4	-4.84511	0.448438	-10.8044	8.26828e-26
ENSMUSG00000023949	Tcte1	ensembl	21.5222	-4.8402	0.536507	-9.02168	2.74006e-18
ENSMUSG00000005268	Prlr	ensembl_havana	71.311	-4.83876	0.5778	-8.37446	6.66496e-16
ENSMUSG00000037166	Ppp1r14a	ensembl_havana	394.787	-4.83542	0.28079	-17.2208	2.93802e-64
ENSMUSG00000057060	Slc35f3	ensembl_havana	258.09	-4.83526	0.335951	-14.3927	4.13233e-45
ENSMUSG00000090707	Gm8237	ensembl_havana	7.86756	-4.82527	0.569205	-8.47721	2.86481e-16
ENSMUSG00000038840	Birc7	ensembl_havana	2.97688	-4.82461	0.810011	-5.95622	1.53927e-08
ENSMUSG00000038295	Atg9b	ensembl_havana	84.0429	-4.82347	0.415298	-11.6145	1.14121e-29
ENSMUSG00000025727	A930017K11Rik	ensembl_havana	18.048	-4.82342	0.447647	-10.775	1.12881e-25
ENSMUSG00000036699	Zcchc12	ensembl_havana	824.939	-4.8203	0.160919	-29.9548	2.97562e-193
ENSMUSG00000091617	Gm3752	ensembl_havana	3.13035	-4.80789	0.701646	-6.8523	5.56378e-11
ENSMUSG00000021974	Fgf9	ensembl_havana	349.497	-4.79965	0.766025	-6.26566	2.39758e-09
ENSMUSG00000097496	Gm26653	havana	3.8275	-4.79721	0.681964	-7.03441	1.61532e-11
ENSMUSG00000054162	Spock3	ensembl_havana	1153.52	-4.79668	0.500407	-9.58555	1.611e-20
ENSMUSG00000029868	Trpv6	ensembl_havana	2.86592	-4.79421	0.797516	-6.01142	1.11712e-08
ENSMUSG00000048978	Nrsn1	ensembl_havana	1824.39	-4.78653	0.337458	-14.1841	7.88595e-44
ENSMUSG00000030098	Grip2	ensembl_havana	535.239	-4.78106	0.498068	-9.5992	1.41775e-20
ENSMUSG00000053153	Spag16	ensembl_havana	17.228	-4.77471	0.544946	-8.76181	2.63157e-17
ENSMUSG00000035429	Ptprh	ensembl_havana	10.7146	-4.77295	0.499783	-9.55004	2.24593e-20
ENSMUSG00000097393	D030068K23Rik	ensembl	9.91331	-4.77211	0.554784	-8.60173	1.02201e-16
ENSMUSG00000097482	Gm17634	havana	11.805	-4.77012	0.478732	-9.96406	4.35327e-22
ENSMUSG00000040485	Lrrc52	ensembl_havana	4.4877	-4.76279	0.677095	-7.03416	1.61779e-11
ENSMUSG00000029602	Rasal1	ensembl_havana	144.089	-4.75584	0.368669	-12.9	2.18338e-36
ENSMUSG00000074892	B3galt5	ensembl_havana	1297.89	-4.75425	0.334492	-14.2133	5.27454e-44
ENSMUSG00000053268	Dspp	ensembl_havana	3.63405	-4.75048	0.667538	-7.11642	9.21539e-12
ENSMUSG00000052014	A330070K13Rik	ensembl_havana	3.00021	-4.74963	0.684994	-6.93384	3.22032e-11
ENSMUSG00000048038	Ccdc187	ensembl_havana	5.87437	-4.74931	0.878095	-5.40866	3.2638e-07
ENSMUSG00000103761	Gm37859	havana	19.6111	-4.73807	0.384925	-12.3091	3.25002e-33
ENSMUSG00000090113	Nhlrc4	ensembl_havana	2.44671	-4.73183	0.715889	-6.60972	2.72523e-10
ENSMUSG00000079537	C030048H21Rik	havana	5.34451	-4.73063	1.03739	-4.56012	2.11711e-05
ENSMUSG00000000861	Bcl11a	ensembl_havana	158.03	-4.72581	0.41919	-11.2737	5.25967e-28
ENSMUSG00000035681	Kcnc2	ensembl	490.593	-4.72411	0.470053	-10.0502	1.86886e-22
ENSMUSG00000027344	Fsip1	ensembl_havana	6.47373	-4.72396	0.641831	-7.36013	1.64911e-12
ENSMUSG00000024485	Slc4a9	ensembl	31.3427	-4.7216	0.302437	-15.6119	5.9486e-53
ENSMUSG00000047507	Baiap3	ensembl_havana	942.529	-4.71214	0.534265	-8.81985	1.59569e-17
ENSMUSG00000079388	2610042L04Rik	ensembl_havana	5.3852	-4.71176	0.665555	-7.07945	1.18797e-11
ENSMUSG00000000182	Fgf23	ensembl_havana	5.22739	-4.71124	0.650033	-7.2477	3.68285e-12
ENSMUSG00000074736	Syndig1	ensembl_havana	444.718	-4.7108	0.231291	-20.3674	1.5382e-89
ENSMUSG00000098075	Gm26994	havana	2.39322	-4.70806	0.720472	-6.53468	4.42251e-10
ENSMUSG00000026765	Lypd6b	ensembl_havana	321.411	-4.70782	0.350665	-13.4254	2.41209e-39
ENSMUSG00000031026	Trim66	ensembl_havana	237.913	-4.70325	0.171185	-27.4747	1.22083e-162
ENSMUSG00000108943	RP24-439I22.6	havana	71.761	-4.69311	0.193859	-24.2089	2.24009e-126
ENSMUSG00000065583	Mir218-2	mirbase	2.55412	-4.69263	0.769154	-6.10103	6.53406e-09
ENSMUSG00000058183	Mmel1	ensembl_havana	38.6763	-4.69201	0.282642	-16.6005	9.2866e-60
ENSMUSG00000107219	Gm42738	havana	2.37924	-4.67963	0.727194	-6.43518	8.32102e-10
ENSMUSG00000033774	Npbwr1	ensembl_havana	9.97798	-4.67766	0.656983	-7.1199	8.99985e-12
ENSMUSG00000035594	Chrna5	ensembl	8.01452	-4.67431	0.545933	-8.56206	1.41937e-16
ENSMUSG00000108880	RP24-439I22.4	havana	236.119	-4.67269	0.22395	-20.8649	6.33352e-94
ENSMUSG00000037101	Ttc29	ensembl_havana	10.2236	-4.66257	0.671109	-6.94756	2.93555e-11
ENSMUSG00000029608	Rph3a	ensembl_havana	7361.26	-4.65984	0.677285	-6.88017	4.62087e-11
ENSMUSG00000034416	Pkd1l2	ensembl_havana	48.973	-4.64919	0.600741	-7.73909	9.99701e-14
ENSMUSG00000047935	Gm5607	ensembl_havana	22.5395	-4.64899	0.459482	-10.1179	9.50802e-23
ENSMUSG00000053399	Adamts18	ensembl	8.02212	-4.64779	0.548242	-8.47764	2.85613e-16
ENSMUSG00000097146	Gm4211	ensembl	28.8085	-4.64716	0.382332	-12.1548	2.05803e-32
ENSMUSG00000023964	Calcr	ensembl_havana	4.17529	-4.64601	0.681962	-6.8127	7.23388e-11
ENSMUSG00000025588	Nat1	ensembl	22.987	-4.64522	0.407569	-11.3974	1.32696e-28
ENSMUSG00000099170	5730403I07Rik	havana	3.37833	-4.64285	0.682352	-6.80419	7.64715e-11
ENSMUSG00000105530	Gm43829	havana	13.7775	-4.63367	0.485162	-9.55077	2.2326e-20
ENSMUSG00000021313	Ryr2	ensembl	814.163	-4.63076	0.401658	-11.5291	3.03301e-29
ENSMUSG00000094282	Cfap73	ensembl_havana	9.05172	-4.62657	0.578166	-8.00215	1.32218e-14
ENSMUSG00000026241	Nppc	ensembl_havana	68.0733	-4.61828	0.289623	-15.9459	3.33192e-55
ENSMUSG00000055027	Smyd1	ensembl_havana	161.868	-4.61596	0.333496	-13.8411	9.03393e-42
ENSMUSG00000086709	Gm16263	havana	2.78727	-4.61488	0.712837	-6.47395	6.50488e-10
ENSMUSG00000045034	Ankrd34b	ensembl_havana	525.329	-4.61406	0.248259	-18.5857	1.1101e-74
ENSMUSG00000007594	Hapln4	ensembl	2472.22	-4.61278	0.270202	-17.0716	3.67742e-63
ENSMUSG00000020904	Cfap52	ensembl_havana	24.4359	-4.6092	0.483444	-9.53409	2.60349e-20
ENSMUSG00000079697	Gm5751	havana	2.40138	-4.6065	0.774049	-5.95116	1.58611e-08
ENSMUSG00000106244	Gm43046	havana	5.83807	-4.6037	0.60745	-7.57873	3.33952e-13
ENSMUSG00000095334	Gm21984	havana	30.1678	-4.60325	0.384691	-11.9661	1.94241e-31
ENSMUSG00000063529	Stmnd1	ensembl	5.6202	-4.60266	0.772413	-5.9588	1.51634e-08
ENSMUSG00000096146	Kcnj11	ensembl	164.486	-4.59946	0.309174	-14.8766	3.91242e-48
ENSMUSG00000031786	Drc7	ensembl	28.9621	-4.59329	0.623285	-7.36949	1.54087e-12
ENSMUSG00000005892	Trh	ensembl_havana	39.6633	-4.58955	0.432515	-10.6113	6.29263e-25
ENSMUSG00000100181	Gm29096	havana	2.30616	-4.58743	0.762483	-6.01644	1.08414e-08
ENSMUSG00000085235	Gm12576	havana	4.39865	-4.58703	0.772105	-5.94094	1.68119e-08
ENSMUSG00000031831	Dnaaf1	ensembl_havana	6.98839	-4.58243	0.632853	-7.24091	3.86794e-12
ENSMUSG00000100916	Lhb	ensembl	2.55339	-4.57929	0.851074	-5.3806	3.78695e-07
ENSMUSG00000106637	Gm42455	havana	7.69605	-4.57699	0.563978	-8.11555	5.39816e-15
ENSMUSG00000071398	2410004P03Rik	ensembl_havana	63.9632	-4.57676	0.450863	-10.1511	6.80926e-23
ENSMUSG00000098977	Gm27196	havana	2.43931	-4.55966	0.823275	-5.53844	1.62532e-07
ENSMUSG00000036949	Slc39a12	ensembl_havana	1168.79	-4.55703	0.545446	-8.35468	7.8336e-16
ENSMUSG00000009070	Rsph14	ensembl_havana	5.99578	-4.55653	0.685485	-6.64716	2.14162e-10
ENSMUSG00000087292	Gm13832	havana	4.75596	-4.55455	0.66031	-6.89759	4.11627e-11
ENSMUSG00000056329	1810010K12Rik	ensembl_havana	15.4017	-4.55233	0.491121	-9.26927	2.97435e-19
ENSMUSG00000039133	9330171B17Rik	ensembl_havana	52.3996	-4.55217	0.292481	-15.564	1.24651e-52
ENSMUSG00000053465	Hs6st3	ensembl	4.05831	-4.53959	0.880409	-5.15623	1.21169e-06
ENSMUSG00000040632	Nrl	ensembl	6.53106	-4.53927	0.602538	-7.53359	4.66261e-13
ENSMUSG00000006218	Fam131c	ensembl_havana	119.335	-4.53819	0.355873	-12.7523	1.39503e-35
ENSMUSG00000061802	Armc4	ensembl	11.813	-4.53052	0.581852	-7.78639	6.98913e-14
ENSMUSG00000093880	Tmem181c-ps	havana	4.87259	-4.52881	0.696873	-6.49876	5.56405e-10
ENSMUSG00000052117	D630039A03Rik	ensembl_havana	28.0849	-4.52835	0.46735	-9.68943	6.05168e-21
ENSMUSG00000094500	Smim18	ensembl_havana	39.8579	-4.52782	0.391337	-11.5701	1.89758e-29
ENSMUSG00000026163	Sphkap	ensembl_havana	573.288	-4.52522	0.538738	-8.39967	5.42288e-16
ENSMUSG00000031870	Pgr	ensembl_havana	96.6043	-4.51656	0.556422	-8.11714	5.32951e-15
ENSMUSG00000046093	Hpcal4	ensembl_havana	614.372	-4.51192	0.377951	-11.9379	2.70968e-31
ENSMUSG00000091744	Gm17732	ensembl	11.9496	-4.50534	0.504676	-8.92718	6.29161e-18
ENSMUSG00000037159	Wee2	ensembl_havana	4.51957	-4.50506	0.654788	-6.88019	4.62087e-11
ENSMUSG00000078601	Gm12525	havana	5.60569	-4.5023	0.641915	-7.01385	1.86136e-11
ENSMUSG00000057777	Mab21l2	ensembl_havana	300.874	-4.50098	0.821485	-5.47907	2.23669e-07
ENSMUSG00000040543	Pitpnm3	ensembl_havana	455.09	-4.49869	0.176898	-25.4311	2.09843e-139
ENSMUSG00000045004	Spata21	ensembl_havana	3.79034	-4.4973	0.697661	-6.44625	7.75759e-10
ENSMUSG00000021364	Elovl2	ensembl_havana	307.75	-4.4952	0.343042	-13.1039	1.5962e-37
ENSMUSG00000003354	Ccdc65	ensembl	72.6002	-4.48231	0.419269	-10.6908	2.74479e-25
ENSMUSG00000078234	Klhdc7a	ensembl_havana	323.568	-4.48005	0.450981	-9.93401	5.79178e-22
ENSMUSG00000062661	Ncs1	ensembl_havana	4119.33	-4.47968	0.563131	-7.95494	1.91031e-14
ENSMUSG00000056947	Mab21l1	ensembl_havana	115.408	-4.47607	0.59794	-7.48581	6.61564e-13
ENSMUSG00000027273	Snap25	ensembl_havana	22232.2	-4.46643	0.406817	-10.979	1.29857e-26
ENSMUSG00000098160	Gm26974	havana	2.54197	-4.46227	0.746717	-5.97585	1.37329e-08
ENSMUSG00000021194	Chga	ensembl	2752.27	-4.4604	0.456023	-9.78108	2.54847e-21
ENSMUSG00000090050	Gm16339	havana	2.09332	-4.46025	0.773547	-5.76597	4.59796e-08
ENSMUSG00000073779	Lrp8os2	ensembl_havana	2.53415	-4.45541	0.741684	-6.00715	1.1454e-08
ENSMUSG00000103561	Gm38069	havana	7.04133	-4.45474	0.570038	-7.81481	5.63803e-14
ENSMUSG00000039488	Cntn5	ensembl_havana	18.9483	-4.45363	0.558428	-7.9753	1.63139e-14
ENSMUSG00000031772	Cntnap4	ensembl_havana	250.341	-4.4515	0.79798	-5.57846	1.30324e-07
ENSMUSG00000030972	Acsm5	ensembl_havana	21.4584	-4.4415	0.523342	-8.48682	2.65459e-16
ENSMUSG00000085193	Gm13322	havana	4.40338	-4.44119	0.664287	-6.68565	1.66609e-10
ENSMUSG00000048699	4732456N10Rik	ensembl_havana	4.55667	-4.44076	0.992795	-4.47299	3.11233e-05
ENSMUSG00000030683	Sez6l2	ensembl_havana	5330.19	-4.44013	0.286661	-15.4892	3.90621e-52
ENSMUSG00000046922	Gpr6	ensembl	4.48769	-4.43796	0.686588	-6.46378	6.93806e-10
ENSMUSG00000048029	Eno4	ensembl_havana	66.2528	-4.43683	0.322031	-13.7776	2.14239e-41
ENSMUSG00000059149	Mfsd4	ensembl_havana	206.363	-4.43341	0.266815	-16.6161	7.2327e-60
ENSMUSG00000020524	Gria1	ensembl_havana	1515.88	-4.43321	0.490967	-9.02955	2.55743e-18
ENSMUSG00000044393	Dsg2	ensembl_havana	10.972	-4.42952	0.446267	-9.9257	6.27951e-22
ENSMUSG00000010136	Pifo	ensembl_havana	11.032	-4.42753	0.705871	-6.27243	2.29892e-09
ENSMUSG00000042761	Mrap2	ensembl_havana	261.641	-4.42358	0.917625	-4.82069	6.33026e-06
ENSMUSG00000055197	Fev	ensembl_havana	4.73764	-4.42123	0.760985	-5.80988	3.58552e-08
ENSMUSG00000078932	CN725425	ensembl_havana	3.0419	-4.41936	0.726134	-6.08614	7.14137e-09
ENSMUSG00000102166	Gm36947	havana	3.75733	-4.41843	0.891834	-4.95432	3.31706e-06
ENSMUSG00000033061	Resp18	ensembl_havana	1110.81	-4.41837	0.401347	-11.0088	9.42336e-27
ENSMUSG00000022388	Ttll8	ensembl_havana	20.5002	-4.416	0.390786	-11.3003	3.92443e-28
ENSMUSG00000019230	Lhx9	ensembl_havana	6.02832	-4.41583	0.589047	-7.49657	6.1138e-13
ENSMUSG00000091556	Gm14569	havana	3.0371	-4.41509	0.7398	-5.96795	1.43732e-08
ENSMUSG00000087416	Gm15906	havana	5.10076	-4.41441	0.611442	-7.21967	4.5001e-12
ENSMUSG00000056856	Jakmip3	ensembl_havana	299.311	-4.41144	0.509704	-8.65491	6.51587e-17
ENSMUSG00000030406	Gipr	ensembl_havana	45.5108	-4.40016	0.338641	-12.9936	6.61861e-37
ENSMUSG00000038048	Cntnap5c	ensembl	20.7628	-4.39131	0.60778	-7.22517	4.32535e-12
ENSMUSG00000053111	Fank1	ensembl_havana	30.1896	-4.38951	0.442496	-9.9199	6.6509e-22
ENSMUSG00000085251	Gm12326	havana	14.3615	-4.3858	0.460861	-9.51653	3.0594e-20
ENSMUSG00000031250	Tnmd	ensembl_havana	11.3728	-4.38277	0.675552	-6.48769	5.97137e-10
ENSMUSG00000078252	Krtap17-1	ensembl_havana	1.91318	-4.38162	0.734239	-5.96756	1.44047e-08
ENSMUSG00000060716	Plekhh1	ensembl	993.591	-4.37732	0.259601	-16.8617	1.24857e-61
ENSMUSG00000063428	Ddo	ensembl	133.183	-4.37667	0.443955	-9.85836	1.21015e-21
ENSMUSG00000058441	Panx2	ensembl_havana	1895.49	-4.37029	0.439917	-9.93436	5.77541e-22
ENSMUSG00000107021	Gm42853	havana	24.0643	-4.36735	0.608391	-7.17852	5.99393e-12
ENSMUSG00000097458	Gm26697	ensembl	3.43092	-4.36652	0.689853	-6.32964	1.61538e-09
ENSMUSG00000034151	Zbbx	ensembl_havana	2.92196	-4.36344	0.750851	-5.81132	3.55861e-08
ENSMUSG00000100855	Gm6976	havana	4.10171	-4.36134	0.65615	-6.64686	2.14547e-10
ENSMUSG00000071550	Cfap44	ensembl_havana	26.8167	-4.35831	0.347518	-12.5413	1.94254e-34
ENSMUSG00000022715	Tmem114	ensembl	22.5318	-4.34983	0.373081	-11.6592	6.81492e-30
ENSMUSG00000044005	Gls2	ensembl_havana	457.907	-4.34646	0.231061	-18.8109	1.7433e-76
ENSMUSG00000097228	Gm26597	havana	2.37745	-4.34592	0.770224	-5.64241	9.18156e-08
ENSMUSG00000086708	Gm15577	havana	2.21399	-4.34303	0.876397	-4.95555	3.29752e-06
ENSMUSG00000073686	Gm10564	ensembl_havana	1.87437	-4.33517	0.742295	-5.84022	3.02429e-08
ENSMUSG00000025081	Tdrd1	ensembl_havana	3.16273	-4.33273	0.817517	-5.29986	5.78873e-07
ENSMUSG00000092492	B230208B08Rik	havana	2.79629	-4.33103	0.726949	-5.95782	1.5252e-08
ENSMUSG00000081225	Cyp2j12	ensembl_havana	86.3604	-4.32616	0.690536	-6.26493	2.40832e-09
ENSMUSG00000029026	Trp73	ensembl_havana	9.4165	-4.31892	0.62737	-6.88416	4.50362e-11
ENSMUSG00000049154	Fam183b	ensembl_havana	21.5362	-4.31804	0.528558	-8.16946	3.51051e-15
ENSMUSG00000025537	Phkg1	ensembl_havana	542.302	-4.31463	0.440109	-9.80354	2.05673e-21
ENSMUSG00000074575	Kcng1	ensembl_havana	66.0428	-4.30853	0.495506	-8.6952	4.64385e-17
ENSMUSG00000090427	Gm17225	havana	2.43615	-4.3045	0.955124	-4.50675	2.67947e-05
ENSMUSG00000011154	Cfap161	ensembl_havana	24.7386	-4.30419	0.544274	-7.90812	2.75133e-14
ENSMUSG00000105632	Gm43272	havana	13.106	-4.29584	0.507921	-8.4577	3.37095e-16
ENSMUSG00000046793	Gpr61	ensembl_havana	123.465	-4.28514	0.748439	-5.72543	5.77781e-08
ENSMUSG00000107886	Gm43880	havana	8.47196	-4.28301	0.494043	-8.66931	5.78922e-17
ENSMUSG00000034009	Rxfp1	ensembl_havana	22.3335	-4.27863	0.582101	-7.35032	1.77015e-12
ENSMUSG00000100400	Gm29326	havana	3.26668	-4.27631	0.715076	-5.98022	1.33919e-08
ENSMUSG00000000125	Wnt3	ensembl_havana	84.2313	-4.27223	0.248299	-17.206	3.77391e-64
ENSMUSG00000030849	Fgfr2	ensembl_havana	1206.14	-4.27201	0.264938	-16.1245	2.01174e-56
ENSMUSG00000100789	Gm29508	havana	10.1555	-4.27099	0.493273	-8.65847	6.32902e-17
ENSMUSG00000028707	Dmbx1	ensembl_havana	6.74176	-4.26259	0.704311	-6.05214	8.75596e-09
ENSMUSG00000068428	Gmnc	ensembl	5.41464	-4.26162	0.614687	-6.933	3.23791e-11
ENSMUSG00000093227	Mir1251	mirbase	1.79634	-4.26127	0.75759	-5.62477	1.01123e-07
ENSMUSG00000067594	Krt77	ensembl_havana	5.3625	-4.26094	0.584538	-7.28941	2.73748e-12
ENSMUSG00000039629	Strip2	ensembl_havana	245.62	-4.25949	0.302213	-14.0943	2.7732e-43
ENSMUSG00000073164	2410018L13Rik	ensembl_havana	93.2646	-4.25742	0.50585	-8.41636	4.73477e-16
ENSMUSG00000102517	Gm38085	havana	2.59358	-4.25064	0.700419	-6.06871	7.93312e-09
ENSMUSG00000061048	Cdh3	ensembl	66.3048	-4.24516	0.447624	-9.48375	4.148e-20
ENSMUSG00000034891	Sncb	ensembl_havana	3338.57	-4.24341	0.699632	-6.0652	8.10166e-09
ENSMUSG00000107913	Gm43871	havana	1.74165	-4.24235	0.75451	-5.62266	1.02333e-07
ENSMUSG00000091733	Gm8094	havana	2.31394	-4.24108	0.805819	-5.26307	7.01126e-07
ENSMUSG00000009670	Tex11	ensembl_havana	7.46596	-4.2401	0.499973	-8.48066	2.79109e-16
ENSMUSG00000041674	BC006965	ensembl_havana	12.9258	-4.23954	0.458641	-9.24369	3.75032e-19
ENSMUSG00000109332	RP23-189G24.4	havana	9.78216	-4.23907	0.468305	-9.05193	2.08977e-18
ENSMUSG00000025425	St8sia5	ensembl_havana	302.621	-4.23382	0.338418	-12.5106	2.83779e-34
ENSMUSG00000026452	Syt2	ensembl_havana	5181.57	-4.22868	0.928448	-4.55456	2.17066e-05
ENSMUSG00000087524	Gm14285	havana	1.70074	-4.21985	0.74199	-5.68721	7.1599e-08
ENSMUSG00000025202	Scd3	ensembl	57.8158	-4.2198	0.240279	-17.562	8.48079e-67
ENSMUSG00000054976	Nyap2	ensembl_havana	136.798	-4.21322	0.321155	-13.119	1.31774e-37
ENSMUSG00000024798	Htr7	ensembl_havana	277.894	-4.20879	0.431618	-9.75121	3.3812e-21
ENSMUSG00000027297	Ltk	ensembl_havana	99.4409	-4.20632	0.239705	-17.5479	1.07547e-66
ENSMUSG00000006056	Calcoco2	ensembl_havana	7.36275	-4.20175	0.893982	-4.70004	1.11628e-05
ENSMUSG00000086665	Gm13067	havana	21.7858	-4.19954	0.339806	-12.3586	1.78444e-33
ENSMUSG00000028528	Dnajc6	ensembl_havana	1419.36	-4.19845	0.582451	-7.20824	4.87267e-12
ENSMUSG00000084653	Gm26091	ensembl	2.13687	-4.1975	0.763503	-5.49768	2.02322e-07
ENSMUSG00000074704	Rad21l	ensembl_havana	4.43443	-4.19511	0.620299	-6.76303	1.00309e-10
ENSMUSG00000092009	Myh15	ensembl	25.4637	-4.18843	0.342412	-12.2321	8.1763e-33
ENSMUSG00000106840	Gm42790	havana	10.0831	-4.18265	0.453318	-9.22674	4.37401e-19
ENSMUSG00000051251	Nhlh1	ensembl_havana	5.95789	-4.1819	0.585887	-7.13773	7.94937e-12
ENSMUSG00000063681	Crb1	ensembl_havana	12.7587	-4.17363	0.387557	-10.7691	1.20277e-25
ENSMUSG00000053310	Nrgn	ensembl_havana	172.739	-4.17237	0.340219	-12.2638	5.60465e-33
ENSMUSG00000043705	Capn13	ensembl	2.46187	-4.17206	0.707784	-5.89455	2.20211e-08
ENSMUSG00000027967	Neurog2	ensembl_havana	7.62194	-4.16897	0.716934	-5.81501	3.485e-08
ENSMUSG00000050069	Grem2	ensembl_havana	283.32	-4.16266	0.670529	-6.20802	3.41422e-09
ENSMUSG00000104301	Wdr49	ensembl_havana	6.05729	-4.15969	0.651725	-6.38258	1.15738e-09
ENSMUSG00000104284	Gm10862	havana	2.05523	-4.15702	0.757729	-5.48615	2.1532e-07
ENSMUSG00000106404	Gm42919	havana	22.5161	-4.15528	0.502321	-8.27215	1.53812e-15
ENSMUSG00000022375	Lrrc6	ensembl_havana	24.5284	-4.15114	0.32948	-12.5991	9.5098e-35
ENSMUSG00000048385	Scrt1	ensembl	3199.43	-4.14846	0.309731	-13.3938	3.65069e-39
ENSMUSG00000042433	Pih1h3b	ensembl_havana	2.19197	-4.14829	0.968313	-4.28404	7.05693e-05
ENSMUSG00000020607	Fam84a	ensembl	233.829	-4.1452	0.459493	-9.02123	2.75007e-18
ENSMUSG00000047197	Gjd3	ensembl_havana	4.42694	-4.14399	0.660501	-6.27402	2.27698e-09
ENSMUSG00000045648	Vwc2l	ensembl_havana	74.1921	-4.14276	0.769588	-5.38309	3.7399e-07
ENSMUSG00000030494	Rhpn2	ensembl_havana	187.285	-4.14275	0.289061	-14.3318	9.8713e-45
ENSMUSG00000067724	Gbx1	ensembl_havana	65.232	-4.14036	0.435801	-9.50059	3.55629e-20
ENSMUSG00000021613	Hapln1	ensembl	194.013	-4.13519	0.500707	-8.25869	1.71193e-15
ENSMUSG00000021219	Rgs6	ensembl_havana	568.816	-4.13402	0.405779	-10.1879	4.73895e-23
ENSMUSG00000109122	RP24-439I22.9	havana	402.3	-4.12689	0.235463	-17.5267	1.54487e-66
ENSMUSG00000073532	Gm7276	ensembl	8.92272	-4.12531	0.440624	-9.36243	1.27146e-19
ENSMUSG00000063935	Zar1	ensembl_havana	9.5893	-4.12174	0.431549	-9.55105	2.22788e-20
ENSMUSG00000102969	Gm33366	havana	3.53617	-4.11801	0.696327	-5.91391	1.96627e-08
ENSMUSG00000053216	Btn2a2	ensembl_havana	5.80772	-4.11748	0.613047	-6.71641	1.36341e-10
ENSMUSG00000084890	A830036E02Rik	havana	5.05673	-4.1162	0.627752	-6.55705	3.83072e-10
ENSMUSG00000064585	Gm25129	ensembl	12.1025	-4.11577	0.582251	-7.06872	1.2764e-11
ENSMUSG00000020890	Gucy2e	ensembl_havana	50.4481	-4.11373	0.334038	-12.3152	3.02175e-33
ENSMUSG00000025189	Cnnm1	ensembl	844.636	-4.09995	0.710405	-5.77129	4.46157e-08
ENSMUSG00000064247	Plcxd1	ensembl_havana	94.5042	-4.0986	0.288441	-14.2095	5.54787e-44
ENSMUSG00000085307	Gm11525	havana	11.5847	-4.0929	0.405194	-10.1011	1.12492e-22
ENSMUSG00000086921	Gm13189	havana	14.8638	-4.09255	0.475638	-8.60435	9.9943e-17
ENSMUSG00000037627	Rgs22	ensembl_havana	19.2885	-4.0924	0.481727	-8.49527	2.47539e-16
ENSMUSG00000022805	Maats1	ensembl_havana	30.5147	-4.09088	0.42305	-9.66997	7.28652e-21
ENSMUSG00000027186	Elf5	ensembl_havana	19.9178	-4.0905	0.376419	-10.8669	4.26818e-26
ENSMUSG00000003271	Sult2b1	ensembl	18.6418	-4.08239	0.431645	-9.45775	5.27485e-20
ENSMUSG00000104165	Gm38249	havana	1.88283	-4.07693	0.725858	-5.61671	1.05787e-07
ENSMUSG00000034472	Rasd2	ensembl_havana	289.731	-4.07599	0.317766	-12.827	5.43736e-36
ENSMUSG00000047591	Mafa	ensembl	102.719	-4.07359	0.591889	-6.88235	4.5565e-11
ENSMUSG00000105828	Gm43048	havana	7.8137	-4.06376	0.602457	-6.74531	1.12709e-10
ENSMUSG00000074939	Chrm5	ensembl_havana	3.12244	-4.06327	0.798033	-5.09161	1.67753e-06
ENSMUSG00000041255	Tmco5b	ensembl_havana	1.79198	-4.06012	0.884887	-4.5883	1.86268e-05
ENSMUSG00000042686	Jph1	ensembl_havana	107.389	-4.05876	0.476624	-8.51565	2.08955e-16
ENSMUSG00000105230	Gm42433	havana	81.7846	-4.057	0.701443	-5.78379	4.15501e-08
ENSMUSG00000040728	Esrp1	ensembl_havana	8.86976	-4.05478	0.513747	-7.89255	3.09662e-14
ENSMUSG00000033966	Cdkl4	ensembl	77.8521	-4.05423	0.525919	-7.70885	1.2562e-13
ENSMUSG00000044835	Ankrd45	ensembl_havana	225.749	-4.0507	0.674425	-6.00615	1.15182e-08
ENSMUSG00000027296	Itpka	ensembl_havana	23.1554	-4.05043	0.345418	-11.7262	3.18063e-30
ENSMUSG00000086414	Gm15645	havana	5.66749	-4.0491	0.647502	-6.25342	2.58376e-09
ENSMUSG00000086939	Gm13530	havana	2.90597	-4.04907	0.752246	-5.38265	3.74854e-07
ENSMUSG00000003872	Lin7b	ensembl	159.51	-4.04901	0.223461	-18.1196	4.77325e-71
ENSMUSG00000067578	Cbln4	ensembl_havana	157.954	-4.04836	0.77179	-5.24542	7.68286e-07
ENSMUSG00000061451	Tmem151a	ensembl_havana	2323.23	-4.04807	0.719176	-5.62876	9.88818e-08
ENSMUSG00000051606	2010001K21Rik	ensembl	4.97351	-4.04591	0.85084	-4.75519	8.62564e-06
ENSMUSG00000105389	BB187690	havana	12.5727	-4.04448	0.406933	-9.93891	5.53462e-22
ENSMUSG00000020436	Gabrg2	ensembl_havana	972.513	-4.04422	0.796281	-5.07889	1.78675e-06
ENSMUSG00000040794	C1qtnf4	ensembl_havana	501.421	-4.04332	0.203027	-19.9152	1.23303e-85
ENSMUSG00000062393	Dgkk	ensembl_havana	101.495	-4.04291	0.42676	-9.4735	4.56402e-20
ENSMUSG00000085950	Gm13589	havana	3.58397	-4.04064	0.749349	-5.3922	3.56274e-07
ENSMUSG00000091735	Gpr62	ensembl_havana	256.371	-4.03867	0.252451	-15.9978	1.48001e-55
ENSMUSG00000040505	Abcg5	ensembl_havana	2.23879	-4.03756	0.713088	-5.66208	8.2262e-08
ENSMUSG00000043913	Ccdc60	ensembl_havana	15.8141	-4.03302	0.570263	-7.0722	1.24774e-11
ENSMUSG00000064347	mt-Ta	insdc	1.48745	-4.03154	0.755338	-5.3374	4.75862e-07
ENSMUSG00000005716	Pvalb	ensembl_havana	654.405	-4.02648	0.553483	-7.2748	3.03524e-12
ENSMUSG00000043020	Wdr63	ensembl_havana	16.2996	-4.02587	0.474866	-8.47792	2.852e-16
ENSMUSG00000085680	Gm13327	havana	2.7983	-4.0241	0.720895	-5.58209	1.2792e-07
ENSMUSG00000020836	Coro6	ensembl_havana	1122.47	-4.02093	0.629523	-6.38726	1.12491e-09
ENSMUSG00000034467	Dynlrb2	ensembl	21.1484	-4.01825	0.471231	-8.52715	1.89932e-16
ENSMUSG00000049985	Ankrd55	ensembl	220.75	-4.0145	0.628082	-6.39168	1.09448e-09
ENSMUSG00000064329	Scn1a	ensembl_havana	1816.46	-4.01377	0.260337	-15.4176	1.16444e-51
ENSMUSG00000105958	Gm43319	havana	7.13337	-4.01034	0.524409	-7.64736	2.00018e-13
ENSMUSG00000039238	Zfp750	ensembl_havana	10.1049	-4.01003	0.513105	-7.81522	5.62155e-14
ENSMUSG00000037996	Slc24a2	ensembl_havana	2676.47	-4.00986	0.904404	-4.4337	3.69506e-05
ENSMUSG00000021239	Vsx2	ensembl_havana	73.8142	-4.00884	0.207785	-19.2932	2.03282e-80
ENSMUSG00000030889	Vwa3a	ensembl_havana	58.1061	-4.00659	0.440119	-9.10344	1.31902e-18
ENSMUSG00000070794	BC016548	havana	2.64592	-4.00604	0.684164	-5.85538	2.76766e-08
ENSMUSG00000048078	Tenm4	ensembl_havana	994.547	-3.99902	0.302639	-13.2138	3.84046e-38
ENSMUSG00000025141	Myadml2	ensembl_havana	46.4572	-3.99395	0.498931	-8.00502	1.29491e-14
ENSMUSG00000105574	Gm43648	havana	12.5894	-3.98375	0.528609	-7.53629	4.56867e-13
ENSMUSG00000105891	A230001M10Rik	havana	81.2402	-3.98279	0.370025	-10.7636	1.27468e-25
ENSMUSG00000060985	Tdrd5	ensembl_havana	17.4769	-3.98271	0.422276	-9.43153	6.73196e-20
ENSMUSG00000073406	H2-Bl	ensembl_havana	48.8094	-3.98179	0.472988	-8.41837	4.65964e-16
ENSMUSG00000026697	Myoc	ensembl_havana	588.437	-3.97727	0.595448	-6.67945	1.73612e-10
ENSMUSG00000072663	Spef2	ensembl_havana	36.8152	-3.96714	0.41816	-9.48714	4.02431e-20
ENSMUSG00000026576	Atp1b1	ensembl_havana	16959.5	-3.96693	0.367337	-10.7992	8.73323e-26
ENSMUSG00000031344	Gabrq	ensembl_havana	64.1617	-3.96636	0.220839	-17.9604	8.06794e-70
ENSMUSG00000063804	Lin28b	ensembl	49.2147	-3.96293	0.731989	-5.41392	3.17442e-07
ENSMUSG00000030838	Ush1c	ensembl_havana	1.46403	-3.95549	0.801253	-4.93663	3.61605e-06
ENSMUSG00000040412	5330417C22Rik	ensembl_havana	184.959	-3.95233	0.55128	-7.16937	6.39458e-12
ENSMUSG00000054855	Rnd1	ensembl_havana	371.268	-3.95154	0.172782	-22.87	9.9403e-113
ENSMUSG00000042115	Klhdc8a	ensembl_havana	431.576	-3.94738	0.43562	-9.06153	1.922e-18
ENSMUSG00000021301	Hecw1	ensembl	601.139	-3.9436	0.734611	-5.36827	4.04257e-07
ENSMUSG00000086815	3110082J24Rik	ensembl_havana	18.9601	-3.93654	0.403123	-9.76511	2.96402e-21
ENSMUSG00000086006	Gm13293	havana	54.4427	-3.93388	0.456595	-8.61568	9.07253e-17
ENSMUSG00000090872	Gm3239	ensembl_havana	2.24682	-3.93111	0.80176	-4.9031	4.25316e-06
ENSMUSG00000032128	Robo3	ensembl_havana	17.3476	-3.92812	0.463042	-8.48329	2.73208e-16
ENSMUSG00000021255	Esrrb	ensembl_havana	130.172	-3.92557	0.264909	-14.8186	9.17403e-48
ENSMUSG00000028222	Calb1	ensembl_havana	337.551	-3.92368	0.650119	-6.03532	9.68456e-09
ENSMUSG00000027350	Chgb	ensembl_havana	2199.04	-3.92169	0.261509	-14.9964	6.68226e-49
ENSMUSG00000056423	Uts2b	ensembl_havana	18.8238	-3.9187	0.781586	-5.01378	2.47272e-06
ENSMUSG00000093351	Mir3072	mirbase	2.52294	-3.91818	0.711778	-5.50477	1.94941e-07
ENSMUSG00000001520	Nrip2	ensembl_havana	293.405	-3.91654	0.31299	-12.5133	2.74671e-34
ENSMUSG00000086862	Gm13546	havana	5.42696	-3.91286	0.869602	-4.4996	2.76677e-05
ENSMUSG00000086980	Gm13791	havana	1.39138	-3.91232	0.787795	-4.96616	3.13142e-06
ENSMUSG00000078498	Gm13151	ensembl_havana	2.03921	-3.91198	0.71234	-5.49172	2.08919e-07
ENSMUSG00000047394	Odf3b	ensembl	59.249	-3.91078	0.377098	-10.3707	7.4918e-24
ENSMUSG00000010492	Uckl1os	havana	25.7934	-3.90977	0.520473	-7.51196	5.46044e-13
ENSMUSG00000033615	Cplx1	ensembl_havana	11180.6	-3.90853	0.66929	-5.83982	3.02938e-08
ENSMUSG00000044024	Rell2	ensembl_havana	1955	-3.90734	0.546041	-7.15577	7.03485e-12
ENSMUSG00000086384	Banf2os	havana	3.60492	-3.90622	0.85673	-4.55945	2.12334e-05
ENSMUSG00000041710	Trpc5	ensembl_havana	9.80485	-3.90618	0.472641	-8.26459	1.63496e-15
ENSMUSG00000070330	Tmem235	ensembl_havana	8.4711	-3.90407	0.454168	-8.59609	1.07128e-16
ENSMUSG00000024647	Cbln2	ensembl_havana	263.411	-3.89652	0.558278	-6.97952	2.35916e-11
ENSMUSG00000087063	Gm15857	havana	2.46825	-3.89575	0.687172	-5.66924	7.91171e-08
ENSMUSG00000096936	Gm3510	havana	10.0233	-3.89066	0.393408	-9.88961	8.9491e-22
ENSMUSG00000079434	Neu2	ensembl_havana	10.6652	-3.89025	0.405744	-9.58795	1.57659e-20
ENSMUSG00000100666	1700007F19Rik	havana	4.05493	-3.88658	0.755814	-5.14224	1.29909e-06
ENSMUSG00000033316	Galnt9	ensembl_havana	627.255	-3.88521	0.697404	-5.57096	1.35878e-07
ENSMUSG00000079657	Rab26	ensembl_havana	61.7735	-3.88402	0.237506	-16.3533	5.15963e-58
ENSMUSG00000031325	4930519F16Rik	ensembl_havana	5.3667	-3.88293	0.560369	-6.92922	3.32315e-11
ENSMUSG00000030866	Ern2	ensembl_havana	3.66337	-3.86901	0.670922	-5.76671	4.57955e-08
ENSMUSG00000030307	Slc6a11	ensembl_havana	5630.08	-3.86766	0.421791	-9.16962	7.285e-19
ENSMUSG00000053338	Tarm1	ensembl_havana	6.087	-3.8669	0.561478	-6.88701	4.42102e-11
ENSMUSG00000050368	Hoxd10	ensembl_havana	328.232	-3.86548	0.628183	-6.15342	4.77173e-09
ENSMUSG00000101641	Gm29560	havana	2.51031	-3.8651	0.72814	-5.30818	5.54056e-07
ENSMUSG00000047495	Dlgap2	ensembl_havana	44.4489	-3.86169	0.342187	-11.2853	4.63402e-28
ENSMUSG00000041607	Mbp	ensembl_havana	129748	-3.86027	0.429813	-8.98128	3.92552e-18
ENSMUSG00000108905	RP24-177G14.2	havana	3.09877	-3.85794	0.737016	-5.23454	8.11979e-07
ENSMUSG00000039391	Ccdc81	ensembl_havana	22.7349	-3.85151	0.409733	-9.40003	9.00889e-20
ENSMUSG00000042788	Fam166b	ensembl_havana	20.1771	-3.85114	0.466887	-8.24855	1.85742e-15
ENSMUSG00000051527	Usp29	ensembl_havana	500.377	-3.84538	0.430623	-8.9298	6.15572e-18
ENSMUSG00000103040	Gm37304	havana	4.68481	-3.84467	0.59118	-6.50339	5.40385e-10
ENSMUSG00000080406	Mir1188	mirbase	8.66281	-3.83816	0.467928	-8.20246	2.69154e-15
ENSMUSG00000083182	Gm13828	havana	2.08997	-3.83622	0.797282	-4.81162	6.60838e-06
ENSMUSG00000034336	Ina	ensembl_havana	3885.19	-3.83412	0.264394	-14.5015	8.86777e-46
ENSMUSG00000044748	Defb1	ensembl_havana	2.64106	-3.83405	0.814872	-4.70509	1.08986e-05
ENSMUSG00000058975	Kcnc1	ensembl_havana	3209.88	-3.83389	0.219068	-17.5009	2.39027e-66
ENSMUSG00000037482	Erv3	ensembl_havana	7.20542	-3.83388	0.567645	-6.754	1.06404e-10
ENSMUSG00000086029	Pax6os1	havana	3.66437	-3.83304	0.710787	-5.39267	3.55514e-07
ENSMUSG00000046480	Scn4b	ensembl_havana	4221.1	-3.82949	0.776831	-4.92964	3.74287e-06
ENSMUSG00000000308	Ckmt1	ensembl_havana	2495.9	-3.82841	0.585712	-6.53633	4.37694e-10
ENSMUSG00000047904	Sstr2	ensembl_havana	60.5807	-3.82759	0.241821	-15.8282	2.13199e-54
ENSMUSG00000103825	Gm38178	havana	4.62789	-3.82559	0.569349	-6.71923	1.33797e-10
ENSMUSG00000040055	Gjb6	ensembl_havana	912.274	-3.82434	0.593166	-6.44733	7.70604e-10
ENSMUSG00000026831	1700007K13Rik	ensembl_havana	42.7901	-3.82321	0.421234	-9.07622	1.68536e-18
ENSMUSG00000024268	Celf4	ensembl	2434.41	-3.82185	0.331796	-11.5186	3.41436e-29
ENSMUSG00000002100	Mybpc3	ensembl_havana	14.6164	-3.82121	0.44234	-8.63863	7.47632e-17
ENSMUSG00000045929	Gm20715	havana	6.86588	-3.82116	0.480257	-7.95648	1.8886e-14
ENSMUSG00000097800	B230344G16Rik	ensembl	34.7236	-3.82001	0.300597	-12.7081	2.43282e-35
ENSMUSG00000064346	mt-Tw	insdc	69.6267	-3.81898	0.286696	-13.3207	9.55943e-39
ENSMUSG00000036198	Arhgap36	ensembl_havana	278.794	-3.81668	0.698258	-5.466	2.39987e-07
ENSMUSG00000049538	Adamts16	ensembl_havana	90.0575	-3.81591	0.250736	-15.2188	2.37048e-50
ENSMUSG00000045802	Hsf3	ensembl_havana	2.4169	-3.81565	0.72901	-5.23401	8.14135e-07
ENSMUSG00000086121	Gm16068	havana	1.28741	-3.81558	0.776806	-4.91188	4.07536e-06
ENSMUSG00000028186	Uox	ensembl_havana	2.88512	-3.80987	0.703585	-5.41494	3.1569e-07
ENSMUSG00000064369	mt-Te	insdc	2.97434	-3.80909	0.724348	-5.25865	7.17166e-07
ENSMUSG00000071392	Ect2l	ensembl_havana	11.2236	-3.80634	0.400404	-9.50625	3.3699e-20
ENSMUSG00000018589	Glra2	ensembl_havana	112.616	-3.80618	0.633791	-6.00541	1.15548e-08
ENSMUSG00000042251	Pm20d1	ensembl_havana	121.196	-3.80411	0.558089	-6.81631	7.06672e-11
ENSMUSG00000051617	Krt9	ensembl_havana	7.92105	-3.79771	0.605733	-6.26961	2.33852e-09
ENSMUSG00000037681	Esyt3	ensembl_havana	47.4548	-3.79757	0.360141	-10.5447	1.25733e-24
ENSMUSG00000038112	AW551984	ensembl_havana	294.738	-3.79534	0.285044	-13.3149	1.02837e-38
ENSMUSG00000022132	Cldn10	ensembl_havana	475.266	-3.79277	0.364694	-10.3999	5.58486e-24
ENSMUSG00000074652	Myh7b	ensembl_havana	82.5597	-3.78991	0.368071	-10.2967	1.58462e-23
ENSMUSG00000020992	4930512B01Rik	ensembl_havana	2.39225	-3.787	0.748704	-5.05807	1.98247e-06
ENSMUSG00000027895	Kcnc4	ensembl_havana	813.057	-3.78289	0.640694	-5.90437	2.07917e-08
ENSMUSG00000000402	Egfl6	ensembl_havana	103.934	-3.7824	0.526372	-7.18578	5.6979e-12
ENSMUSG00000027438	Napb	ensembl_havana	3569.41	-3.77974	0.473473	-7.98303	1.5367e-14
ENSMUSG00000106887	A930005G22Rik	havana	20.2953	-3.77705	0.447894	-8.4329	4.13363e-16
ENSMUSG00000086697	4933427G23Rik	havana	12.838	-3.77646	0.404077	-9.3459	1.47823e-19
ENSMUSG00000034584	Exph5	ensembl_havana	5.13868	-3.77565	0.57184	-6.60263	2.85125e-10
ENSMUSG00000062296	Trank1	ensembl_havana	905.602	-3.77533	0.394772	-9.5633	1.99132e-20
ENSMUSG00000020734	Grin2c	ensembl_havana	220.52	-3.77047	0.436008	-8.64771	6.92571e-17
ENSMUSG00000107571	Gm43877	havana	10.5751	-3.76979	0.637213	-5.91606	1.94108e-08
ENSMUSG00000090122	Kcne1l	ensembl_havana	109.417	-3.76598	0.50836	-7.4081	1.16536e-12
ENSMUSG00000026787	Gad2	ensembl_havana	805.375	-3.76414	1.0056	-3.74319	0.000610857
ENSMUSG00000029330	Cds1	ensembl_havana	1278.94	-3.76124	0.548731	-6.85444	5.48669e-11
ENSMUSG00000104245	Gm38155	havana	1.36207	-3.75912	0.86331	-4.35431	5.22408e-05
ENSMUSG00000043388	Tmem130	ensembl_havana	3034.69	-3.75607	0.945139	-3.97409	0.000251248
ENSMUSG00000032648	Pygm	ensembl_havana	1799.26	-3.75574	0.285582	-13.1512	8.65497e-38
ENSMUSG00000087141	Plcxd2	ensembl_havana	729.996	-3.75118	0.212445	-17.6572	1.6245e-67
ENSMUSG00000102136	Gm37107	havana	17.8901	-3.74975	0.335324	-11.1825	1.42605e-27
ENSMUSG00000050765	Gm5084	ensembl	1.93575	-3.74883	0.776508	-4.82781	6.11678e-06
ENSMUSG00000043419	Chd3os	ensembl_havana	1163.67	-3.74611	0.204585	-18.3108	1.59248e-72
ENSMUSG00000044819	Oxgr1	ensembl	1.62847	-3.74544	0.991884	-3.77608	0.000539446
ENSMUSG00000032356	Rasgrf1	ensembl_havana	4343.21	-3.745	0.317001	-11.8139	1.15396e-30
ENSMUSG00000046518	Ferd3l	ensembl	1.98938	-3.74424	0.814971	-4.59432	1.81332e-05
ENSMUSG00000002324	Rec8	ensembl_havana	168.804	-3.74174	0.42024	-8.90383	7.69999e-18
ENSMUSG00000036634	Mag	ensembl_havana	7868.65	-3.73766	0.488437	-7.65228	1.92809e-13
ENSMUSG00000066510	Ankdd1a	ensembl	3.86357	-3.73356	0.642975	-5.80669	3.65176e-08
ENSMUSG00000026650	Meig1	ensembl_havana	9.39917	-3.73215	0.481814	-7.74604	9.48017e-14
ENSMUSG00000027489	Necab3	ensembl_havana	523.001	-3.73165	0.73162	-5.10053	1.60423e-06
ENSMUSG00000048230	Fbxo43	ensembl	1.49843	-3.73153	0.746468	-4.99892	2.66389e-06
ENSMUSG00000029182	1700001C02Rik	ensembl_havana	10.0258	-3.72521	0.691191	-5.38955	3.61262e-07
ENSMUSG00000091415	Ak9	havana	12.82	-3.72493	0.489028	-7.61701	2.5077e-13
ENSMUSG00000028039	Efna3	ensembl_havana	363.414	-3.71625	0.638153	-5.82345	3.32505e-08
ENSMUSG00000083806	Gm12131	havana	1.32907	-3.71323	0.887572	-4.18358	0.000107875
ENSMUSG00000024211	Grm8	ensembl_havana	86.8218	-3.71252	0.781719	-4.74917	8.8765e-06
ENSMUSG00000097929	Tunar	havana	343.847	-3.70742	0.340477	-10.8889	3.38548e-26
ENSMUSG00000045518	Onecut3	ensembl_havana	7.56879	-3.70552	0.497748	-7.44458	8.9345e-13
ENSMUSG00000104786	Gm43573	havana	1.80256	-3.70406	0.733654	-5.04878	2.07731e-06
ENSMUSG00000106408	Gm43321	havana	49.5872	-3.70405	0.526154	-7.03986	1.55536e-11
ENSMUSG00000021604	Irx4	ensembl_havana	3.17893	-3.70327	0.649893	-5.69828	6.7341e-08
ENSMUSG00000073154	9330158H04Rik	ensembl_havana	22.0841	-3.70127	0.29115	-12.7126	2.30245e-35
ENSMUSG00000096753	Fam181a	ensembl_havana	26.9036	-3.69913	0.280238	-13.1999	4.60358e-38
ENSMUSG00000059631	1500035N22Rik	ensembl_havana	1.43275	-3.69863	0.926796	-3.99077	0.000235123
ENSMUSG00000050100	Hmx2	ensembl_havana	1.2675	-3.69854	0.850116	-4.35063	5.31065e-05
ENSMUSG00000027913	Crct1	ensembl_havana	2.29488	-3.69735	0.952344	-3.88236	0.000360082
ENSMUSG00000097532	Gm4349	havana	9.92912	-3.69287	0.400598	-9.21839	4.72136e-19
ENSMUSG00000087536	Gm14246	havana	7.45128	-3.69197	0.467618	-7.89526	3.03213e-14
ENSMUSG00000109575	RP23-60N8.3	havana	49.5878	-3.68857	0.22599	-16.3218	8.5844e-58
ENSMUSG00000070866	Zfp804a	ensembl_havana	104.059	-3.68842	0.712811	-5.17448	1.1036e-06
ENSMUSG00000050600	Zfp831	ensembl_havana	19.8228	-3.68752	0.447764	-8.23541	2.06472e-15
ENSMUSG00000056598	Lrrc48	ensembl_havana	111.541	-3.68662	0.210385	-17.5232	1.63425e-66
ENSMUSG00000074591	Ankub1	ensembl_havana	70.2899	-3.68444	0.348629	-10.5684	9.82052e-25
ENSMUSG00000030088	Aldh1l1	ensembl_havana	791.325	-3.6839	0.369024	-9.98283	3.62201e-22
ENSMUSG00000033740	St18	ensembl_havana	142.488	-3.6838	0.556114	-6.62418	2.48605e-10
ENSMUSG00000102657	Gm37899	havana	10.1157	-3.68232	0.444851	-8.27765	1.47128e-15
ENSMUSG00000048142	Nat8l	ensembl_havana	9248.38	-3.68046	0.234654	-15.6846	1.95808e-53
ENSMUSG00000105771	2900064K03Rik	havana	1.53608	-3.68016	0.985521	-3.73423	0.000631397
ENSMUSG00000062859	Tcp11	ensembl_havana	7.50364	-3.67861	0.551486	-6.67036	1.8433e-10
ENSMUSG00000102816	Gm37814	havana	27.6041	-3.67634	0.281422	-13.0634	2.68987e-37
ENSMUSG00000049353	Rd3	ensembl_havana	11.1566	-3.67481	0.568845	-6.46013	7.10135e-10
ENSMUSG00000025885	Myo5b	ensembl_havana	54.4268	-3.67388	0.658501	-5.57915	1.29857e-07
ENSMUSG00000058914	C1qtnf3	ensembl_havana	39.2356	-3.67345	0.351193	-10.4599	3.01925e-24
ENSMUSG00000027827	Kcnab1	ensembl_havana	1310.94	-3.67195	0.435089	-8.43954	3.91638e-16
ENSMUSG00000056023	Gm9989	ensembl_havana	1.35384	-3.67192	0.903206	-4.06543	0.00017456
ENSMUSG00000090087	Gm15939	havana	1.4452	-3.66808	0.776895	-4.72147	1.01096e-05
ENSMUSG00000026202	Tuba4a	ensembl_havana	3489.56	-3.66692	0.550859	-6.65673	2.01234e-10
ENSMUSG00000027702	Lrrc34	ensembl_havana	6.52667	-3.66655	0.596165	-6.15023	4.86088e-09
ENSMUSG00000032807	Alox12b	ensembl_havana	12.2976	-3.6658	0.587417	-6.24054	2.79504e-09
ENSMUSG00000053024	Cntn2	ensembl_havana	2598.34	-3.66488	0.53465	-6.85473	5.47686e-11
ENSMUSG00000098027	Gm27004	havana	4.12649	-3.66094	0.575199	-6.36465	1.29681e-09
ENSMUSG00000071234	Syndig1l	ensembl	218.947	-3.66056	0.722049	-5.06969	1.87226e-06
ENSMUSG00000097622	A330033J07Rik	ensembl	60.2737	-3.65945	0.275816	-13.2677	1.89663e-38
ENSMUSG00000031209	Heph	ensembl_havana	160.933	-3.65925	0.299598	-12.2139	1.01343e-32
ENSMUSG00000018634	Crhr1	ensembl_havana	162.349	-3.65479	0.527525	-6.92818	3.3467e-11
ENSMUSG00000085922	Fhad1os2	havana	1.38958	-3.65454	0.941589	-3.88125	0.00036158
ENSMUSG00000024039	Cbs	ensembl_havana	384.345	-3.64995	0.36437	-10.0172	2.58388e-22
ENSMUSG00000068696	Gpr88	ensembl_havana	60.2413	-3.64737	0.681282	-5.35369	4.3648e-07
ENSMUSG00000033595	Lgi3	ensembl	3245.56	-3.64714	0.331337	-11.0073	9.57455e-27
ENSMUSG00000045314	Sowahb	ensembl_havana	45.3275	-3.6465	0.463812	-7.86203	3.92292e-14
ENSMUSG00000109127	RP23-216D14.3	havana	26.7026	-3.64094	0.447066	-8.14407	4.29871e-15
ENSMUSG00000094083	Gm1604a	ensembl	3.64748	-3.6404	0.6504	-5.59717	1.17833e-07
ENSMUSG00000086181	C230034O21Rik	havana	6.74729	-3.63715	0.5052	-7.19943	5.17817e-12
ENSMUSG00000025963	Mdh1b	ensembl_havana	11.2111	-3.63623	0.425154	-8.55274	1.53385e-16
ENSMUSG00000011305	Plin5	ensembl_havana	6.60373	-3.63216	0.512492	-7.08726	1.1267e-11
ENSMUSG00000047369	Dnah14	ensembl_havana	18.8102	-3.63162	0.336045	-10.8069	8.06263e-26
ENSMUSG00000032323	Cyp11a1	ensembl_havana	11.671	-3.6313	0.522543	-6.94929	2.90197e-11
ENSMUSG00000027335	Adra1d	ensembl_havana	68.6964	-3.63113	0.431317	-8.41869	4.6489e-16
ENSMUSG00000097158	Gm26516	ensembl	1.85863	-3.63092	0.811652	-4.47349	3.10629e-05
ENSMUSG00000103540	Gm37668	havana	3.50912	-3.6287	0.620604	-5.84704	2.90676e-08
ENSMUSG00000108008	Gm43869	havana	1.42513	-3.62787	0.9668	-3.75245	0.000589943
ENSMUSG00000026437	Cdk18	ensembl_havana	672.386	-3.62554	0.480446	-7.54619	4.24476e-13
ENSMUSG00000078451	Ppil6	ensembl	48.2312	-3.62005	0.230679	-15.693	1.73254e-53
ENSMUSG00000058897	Col25a1	ensembl_havana	159.316	-3.61904	0.496315	-7.29183	2.69174e-12
ENSMUSG00000030030	1700003E16Rik	ensembl_havana	150.168	-3.61631	0.372937	-9.69685	5.63713e-21
ENSMUSG00000028749	Pla2g2f	ensembl_havana	7.45926	-3.61592	0.599988	-6.02665	1.0198e-08
ENSMUSG00000027790	Sis	ensembl_havana	3.88573	-3.61153	0.727832	-4.96203	3.1945e-06
ENSMUSG00000037843	Vstm2l	ensembl_havana	751.321	-3.60782	0.895658	-4.02812	0.000202719
ENSMUSG00000097305	Gm17276	ensembl	33.8387	-3.60641	0.626525	-5.75621	4.86018e-08
ENSMUSG00000063239	Grm4	ensembl_havana	497.623	-3.60407	0.41311	-8.72424	3.63199e-17
ENSMUSG00000104090	Gm34267	havana	5.5223	-3.6026	1.05631	-3.41056	0.00199803
ENSMUSG00000092397	C130080G10Rik	havana	1.51284	-3.60193	1.00611	-3.58005	0.00110642
ENSMUSG00000047606	Ankrd34c	ensembl_havana	107.431	-3.60038	0.445609	-8.07968	7.1815e-15
ENSMUSG00000090796	Gm3141	havana	1.19506	-3.59936	0.852297	-4.22313	9.1591e-05
ENSMUSG00000021799	Opn4	ensembl	3.6684	-3.59514	0.682617	-5.2667	6.88075e-07
ENSMUSG00000102997	Gm17244	ensembl_havana	17.2118	-3.58876	0.415527	-8.63666	7.60327e-17
ENSMUSG00000032523	Hhatl	ensembl	316.643	-3.58784	0.327987	-10.939	1.99721e-26
ENSMUSG00000064372	mt-Tp	insdc	27.975	-3.58585	0.373422	-9.60269	1.37203e-20
ENSMUSG00000065509	Mir421	mirbase	3.03588	-3.58524	0.680434	-5.26905	6.79868e-07
ENSMUSG00000103785	Gm35025	havana	4.49583	-3.58484	0.571374	-6.27407	2.27667e-09
ENSMUSG00000109435	RP23-458C8.3	havana	1.1793	-3.58219	0.856444	-4.18263	0.000108264
ENSMUSG00000006469	Slc34a3	ensembl_havana	20.3978	-3.58211	0.56948	-6.29014	2.06154e-09
ENSMUSG00000058740	Kcnt1	ensembl_havana	1562.51	-3.57943	0.526974	-6.79242	8.25772e-11
ENSMUSG00000055540	Epha6	ensembl_havana	30.3546	-3.57925	0.474194	-7.54807	4.18535e-13
ENSMUSG00000044103	Il1f9	ensembl_havana	9.21815	-3.57554	0.537875	-6.64754	2.13709e-10
ENSMUSG00000026959	Grin1	ensembl_havana	3513.79	-3.57241	0.263159	-13.5751	3.25082e-40
ENSMUSG00000104655	Gm43317	havana	1.36225	-3.57212	0.79437	-4.4968	2.80024e-05
ENSMUSG00000020732	Rab37	ensembl_havana	477.29	-3.57118	0.684474	-5.21741	8.86292e-07
ENSMUSG00000068745	Mybphl	ensembl_havana	1.46605	-3.56756	0.845726	-4.21834	9.33458e-05
ENSMUSG00000034997	Htr2a	ensembl	18.1331	-3.56743	0.515345	-6.92242	3.47781e-11
ENSMUSG00000032494	Tdgf1	ensembl_havana	94.6665	-3.56564	0.681654	-5.23087	8.27387e-07
ENSMUSG00000044349	Snhg11	ensembl_havana	13190.4	-3.56475	0.705196	-5.05498	2.01341e-06
ENSMUSG00000018595	Glra4	ensembl_havana	2.51749	-3.56395	0.726141	-4.90807	4.15162e-06
ENSMUSG00000104929	Gm42766	havana	1.07721	-3.56366	0.797651	-4.46769	3.18462e-05
ENSMUSG00000070287	Slc35g2	ensembl_havana	230.01	-3.56205	0.652732	-5.45714	2.51729e-07
ENSMUSG00000024617	Camk2a	ensembl_havana	1311.93	-3.56184	0.664659	-5.35891	4.24676e-07
ENSMUSG00000042707	Dnali1	ensembl_havana	46.0713	-3.56098	0.466581	-7.63207	2.24038e-13
ENSMUSG00000082046	Gm14464	havana	1.20943	-3.55985	0.898212	-3.96326	0.000262417
ENSMUSG00000104011	Gm32391	havana	18.1285	-3.55973	0.417985	-8.5164	2.07727e-16
ENSMUSG00000085495	Gm16796	havana	4.88292	-3.55886	0.544359	-6.53771	4.33972e-10
ENSMUSG00000054385	Ceacam2	ensembl_havana	4.60998	-3.55749	0.636081	-5.59283	1.20646e-07
ENSMUSG00000108778	RP24-136L4.5	havana	9.51874	-3.55485	0.493561	-7.20245	5.07468e-12
ENSMUSG00000006522	Itih3	ensembl_havana	1828.71	-3.554	0.554913	-6.40461	1.00908e-09
ENSMUSG00000037259	Dzank1	ensembl_havana	2462.75	-3.55216	0.119308	-29.773	3.90076e-191
ENSMUSG00000022489	Pde1b	ensembl	1641.45	-3.5521	0.140797	-25.2286	3.37439e-137
ENSMUSG00000108123	Gm43884	havana	2.09563	-3.55209	0.790641	-4.49267	2.85247e-05
ENSMUSG00000029757	Dync1i1	ensembl_havana	1324.6	-3.55038	0.584167	-6.07767	7.51869e-09
ENSMUSG00000050164	Mchr1	ensembl	86.7162	-3.55036	0.315428	-11.2557	6.43849e-28
ENSMUSG00000050663	Trhde	ensembl_havana	45.7176	-3.5503	0.309534	-11.4698	5.94675e-29
ENSMUSG00000020875	Hoxb9	ensembl_havana	884.486	-3.54847	0.485422	-7.31009	2.3629e-12
ENSMUSG00000003934	Efnb3	ensembl_havana	2625.5	-3.54826	0.223712	-15.8608	1.27756e-54
ENSMUSG00000057715	A830018L16Rik	ensembl_havana	291.764	-3.54641	0.777349	-4.56218	2.09757e-05
ENSMUSG00000099874	Gm29629	havana	2.51306	-3.54578	0.747545	-4.74324	9.13312e-06
ENSMUSG00000050357	Rltpr	ensembl	902.538	-3.54498	0.524632	-6.75708	1.04318e-10
ENSMUSG00000059408	Mrgprh	ensembl	1.70154	-3.54466	0.792133	-4.47483	3.08806e-05
ENSMUSG00000079502	Cfap77	ensembl_havana	13.9441	-3.54376	0.559628	-6.33235	1.58825e-09
ENSMUSG00000074852	Hpse2	ensembl	1.73205	-3.5431	0.820211	-4.31975	6.06456e-05
ENSMUSG00000109160	RP23-245C15.2	havana	1.15789	-3.54297	0.872636	-4.06007	0.000178425
ENSMUSG00000055523	Gucy2g	ensembl_havana	5.79387	-3.54269	0.520983	-6.8	7.86863e-11
ENSMUSG00000070101	Mir341	mirbase	5.12523	-3.54215	0.660226	-5.36506	4.11192e-07
ENSMUSG00000038173	Enpp6	ensembl_havana	236.523	-3.54142	0.54085	-6.54788	4.06418e-10
ENSMUSG00000078722	Gm12394	havana	1.45255	-3.54135	1.01128	-3.50183	0.0014581
ENSMUSG00000107515	Gm43886	havana	2.38144	-3.54039	0.71246	-4.96924	3.08522e-06
ENSMUSG00000010803	Gabra1	ensembl_havana	415.227	-3.54002	0.337223	-10.4976	2.05011e-24
ENSMUSG00000036834	Plch1	ensembl_havana	166.811	-3.53966	0.283584	-12.4819	4.02283e-34
ENSMUSG00000030137	Tuba8	ensembl_havana	82.9443	-3.53895	0.273048	-12.9609	1.00302e-36
ENSMUSG00000028571	Cyp2j13	ensembl_havana	8.77503	-3.53739	0.841924	-4.20155	0.000100115
ENSMUSG00000087636	Gm4660	havana	3.86397	-3.52977	0.621771	-5.67696	7.58609e-08
ENSMUSG00000105653	Gm43831	havana	1.30525	-3.52958	0.783609	-4.50426	2.70959e-05
ENSMUSG00000104374	Gm37517	havana	1.09996	-3.52665	0.836456	-4.21618	9.41722e-05
ENSMUSG00000020331	Hcn2	ensembl_havana	6227.3	-3.52614	0.193016	-18.2687	3.39758e-72
ENSMUSG00000026611	Spata17	ensembl_havana	13.8219	-3.52482	0.392819	-8.97314	4.21114e-18
ENSMUSG00000021363	Mak	ensembl	15.5161	-3.52331	0.500149	-7.04453	1.50561e-11
ENSMUSG00000089798	1700028K03Rik	ensembl_havana	5.6751	-3.52315	0.506245	-6.95938	2.70765e-11
ENSMUSG00000001334	Fndc5	ensembl_havana	1733.47	-3.52315	0.174915	-20.1421	1.36815e-87
ENSMUSG00000025576	Rbfox3	ensembl_havana	1948.94	-3.523	0.791713	-4.44985	3.44467e-05
ENSMUSG00000070072	Mir433	mirbase	8.91025	-3.52298	0.399791	-8.81206	1.70517e-17
ENSMUSG00000096775	Gm5796	ensembl_havana	3.44283	-3.52215	0.700481	-5.0282	2.30142e-06
ENSMUSG00000104299	Gm9924	ensembl_havana	1.064	-3.52006	0.823792	-4.27299	7.39493e-05
ENSMUSG00000056222	Spock1	ensembl_havana	2742.55	-3.51902	0.492458	-7.14584	7.514e-12
ENSMUSG00000035187	Nkx6-1	ensembl_havana	163.431	-3.51775	0.369228	-9.52732	2.77429e-20
ENSMUSG00000081849	Gm15847	havana	1.67581	-3.51665	0.783191	-4.49015	2.88452e-05
ENSMUSG00000091864	Gm17102	havana	7.06259	-3.51206	0.479938	-7.31773	2.23723e-12
ENSMUSG00000037683	Armc3	ensembl_havana	18.1588	-3.51045	0.507529	-6.91674	3.61564e-11
ENSMUSG00000027867	Spag17	ensembl_havana	9.56628	-3.50981	0.660915	-5.31053	5.4721e-07
ENSMUSG00000050640	Tmem150c	ensembl_havana	821.449	-3.50817	0.674457	-5.20148	9.61542e-07
ENSMUSG00000030302	Atp2b2	ensembl_havana	4503.03	-3.50812	0.264837	-13.2463	2.51821e-38
ENSMUSG00000102581	Gm37443	havana	2.63527	-3.50776	0.813734	-4.31069	6.30345e-05
ENSMUSG00000065500	Mir10b	mirbase	1.42375	-3.50541	1.01804	-3.44327	0.00178617
ENSMUSG00000087369	Gm14696	havana	1.95087	-3.50391	0.730629	-4.79574	7.13097e-06
ENSMUSG00000018470	Kcnab3	ensembl_havana	1179.41	-3.50333	0.238662	-14.6791	6.86559e-47
ENSMUSG00000102945	Gm37884	havana	1.06035	-3.50209	0.834363	-4.19732	0.000101905
ENSMUSG00000074555	Gm10714	ensembl_havana	6.07067	-3.5019	0.656013	-5.33817	4.73923e-07
ENSMUSG00000020657	Dnajc27	ensembl	1973.17	-3.50183	0.158689	-22.0672	5.8182e-105
ENSMUSG00000075225	Ccdc162	ensembl_havana	36.8873	-3.50094	0.364165	-9.6136	1.23838e-20
ENSMUSG00000097441	Gm26633	havana	32.2974	-3.50088	0.350153	-9.99812	3.11609e-22
ENSMUSG00000103544	Gm10048	ensembl_havana	2.79202	-3.49906	0.669275	-5.22813	8.38802e-07
ENSMUSG00000104858	Mir136	mirbase	1.29951	-3.49869	0.779975	-4.48564	2.94169e-05
ENSMUSG00000017167	Cntnap1	ensembl_havana	3294.38	-3.49756	0.36734	-9.52133	2.92462e-20
ENSMUSG00000025597	Klhl4	ensembl_havana	322.489	-3.49703	0.454446	-7.69514	1.39365e-13
ENSMUSG00000086896	Cyp4x1os	havana	4.45552	-3.49688	0.642912	-5.43913	2.77203e-07
ENSMUSG00000038987	Cfap157	ensembl_havana	11.2268	-3.49599	0.430999	-8.11136	5.57545e-15
ENSMUSG00000044933	Sstr3	ensembl	68.3032	-3.49524	0.335394	-10.4213	4.49756e-24
ENSMUSG00000108832	RP24-325H17.1	havana	4.19577	-3.49496	0.575488	-6.07304	7.73103e-09
ENSMUSG00000091996	BC049352	ensembl_havana	30.3031	-3.49315	0.413171	-8.45449	3.45944e-16
ENSMUSG00000098051	Gm27032	havana	50.2171	-3.49305	0.423594	-8.24623	1.89105e-15
ENSMUSG00000045613	Chrm2	ensembl_havana	493.146	-3.49266	0.313961	-11.1245	2.68055e-27
ENSMUSG00000024175	Tekt4	ensembl_havana	13.5146	-3.49146	0.46553	-7.49997	5.96456e-13
ENSMUSG00000031489	Adrb3	ensembl_havana	9.65036	-3.48891	0.38602	-9.03817	2.36569e-18
ENSMUSG00000040125	Gpr26	ensembl_havana	175.439	-3.48839	0.26054	-13.3891	3.8815e-39
ENSMUSG00000108841	FRMPD2	havana	14.419	-3.48762	0.478165	-7.29376	2.65568e-12
ENSMUSG00000095147	Mir3070a	mirbase	2.01014	-3.48641	0.771139	-4.52112	2.51264e-05
ENSMUSG00000019232	Etnppl	ensembl_havana	377.459	-3.48213	0.734769	-4.73908	9.30823e-06
ENSMUSG00000042532	Golga7b	ensembl_havana	652.221	-3.48212	0.665493	-5.23239	8.21094e-07
ENSMUSG00000035805	Mlc1	ensembl_havana	2193.45	-3.48044	0.613228	-5.6756	7.64372e-08
ENSMUSG00000035864	Syt1	ensembl_havana	1467.06	-3.47955	0.623531	-5.58039	1.29042e-07
ENSMUSG00000028523	Tctex1d1	ensembl_havana	10.1656	-3.47817	0.544574	-6.38696	1.12662e-09
ENSMUSG00000016346	Kcnq2	ensembl_havana	1724.82	-3.47737	0.307045	-11.3253	2.96823e-28
ENSMUSG00000047953	Gp5	ensembl	19.0855	-3.47703	0.39041	-8.90609	7.55158e-18
ENSMUSG00000031074	Fgf3	ensembl_havana	39.2045	-3.47602	0.733465	-4.73917	9.3054e-06
ENSMUSG00000027457	Snph	ensembl_havana	2475.5	-3.47509	0.303396	-11.454	7.10748e-29
ENSMUSG00000089633	A230009B12Rik	havana	16.4674	-3.47325	0.380052	-9.13888	9.58056e-19
ENSMUSG00000055733	Nap1l3	ensembl_havana	708.469	-3.47238	0.170355	-20.3832	1.13093e-89
ENSMUSG00000020435	Osbp2	ensembl_havana	423.544	-3.46944	0.418814	-8.28396	1.39694e-15
ENSMUSG00000055489	Ano5	ensembl_havana	18.9813	-3.46908	0.559015	-6.20571	3.46132e-09
ENSMUSG00000103492	Gm37412	havana	7.28077	-3.46846	0.445327	-7.78857	6.88208e-14
ENSMUSG00000051590	Map3k19	ensembl_havana	30.2514	-3.46412	0.330006	-10.4972	2.05716e-24
ENSMUSG00000011148	Adssl1	ensembl	610.613	-3.45722	0.184092	-18.7799	3.1008e-76
ENSMUSG00000066964	Tmem211	ensembl_havana	1.57092	-3.45639	0.768778	-4.49595	2.811e-05
ENSMUSG00000025013	Tll2	ensembl	12.9478	-3.45549	0.418134	-8.26406	1.64099e-15
ENSMUSG00000036800	Fam135b	ensembl	21.1503	-3.455	0.506454	-6.82195	6.80762e-11
ENSMUSG00000043461	Sptssb	ensembl_havana	111.532	-3.45266	0.602729	-5.72837	5.68377e-08
ENSMUSG00000044176	Spink10	ensembl_havana	14.3953	-3.44713	0.593822	-5.80498	3.68643e-08
ENSMUSG00000037492	Zmat4	ensembl_havana	352.072	-3.44697	0.51184	-6.73447	1.20919e-10
ENSMUSG00000063919	Srrm4	ensembl_havana	187.415	-3.44529	0.476341	-7.23281	4.10018e-12
ENSMUSG00000078307	AI593442	ensembl	1067.63	-3.44521	0.329357	-10.4604	3.00537e-24
ENSMUSG00000021492	F12	ensembl_havana	3.18569	-3.43955	0.621273	-5.53629	1.64428e-07
ENSMUSG00000100053	Gm28154	havana	7.22099	-3.43919	0.484286	-7.10157	1.02131e-11
ENSMUSG00000108220	Gm44056	havana	1.94959	-3.43743	0.799971	-4.29694	6.68907e-05
ENSMUSG00000024008	Cpne5	ensembl_havana	171.314	-3.43733	0.427118	-8.04773	9.24306e-15
ENSMUSG00000104521	Gm34073	havana	1.5716	-3.43296	0.789728	-4.34701	5.39545e-05
ENSMUSG00000107858	Gm43879	havana	5.52886	-3.43256	0.821738	-4.17719	0.000110711
ENSMUSG00000035576	L3mbtl1	ensembl_havana	87.9899	-3.42582	0.430561	-7.95665	1.88792e-14
ENSMUSG00000087435	Gm16323	havana	1.94868	-3.42396	0.802144	-4.26852	7.54016e-05
ENSMUSG00000068323	Slc4a5	ensembl_havana	18.0754	-3.42395	0.426349	-8.03087	1.05578e-14
ENSMUSG00000095195	Gm3005	ensembl_havana	1.23978	-3.42207	0.784585	-4.36163	5.06117e-05
ENSMUSG00000108189	Gm43887	havana	2.9409	-3.42203	0.766432	-4.46489	3.2242e-05
ENSMUSG00000026610	Esrrg	ensembl_havana	693.157	-3.42192	0.210909	-16.2246	4.10194e-57
ENSMUSG00000042501	Cpa6	ensembl_havana	2.21318	-3.41941	0.694724	-4.92197	3.88406e-06
ENSMUSG00000050953	Gja1	ensembl	4103.01	-3.41562	0.314949	-10.845	5.38204e-26
ENSMUSG00000046613	Vwa5b2	ensembl_havana	1205.59	-3.41542	0.221006	-15.4539	6.67168e-52
ENSMUSG00000058281	Gm10038	ensembl	3.18028	-3.41325	0.668817	-5.10342	1.58163e-06
ENSMUSG00000033501	Crygs	ensembl	8.3391	-3.41154	0.661787	-5.15504	1.21903e-06
ENSMUSG00000028661	Epha8	ensembl_havana	149.082	-3.40719	0.633214	-5.38079	3.78434e-07
ENSMUSG00000106808	Gm42745	havana	1.63397	-3.40525	1.00646	-3.38341	0.00219129
ENSMUSG00000022510	Trp63	ensembl_havana	52.5238	-3.40525	0.299319	-11.3766	1.67195e-28
ENSMUSG00000086822	5330413P13Rik	havana	14.4373	-3.40504	0.561226	-6.06714	8.00781e-09
ENSMUSG00000004651	Tyr	ensembl_havana	1.80582	-3.40277	0.951801	-3.57509	0.00112621
ENSMUSG00000040985	Sun3	ensembl_havana	3.26669	-3.40124	0.73311	-4.63946	1.47694e-05
ENSMUSG00000107373	Gm42668	havana	1.58508	-3.40113	0.821773	-4.13877	0.00012955
ENSMUSG00000085739	Gm15862	havana	1.41516	-3.39825	0.920844	-3.69036	0.000740401
ENSMUSG00000040276	Pacsin1	ensembl_havana	4191.1	-3.39666	0.423538	-8.01973	1.15326e-14
ENSMUSG00000046854	Pip5kl1	ensembl_havana	107.63	-3.39352	0.453582	-7.48159	6.82006e-13
ENSMUSG00000089997	1810020O05Rik	havana	12.327	-3.39225	0.487568	-6.95749	2.74362e-11
ENSMUSG00000063672	Nkx6-3	ensembl_havana	2.6726	-3.39188	0.68743	-4.93415	3.66055e-06
ENSMUSG00000025497	Cdhr5	ensembl	8.20981	-3.38621	0.739428	-4.5795	1.93961e-05
ENSMUSG00000064344	mt-Tm	insdc	11.2439	-3.3858	0.368711	-9.18282	6.48293e-19
ENSMUSG00000058260	Serpina9	ensembl_havana	2.20825	-3.38522	0.727338	-4.65426	1.38001e-05
ENSMUSG00000028555	Ttc39a	ensembl_havana	170.537	-3.38263	0.594853	-5.68649	7.18858e-08
ENSMUSG00000025789	St8sia2	ensembl_havana	66.6718	-3.37795	0.468355	-7.21236	4.73427e-12
ENSMUSG00000020871	Dlx4	ensembl_havana	3.16106	-3.37518	0.705648	-4.78309	7.56623e-06
ENSMUSG00000087652	Gm15918	havana	9.10733	-3.37298	0.440314	-7.6604	1.81275e-13
ENSMUSG00000066090	Insl5	ensembl_havana	6.86752	-3.37035	0.44098	-7.64287	2.06916e-13
ENSMUSG00000029361	Nos1	ensembl_havana	494.738	-3.36612	0.621486	-5.41625	3.13499e-07
ENSMUSG00000074651	Mcidas	ensembl	1.85405	-3.36421	0.797502	-4.21843	9.33257e-05
ENSMUSG00000073594	Gm10545	ensembl_havana	2.22566	-3.36289	0.764124	-4.40097	4.26297e-05
ENSMUSG00000028736	Pax7	ensembl_havana	1.52866	-3.36283	0.837434	-4.01563	0.000212966
ENSMUSG00000028750	Pla2g2c	ensembl_havana	3.10911	-3.36191	0.681787	-4.93103	3.71747e-06
ENSMUSG00000104157	Gm38101	havana	14.7881	-3.36119	0.51897	-6.47666	6.39509e-10
ENSMUSG00000001763	Tspan33	ensembl_havana	225.312	-3.36115	0.198273	-16.9521	2.77148e-62
ENSMUSG00000049493	Pls1	ensembl_havana	447.187	-3.36111	0.257068	-13.0748	2.3206e-37
ENSMUSG00000024127	Prepl	ensembl	4011.26	-3.36096	0.228556	-14.7052	4.73777e-47
ENSMUSG00000102424	Paupar	havana	1.44783	-3.35812	0.773957	-4.3389	5.58948e-05
ENSMUSG00000109094	RP24-213J23.4	havana	15.7078	-3.35682	0.408895	-8.20949	2.54604e-15
ENSMUSG00000086321	Gm11413	havana	2.16248	-3.35585	0.737608	-4.54964	2.2177e-05
ENSMUSG00000108033	Gm44284	havana	3.03162	-3.35472	0.648974	-5.16927	1.1336e-06
ENSMUSG00000046764	A530053G22Rik	ensembl_havana	3.18382	-3.35284	1.11232	-3.01428	0.00717925
ENSMUSG00000035277	Arx	ensembl_havana	2.02412	-3.34946	0.904242	-3.70416	0.000704688
ENSMUSG00000107729	B230112I24Rik	havana	2.56539	-3.34925	0.66189	-5.06013	1.96328e-06
ENSMUSG00000029597	Sds	ensembl_havana	4.83354	-3.3465	0.583487	-5.73534	5.46481e-08
ENSMUSG00000047759	Hs3st3a1	ensembl_havana	47.1342	-3.34515	0.405668	-8.24604	1.89339e-15
ENSMUSG00000036777	Anln	ensembl	1149.47	-3.34085	0.252327	-13.2402	2.71949e-38
ENSMUSG00000105583	Gm43777	havana	2.62913	-3.33799	0.730555	-4.56912	2.03349e-05
ENSMUSG00000024517	Grp	ensembl_havana	53.9003	-3.33433	0.344785	-9.67076	7.23839e-21
ENSMUSG00000073699	Gm833	havana	2.62596	-3.33371	0.729286	-4.57119	2.01439e-05
ENSMUSG00000039321	Uts2r	ensembl_havana	0.980442	-3.33351	0.88608	-3.76209	0.000568952
ENSMUSG00000021852	Slc35f4	ensembl_havana	108.836	-3.33342	0.558051	-5.97333	1.39287e-08
ENSMUSG00000093102	Mir3475	mirbase	0.976321	-3.32673	0.867533	-3.8347	0.000432684
ENSMUSG00000060961	Slc4a4	ensembl_havana	2914.35	-3.32369	0.427311	-7.77816	7.4373e-14
ENSMUSG00000031139	Mcf2	ensembl_havana	255.754	-3.32192	0.237533	-13.9851	1.25986e-42
ENSMUSG00000097408	Gm26831	havana	2.47923	-3.32143	0.669108	-4.96398	3.16502e-06
ENSMUSG00000042942	Greb1l	ensembl_havana	88.1972	-3.32125	0.289894	-11.4568	6.89482e-29
ENSMUSG00000041565	L3mbtl4	ensembl_havana	12.9261	-3.3212	0.77826	-4.26747	7.57384e-05
ENSMUSG00000042671	Rgs8	ensembl_havana	307.931	-3.32075	0.668732	-4.96575	3.13765e-06
ENSMUSG00000042817	Flt3	ensembl_havana	290.907	-3.31945	0.570466	-5.81883	3.41305e-08
ENSMUSG00000027834	Serpini1	ensembl_havana	986.034	-3.31846	0.515042	-6.44309	7.91729e-10
ENSMUSG00000049946	BC030500	ensembl_havana	67.0198	-3.31655	0.421707	-7.86457	3.8478e-14
ENSMUSG00000102408	4930568G15Rik	havana	2.08352	-3.31628	0.706888	-4.69137	1.16316e-05
ENSMUSG00000039106	Htr5a	ensembl_havana	81.4561	-3.31394	0.294724	-11.2442	7.29788e-28
ENSMUSG00000097801	Gm26777	ensembl	55.3285	-3.31312	0.260458	-12.7204	2.09097e-35
ENSMUSG00000058398	Prss43	ensembl_havana	1.36785	-3.31225	0.950025	-3.48649	0.00153903
ENSMUSG00000105849	Mir409	mirbase	1.3388	-3.31043	0.934697	-3.54171	0.00126819
ENSMUSG00000034187	Nsf	ensembl_havana	8357.03	-3.30922	0.190355	-17.3845	1.77474e-65
ENSMUSG00000038583	Pln	ensembl	34.4299	-3.30749	0.67535	-4.89744	4.37108e-06
ENSMUSG00000085732	Gm4279	havana	1.04348	-3.30525	0.948135	-3.48605	0.00154125
ENSMUSG00000031022	BC051019	ensembl_havana	1.9877	-3.30305	0.902714	-3.65902	0.000829478
ENSMUSG00000085873	Ttc39aos1	havana	85.2479	-3.30277	0.373625	-8.83982	1.34255e-17
ENSMUSG00000020785	Camkk1	ensembl_havana	1417.76	-3.30218	0.1551	-21.2906	9.83549e-98
ENSMUSG00000097960	A330074K22Rik	havana	108.576	-3.30183	0.689286	-4.79021	7.31374e-06
ENSMUSG00000085743	8430419K02Rik	havana	4.92917	-3.30106	0.495526	-6.66174	1.94931e-10
ENSMUSG00000048752	Prss50	ensembl_havana	6.40484	-3.30028	0.561117	-5.88162	2.37627e-08
ENSMUSG00000048540	Nhlh2	ensembl_havana	32.8458	-3.29938	0.655278	-5.03508	2.22294e-06
ENSMUSG00000020887	A230052G05Rik	ensembl	10.4491	-3.29912	0.44273	-7.45177	8.47074e-13
ENSMUSG00000031559	4930555F03Rik	ensembl_havana	1.09808	-3.29585	0.985204	-3.34535	0.00248974
ENSMUSG00000010476	Ebf3	ensembl	730.105	-3.2927	0.571513	-5.76138	4.72311e-08
ENSMUSG00000096929	A330023F24Rik	havana	358.701	-3.28883	0.225595	-14.5785	2.95135e-46
ENSMUSG00000108657	RP23-435E16.1	havana	2.14618	-3.28851	0.788977	-4.16806	0.000114892
ENSMUSG00000031840	Rab3a	ensembl_havana	4735.58	-3.28815	0.286239	-11.4874	4.87795e-29
ENSMUSG00000047109	Cldn14	ensembl_havana	75.0894	-3.27966	0.486187	-6.74569	1.12439e-10
ENSMUSG00000086602	Gm15609	havana	20.5143	-3.27833	0.326771	-10.0325	2.21821e-22
ENSMUSG00000027894	Slc6a17	ensembl_havana	1581.97	-3.27521	0.490578	-6.67622	1.77401e-10
ENSMUSG00000102357	Gm38348	havana	1.84924	-3.27383	0.856647	-3.82167	0.000454438
ENSMUSG00000075420	Smim6	ensembl_havana	2.01889	-3.27157	0.726715	-4.50187	2.73924e-05
ENSMUSG00000031364	Grpr	ensembl_havana	1.1347	-3.27063	0.829432	-3.94321	0.000284038
ENSMUSG00000087611	4930458D05Rik	havana	22.1043	-3.27016	0.57979	-5.64025	9.28752e-08
ENSMUSG00000102027	Gm28914	havana	1.32074	-3.26893	0.948135	-3.44775	0.00175883
ENSMUSG00000085167	Gm12063	havana	0.947675	-3.26865	0.892248	-3.66339	0.000816306
ENSMUSG00000046585	Cfap58	ensembl	4.28793	-3.26765	0.664028	-4.92095	3.90266e-06
ENSMUSG00000026679	Enkur	ensembl_havana	51.8148	-3.26679	0.442883	-7.37619	1.46786e-12
ENSMUSG00000108688	RP23-136G1.3	havana	5.68327	-3.26663	0.644548	-5.06809	1.88638e-06
ENSMUSG00000028023	Pitx2	ensembl_havana	5.68131	-3.26346	0.761262	-4.2869	6.97435e-05
ENSMUSG00000042655	Fam159b	ensembl	2.41918	-3.26294	0.66746	-4.88859	4.56104e-06
ENSMUSG00000062252	Lhfpl5	ensembl_havana	58.7473	-3.26272	0.776084	-4.20408	9.90657e-05
ENSMUSG00000050328	Hoxc12	ensembl_havana	71.3046	-3.26183	1.0612	-3.0737	0.00598989
ENSMUSG00000109082	RP24-213J23.5	havana	18.1815	-3.25913	0.472967	-6.89082	4.30825e-11
ENSMUSG00000038370	Pcp4l1	ensembl_havana	3012.35	-3.25859	0.535619	-6.08378	7.24194e-09
ENSMUSG00000004267	Eno2	ensembl_havana	9373.01	-3.25353	0.412994	-7.87791	3.46898e-14
ENSMUSG00000047415	Gpr68	ensembl_havana	109.65	-3.25201	0.485798	-6.69416	1.57562e-10
ENSMUSG00000023047	Amhr2	ensembl_havana	26.9325	-3.24408	0.33642	-9.64295	9.36031e-21
ENSMUSG00000039720	Got1l1	ensembl	5.72274	-3.24294	0.671744	-4.82764	6.12098e-06
ENSMUSG00000005950	P2rx5	ensembl_havana	148.948	-3.24207	0.588596	-5.50814	1.91575e-07
ENSMUSG00000043592	Unc5cl	ensembl_havana	4.40951	-3.24138	0.557783	-5.81119	3.56082e-08
ENSMUSG00000106515	Gm30382	havana	1.04494	-3.23758	0.974707	-3.32159	0.00269622
ENSMUSG00000053025	Sv2b	ensembl_havana	921.209	-3.23676	0.810639	-3.99285	0.000233413
ENSMUSG00000087116	Gm12324	havana	0.908815	-3.23629	0.867142	-3.73214	0.000636394
ENSMUSG00000031394	Opn1mw	ensembl_havana	1.67261	-3.23579	0.795183	-4.06923	0.000171936
ENSMUSG00000020262	Adarb1	ensembl_havana	1987.7	-3.23531	0.197547	-16.3774	3.50343e-58
ENSMUSG00000085996	A830012C17Rik	havana	1.12126	-3.23525	1.02276	-3.16326	0.00452487
ENSMUSG00000042064	Myo3b	ensembl_havana	14.486	-3.23515	0.397125	-8.14642	4.22038e-15
ENSMUSG00000041608	Entpd3	ensembl_havana	523.61	-3.23505	0.794554	-4.07153	0.000170446
ENSMUSG00000097770	Gm26776	ensembl	1.09353	-3.23476	0.831886	-3.88847	0.000351615
ENSMUSG00000085944	1700003D09Rik	havana	1.98085	-3.23205	0.723994	-4.46419	3.2326e-05
ENSMUSG00000029522	Pla2g1b	ensembl_havana	0.890729	-3.23048	0.860792	-3.75292	0.000588964
ENSMUSG00000074235	Gm10649	havana	21.2642	-3.22945	0.303686	-10.6342	4.96323e-25
ENSMUSG00000087341	0610040F04Rik	havana	25.0499	-3.22905	0.28779	-11.2202	9.44904e-28
ENSMUSG00000049112	Oxtr	ensembl_havana	64.594	-3.2268	0.283469	-11.3833	1.55438e-28
ENSMUSG00000107244	Gm43699	havana	3.95481	-3.22559	0.541499	-5.95678	1.53466e-08
ENSMUSG00000030500	Slc17a6	ensembl_havana	1660.27	-3.22557	0.963224	-3.34873	0.00246266
ENSMUSG00000022758	P2rx6	ensembl_havana	160.11	-3.22426	0.451032	-7.14863	7.38656e-12
ENSMUSG00000042182	Bend6	ensembl_havana	3868.38	-3.22367	0.153606	-20.9867	5.41603e-95
ENSMUSG00000050424	Pnma5	ensembl_havana	1.33914	-3.22348	0.78348	-4.11431	0.000143248
ENSMUSG00000099715	Gm28077	havana	1.17419	-3.22315	1.04666	-3.07948	0.00588726
ENSMUSG00000030134	Rasgef1a	ensembl_havana	733.895	-3.22187	0.381007	-8.45621	3.4115e-16
ENSMUSG00000029408	Abcb9	ensembl_havana	660.238	-3.21808	0.419681	-7.66792	1.7145e-13
ENSMUSG00000027718	Il21	ensembl_havana	1.41408	-3.21678	0.831559	-3.86837	0.000379944
ENSMUSG00000029875	Ccdc184	ensembl	653.692	-3.2165	0.233156	-13.7955	1.67925e-41
ENSMUSG00000057816	1700007G11Rik	ensembl_havana	9.10092	-3.21363	0.569724	-5.64068	9.26761e-08
ENSMUSG00000076269	Mir374b	mirbase	1.63879	-3.21204	0.756778	-4.24436	8.36314e-05
ENSMUSG00000070080	Mir431	mirbase	2.71702	-3.21189	0.630133	-5.09716	1.63234e-06
ENSMUSG00000027400	Pdyn	ensembl_havana	156	-3.21124	0.706847	-4.54304	2.28432e-05
ENSMUSG00000026797	Stxbp1	ensembl_havana	11554.7	-3.20969	0.295718	-10.8539	4.89989e-26
ENSMUSG00000011486	Slc25a41	ensembl_havana	7.73897	-3.20932	0.525719	-6.10463	6.39613e-09
ENSMUSG00000061718	Ppp1r1b	ensembl_havana	616.516	-3.20779	0.369871	-8.67271	5.62824e-17
ENSMUSG00000107734	Gm44406	havana	2.02789	-3.20752	0.765194	-4.19177	0.000104332
ENSMUSG00000021600	8030423J24Rik	ensembl	0.969517	-3.20681	0.955707	-3.35544	0.00240839
ENSMUSG00000038486	Sv2a	ensembl_havana	4877.56	-3.20611	0.18912	-16.9528	2.75287e-62
ENSMUSG00000060212	Pcnxl2	ensembl_havana	596.189	-3.20373	0.32043	-9.99819	3.1159e-22
ENSMUSG00000073877	Gm13306	ensembl_havana	1.1581	-3.19962	0.90768	-3.52506	0.00134325
ENSMUSG00000062184	Hs6st2	ensembl_havana	668.627	-3.19902	0.243926	-13.1147	1.39204e-37
ENSMUSG00000104370	Gm37514	havana	1.29611	-3.19816	0.96865	-3.30167	0.002883
ENSMUSG00000085526	Gm16083	havana	8.04604	-3.1968	0.416973	-7.66668	1.73059e-13
ENSMUSG00000087084	Gm13016	havana	1.13161	-3.19472	1.04365	-3.06111	0.00622623
ENSMUSG00000021268	Meg3	ensembl_havana	34641.9	-3.19433	0.195434	-16.3448	5.91585e-58
ENSMUSG00000039419	Cntnap2	ensembl_havana	1233.31	-3.19356	0.425315	-7.50869	5.59387e-13
ENSMUSG00000031549	Ido2	ensembl_havana	41.4158	-3.19045	0.230138	-13.8632	6.69602e-42
ENSMUSG00000101505	1700109G14Rik	havana	1.64916	-3.19007	0.810495	-3.93595	0.00029233
ENSMUSG00000028865	Cd164l2	ensembl_havana	44.339	-3.18925	0.426426	-7.47901	6.9491e-13
ENSMUSG00000063704	Mapk15	ensembl_havana	66.1954	-3.18715	0.362873	-8.78311	2.18941e-17
ENSMUSG00000097638	Carlr	havana	26.1004	-3.1861	0.269205	-11.8352	9.01603e-31
ENSMUSG00000045441	Gprin3	ensembl_havana	30.0905	-3.1852	0.33558	-9.49163	3.85677e-20
ENSMUSG00000025175	Fn3k	ensembl_havana	242.383	-3.18343	0.178262	-17.8582	4.77791e-69
ENSMUSG00000062785	Kcnc3	ensembl_havana	10686.7	-3.17421	0.227062	-13.9795	1.3579e-42
ENSMUSG00000108417	RP23-407J24.3	havana	0.866294	-3.1728	0.886347	-3.57963	0.00110806
ENSMUSG00000032999	Nlrp4f	ensembl	2.05039	-3.17184	0.822101	-3.85821	0.000395243
ENSMUSG00000000948	Gm38393	havana	37.0755	-3.17099	0.218811	-14.4919	1.01527e-45
ENSMUSG00000097604	Gm17322	havana	14.0349	-3.16827	0.526277	-6.02016	1.06055e-08
ENSMUSG00000097785	B230217O12Rik	ensembl	118.717	-3.16758	0.216035	-14.6623	8.73895e-47
ENSMUSG00000047828	A730018C14Rik	ensembl	1.32308	-3.16573	0.99868	-3.16992	0.00442789
ENSMUSG00000039252	Lgi2	ensembl_havana	2112.45	-3.1653	0.389237	-8.13206	4.73499e-15
ENSMUSG00000042388	Dlgap3	ensembl_havana	1258.16	-3.16084	0.290286	-10.8887	3.38926e-26
ENSMUSG00000029491	Pde6b	ensembl_havana	14.9019	-3.16055	0.571785	-5.52752	1.72537e-07
ENSMUSG00000097268	Gm26805	havana	4.95264	-3.15962	0.509267	-6.20425	3.49204e-09
ENSMUSG00000083287	Gm13502	havana	1.67238	-3.15798	0.830704	-3.80157	0.000489989
ENSMUSG00000101968	1700027A15Rik	havana	1.70078	-3.15794	0.860259	-3.67091	0.000794723
ENSMUSG00000036641	Ccdc148	ensembl_havana	122.712	-3.15377	0.180393	-17.4827	3.27111e-66
ENSMUSG00000032878	Ccdc85a	ensembl_havana	519.369	-3.15339	0.250574	-12.5847	1.13493e-34
ENSMUSG00000029651	Mtus2	ensembl_havana	428.127	-3.15314	0.474769	-6.6414	2.22234e-10
ENSMUSG00000109193	RP24-78M9.6	havana	1.16265	-3.151	0.925592	-3.40431	0.00204092
ENSMUSG00000040452	Cdh12	ensembl_havana	44.2408	-3.14738	0.798024	-3.94397	0.000283239
ENSMUSG00000097666	A330094K24Rik	ensembl	7.41371	-3.14597	0.718245	-4.38007	4.66703e-05
ENSMUSG00000019368	Sec14l4	ensembl_havana	1.26066	-3.14581	0.810668	-3.88052	0.000362582
ENSMUSG00000109430	RP24-213J23.8	havana	1.62249	-3.14235	0.820378	-3.83037	0.000439742
ENSMUSG00000055109	Gm15155	havana	1.55015	-3.13993	0.759365	-4.13494	0.000131604
ENSMUSG00000049422	Chchd10	ensembl	1248.22	-3.13982	0.393195	-7.9854	1.50792e-14
ENSMUSG00000029370	Rassf6	ensembl_havana	33.396	-3.13781	0.684686	-4.58285	1.91064e-05
ENSMUSG00000057933	Gsta2	ensembl_havana	1.14252	-3.137	0.935205	-3.35434	0.00241673
ENSMUSG00000031425	Plp1	ensembl_havana	75657.9	-3.13688	0.298918	-10.4941	2.11968e-24
ENSMUSG00000024552	Slc14a2	ensembl	19.1065	-3.13413	0.567818	-5.5196	1.80162e-07
ENSMUSG00000022861	Dgkg	ensembl_havana	155.636	-3.13394	0.470966	-6.65428	2.04468e-10
ENSMUSG00000035694	Caps2	ensembl_havana	6.66326	-3.13342	0.444035	-7.05671	1.38773e-11
ENSMUSG00000030898	Cckbr	ensembl_havana	131.715	-3.13197	0.948278	-3.30279	0.00287311
ENSMUSG00000040148	Hmx3	ensembl_havana	3.56214	-3.13017	0.740491	-4.22715	9.00351e-05
ENSMUSG00000051107	Gm15440	havana	548.377	-3.12904	0.289312	-10.8155	7.35915e-26
ENSMUSG00000074465	Gm10701	havana	1.19867	-3.12871	0.95876	-3.26329	0.00327222
ENSMUSG00000106056	4930500L23Rik	havana	1.10882	-3.12654	0.915467	-3.41524	0.00196658
ENSMUSG00000076052	Mir541	mirbase	1.69418	-3.12105	0.865211	-3.60728	0.00100258
ENSMUSG00000103452	1700008A23Rik	havana	0.828959	-3.12031	0.872778	-3.57515	0.00112607
ENSMUSG00000073805	Fam196a	ensembl	89.4004	-3.1199	0.328431	-9.49942	3.59438e-20
ENSMUSG00000050711	Scg2	ensembl_havana	2616.19	-3.11917	0.914067	-3.41241	0.00198533
ENSMUSG00000021708	Rasgrf2	ensembl_havana	811.005	-3.11873	0.379977	-8.20769	2.58251e-15
ENSMUSG00000084864	1700027A07Rik	havana	3.87206	-3.11839	0.659281	-4.72998	9.71498e-06
ENSMUSG00000065270	Gm25127	ensembl	1.15446	-3.11819	0.954102	-3.26819	0.00322071
ENSMUSG00000019880	Rspo3	ensembl	57.1336	-3.11816	0.598688	-5.20833	9.28616e-07
ENSMUSG00000020051	Pah	ensembl_havana	1.96474	-3.11816	0.817027	-3.81647	0.000463362
ENSMUSG00000008489	Elavl2	ensembl_havana	842.351	-3.11811	0.527896	-5.90667	2.05106e-08
ENSMUSG00000028931	Kcnab2	ensembl_havana	6261.51	-3.11803	0.525748	-5.93065	1.7846e-08
ENSMUSG00000067872	Ccdc87	ensembl	11.8531	-3.11774	0.35454	-8.79376	1.9994e-17
ENSMUSG00000074345	Tnfaip8l3	ensembl	25.0189	-3.1148	0.624654	-4.98644	2.83296e-06
ENSMUSG00000102796	Gm37711	havana	43.4639	-3.1081	0.76794	-4.04732	0.000187638
ENSMUSG00000090002	Gm16006	havana	3.82967	-3.10773	0.666514	-4.66266	1.32822e-05
ENSMUSG00000034829	Nxnl1	ensembl	3.30514	-3.1064	0.578432	-5.37039	3.99814e-07
ENSMUSG00000102774	Gm9748	havana	1.54116	-3.10566	0.783131	-3.9657	0.000259898
ENSMUSG00000041062	Mslnl	ensembl	6.99645	-3.10551	0.690376	-4.49829	2.78241e-05
ENSMUSG00000031376	Atp2b3	ensembl_havana	603.198	-3.1051	0.285983	-10.8576	4.71066e-26
ENSMUSG00000094952	Mir3070b	mirbase	2.83583	-3.10479	0.788228	-3.93895	0.000288869
ENSMUSG00000029314	Agpat9	ensembl_havana	135.509	-3.10276	0.387675	-8.00352	1.30799e-14
ENSMUSG00000035916	Ptprq	ensembl_havana	8.70643	-3.10139	0.589262	-5.26318	7.00828e-07
ENSMUSG00000037801	Iqch	ensembl_havana	2.23377	-3.10059	0.702312	-4.41484	4.01299e-05
ENSMUSG00000021098	4930447C04Rik	ensembl_havana	82.3417	-3.09941	0.796231	-3.89261	0.000346059
ENSMUSG00000003309	Ap1m2	ensembl	3.86012	-3.09817	0.646385	-4.79306	7.21973e-06
ENSMUSG00000019945	1700040L02Rik	ensembl_havana	14.377	-3.09776	0.396203	-7.81864	5.47658e-14
ENSMUSG00000035964	Tmem59l	ensembl	1919.39	-3.0972	0.277519	-11.1603	1.80707e-27
ENSMUSG00000043948	Olfr691	ensembl	2.63831	-3.09578	0.698976	-4.42903	3.77121e-05
ENSMUSG00000046532	Ar	ensembl_havana	241.12	-3.0941	0.483593	-6.39814	1.05097e-09
ENSMUSG00000017400	Stac2	ensembl_havana	1180.58	-3.09355	0.235078	-13.1597	7.76897e-38
ENSMUSG00000020604	Arsg	ensembl_havana	939.871	-3.09299	0.2511	-12.3178	2.92916e-33
ENSMUSG00000087054	Gm12405	havana	7.31498	-3.09121	0.438218	-7.05405	1.41301e-11
ENSMUSG00000049928	Glp2r	ensembl_havana	6.03247	-3.09008	0.533576	-5.79126	3.9911e-08
ENSMUSG00000032057	4833427G06Rik	ensembl	5.26684	-3.08866	0.606444	-5.09306	1.66576e-06
ENSMUSG00000024901	Peli3	ensembl_havana	411.68	-3.08765	0.390366	-7.90962	2.71938e-14
ENSMUSG00000046192	Iqub	ensembl_havana	21.3434	-3.08764	0.407924	-7.56914	3.58671e-13
ENSMUSG00000048899	Rimkla	ensembl_havana	1147.28	-3.08619	0.39634	-7.78671	6.97358e-14
ENSMUSG00000097098	9330111N05Rik	ensembl	13.6324	-3.08348	0.385671	-7.99512	1.39701e-14
ENSMUSG00000064371	mt-Tt	insdc	11.1471	-3.08117	0.422287	-7.29637	2.60621e-12
ENSMUSG00000091418	Gm3164	havana	2.84659	-3.07962	0.610199	-5.04691	2.09614e-06
ENSMUSG00000031144	Syp	ensembl_havana	7617.47	-3.07808	0.226533	-13.5878	2.74527e-40
ENSMUSG00000068859	Sp9	ensembl_havana	10.6121	-3.0771	0.397556	-7.74005	9.92496e-14
ENSMUSG00000019913	Sim1	ensembl	1.63374	-3.07572	0.871628	-3.52871	0.00132605
ENSMUSG00000100475	Gm29543	havana	20.7962	-3.07399	0.53133	-5.78547	4.11688e-08
ENSMUSG00000019865	Nmbr	ensembl_havana	29.8259	-3.07372	0.365884	-8.40081	5.37468e-16
ENSMUSG00000086460	Gm12236	havana	0.94544	-3.07214	1.0045	-3.05836	0.00627787
ENSMUSG00000061584	Lyg2	ensembl_havana	1.81794	-3.07136	0.983018	-3.12442	0.00511387
ENSMUSG00000025190	Got1	ensembl_havana	3322.91	-3.07114	0.301482	-10.1868	4.78653e-23
ENSMUSG00000031883	Car7	ensembl_havana	128.268	-3.0706	0.119356	-25.7264	1.32145e-142
ENSMUSG00000055926	Gm14137	ensembl_havana	1.5122	-3.07016	0.820612	-3.7413	0.000615147
ENSMUSG00000021541	Trpc7	ensembl_havana	22.4606	-3.06936	0.317604	-9.66412	7.69676e-21
ENSMUSG00000021055	Esr2	ensembl_havana	2.93342	-3.06914	0.670879	-4.57481	1.98177e-05
ENSMUSG00000040473	Cfap69	ensembl_havana	244.986	-3.06723	0.385967	-7.94686	2.03274e-14
ENSMUSG00000032908	Sgpp2	ensembl_havana	759.236	-3.06519	0.680044	-4.50734	2.67233e-05
ENSMUSG00000097862	Gm26859	ensembl	3.70721	-3.06459	0.641432	-4.77773	7.75754e-06
ENSMUSG00000091511	Vmn2r87	ensembl_havana	18.4467	-3.06338	0.371394	-8.24834	1.86e-15
ENSMUSG00000037509	Arhgef4	ensembl_havana	3410	-3.0627	0.139548	-21.9473	7.95962e-104
ENSMUSG00000109513	RP23-121N17.3	havana	1.2194	-3.06193	0.801295	-3.82123	0.000455156
ENSMUSG00000092312	Zfp419	havana	2.72797	-3.06047	0.954178	-3.20745	0.0039202
ENSMUSG00000101102	Gm28609	havana	1.21516	-3.06023	0.800777	-3.82158	0.000454566
ENSMUSG00000087022	9130024F11Rik	havana	5.89868	-3.05982	0.688937	-4.44137	3.57355e-05
ENSMUSG00000099895	Gm28153	havana	1.29732	-3.05941	0.893421	-3.42438	0.00190571
ENSMUSG00000036872	Abcc12	ensembl_havana	35.3116	-3.0585	0.476491	-6.4188	9.23134e-10
ENSMUSG00000030523	Trpm1	ensembl_havana	5.62257	-3.05408	0.586925	-5.20353	9.51721e-07
ENSMUSG00000056752	Dnah9	ensembl_havana	59.018	-3.05263	0.33092	-9.22468	4.45686e-19
ENSMUSG00000093908	Gm5784	ensembl	7.07579	-3.05189	0.561605	-5.43422	2.84614e-07
ENSMUSG00000054362	Lexm	ensembl_havana	1.30686	-3.05185	0.886545	-3.44241	0.00179147
ENSMUSG00000044172	Ptx4	ensembl	4.15401	-3.04987	0.779299	-3.9136	0.000318683
ENSMUSG00000026179	Pnkd	ensembl_havana	4494.87	-3.04839	0.124535	-24.4781	3.28825e-129
ENSMUSG00000022099	Dmtn	ensembl	2156.61	-3.04418	0.474268	-6.41868	9.23651e-10
ENSMUSG00000106004	Gm43391	havana	2.87086	-3.04187	0.642105	-4.73734	9.3871e-06
ENSMUSG00000052415	Tchh	ensembl_havana	60.0812	-3.03962	0.337647	-9.00236	3.25583e-18
ENSMUSG00000040680	Kremen2	ensembl	15.1129	-3.03816	0.286287	-10.6123	6.23737e-25
ENSMUSG00000080980	1700071K01Rik	havana	0.927876	-3.03813	1.01315	-2.9987	0.00751919
ENSMUSG00000094840	Muc3a	ensembl_havana	73.7857	-3.03807	0.166332	-18.265	3.6037e-72
ENSMUSG00000084828	Gm12367	havana	10.9482	-3.03793	0.35804	-8.48488	2.69712e-16
ENSMUSG00000041708	Mpped1	ensembl_havana	668.716	-3.03574	0.430552	-7.05082	1.44283e-11
ENSMUSG00000024033	Rsph1	ensembl	64.2471	-3.035	0.40441	-7.50477	5.755e-13
ENSMUSG00000045036	Tmem232	ensembl	12.9928	-3.03439	0.360369	-8.42023	4.59008e-16
ENSMUSG00000029359	Tesc	ensembl_havana	209.154	-3.03402	0.719733	-4.21549	9.44379e-05
ENSMUSG00000021287	Xrcc3	ensembl_havana	176.758	-3.03325	0.187123	-16.2099	5.15248e-57
ENSMUSG00000047361	Gm973	ensembl_havana	142.532	-3.03066	0.454982	-6.66106	1.95793e-10
ENSMUSG00000045174	Amer3	ensembl_havana	177.158	-3.03018	0.630583	-4.80536	6.81089e-06
ENSMUSG00000044499	Hs3st5	ensembl_havana	191.439	-3.03	0.540242	-5.60859	1.10699e-07
ENSMUSG00000092216	Gm19345	havana	20.4647	-3.02916	0.275042	-11.0134	8.96893e-27
ENSMUSG00000037738	Nek5	ensembl	14.9887	-3.02851	0.408006	-7.42271	1.04798e-12
ENSMUSG00000049313	Sorl1	ensembl_havana	2608.53	-3.0279	0.318982	-9.49238	3.83096e-20
ENSMUSG00000010080	Epn3	ensembl_havana	192.1	-3.02428	0.668387	-4.52474	2.47128e-05
ENSMUSG00000021573	Tppp	ensembl_havana	2927.74	-3.02416	0.283433	-10.6698	3.41957e-25
ENSMUSG00000023999	Kif6	ensembl_havana	53.8585	-3.02372	0.194765	-15.5249	2.25109e-52
ENSMUSG00000070806	Zmynd12	ensembl_havana	6.35957	-3.02099	0.506196	-5.96803	1.43692e-08
ENSMUSG00000075020	E530001K10Rik	ensembl_havana	10.1666	-3.017	0.399492	-7.55207	4.06532e-13
ENSMUSG00000009075	Cabp7	ensembl_havana	2677.32	-3.01499	0.174313	-17.2964	8.09121e-65
ENSMUSG00000085558	4930412C18Rik	havana	49.9957	-3.01485	0.449208	-6.71148	1.40837e-10
ENSMUSG00000098780	Mir6390	mirbase	19.109	-3.01448	0.377215	-7.99141	1.43819e-14
ENSMUSG00000079539	Obp2b	ensembl_havana	1.05553	-3.01397	0.94106	-3.20273	0.00398079
ENSMUSG00000072731	Gm3715	havana	0.769989	-3.0132	0.909722	-3.31223	0.0027849
ENSMUSG00000096279	Gm9312	ensembl	2.70478	-3.01057	0.806181	-3.73436	0.000631142
ENSMUSG00000024867	Pip5k1b	ensembl_havana	205.286	-3.00998	0.187583	-16.0461	6.98075e-56
ENSMUSG00000028836	Slc30a2	ensembl_havana	6.81756	-3.00935	0.550276	-5.4688	2.36393e-07
ENSMUSG00000020591	Ntsr2	ensembl	1787.59	-3.00569	0.256479	-11.7191	3.44743e-30
ENSMUSG00000031397	Tktl1	ensembl_havana	0.916477	-3.00507	1.0141	-2.96328	0.00837045
ENSMUSG00000044576	Gareml	ensembl_havana	381.279	-3.00467	0.320986	-9.36076	1.29039e-19
ENSMUSG00000052865	Gm13619	ensembl_havana	5.19499	-3.00462	0.529553	-5.67387	7.7199e-08
ENSMUSG00000026322	Htr4	ensembl	17.744	-3.00246	0.660321	-4.54697	2.24363e-05
ENSMUSG00000038651	Sycp2l	havana	3.17927	-2.99689	0.649449	-4.61451	1.65187e-05
ENSMUSG00000096914	Galntl6	ensembl_havana	80.8291	-2.99544	0.424297	-7.05976	1.35867e-11
ENSMUSG00000020090	Npffr1	ensembl_havana	14.9179	-2.99504	0.355018	-8.4363	4.02155e-16
ENSMUSG00000018973	Hoxb1	ensembl_havana	0.970757	-2.99438	0.860327	-3.48051	0.00157175
ENSMUSG00000011034	Slc5a1	ensembl_havana	5.13406	-2.99318	0.495228	-6.04405	9.18662e-09
ENSMUSG00000034570	Inpp5j	ensembl_havana	746.09	-2.99268	0.305959	-9.78131	2.54412e-21
ENSMUSG00000059742	Kcnh7	ensembl_havana	227.987	-2.99132	0.615693	-4.85846	5.28108e-06
ENSMUSG00000056158	Car10	ensembl_havana	1056.36	-2.99011	0.356463	-8.38828	5.95621e-16
ENSMUSG00000090799	Klhl33	ensembl	73.4387	-2.98795	0.465731	-6.41561	9.41261e-10
ENSMUSG00000102267	9530003O04Rik	havana	0.775067	-2.98791	0.92906	-3.21606	0.00381155
ENSMUSG00000105900	Gm43240	havana	1.15336	-2.98741	1.00335	-2.97744	0.00802167
ENSMUSG00000049097	Ankrd34a	ensembl_havana	346.988	-2.9873	0.142537	-20.958	9.50968e-95
ENSMUSG00000051111	Sv2c	ensembl_havana	2949.27	-2.9869	0.604385	-4.94205	3.52452e-06
ENSMUSG00000026387	Sctr	ensembl_havana	18.5723	-2.98628	0.502222	-5.94613	1.6319e-08
ENSMUSG00000014198	Zfp385c	ensembl_havana	16.7318	-2.98401	0.287815	-10.3678	7.71366e-24
ENSMUSG00000106116	Gm18830	havana	1.22045	-2.98371	0.887573	-3.36165	0.00235803
ENSMUSG00000061298	Agbl4	ensembl_havana	115.176	-2.98371	0.249957	-11.9369	2.73839e-31
ENSMUSG00000053214	Gm9899	ensembl_havana	69.7166	-2.98314	0.427967	-6.97049	2.5138e-11
ENSMUSG00000000560	Gabra2	ensembl_havana	769.714	-2.98059	0.321684	-9.2656	3.07514e-19
ENSMUSG00000006649	Nphs1	ensembl_havana	6.7527	-2.97833	0.420691	-7.07961	1.18691e-11
ENSMUSG00000002771	Grin2d	ensembl	584.762	-2.97758	0.209289	-14.2271	4.3521e-44
ENSMUSG00000042567	Nek10	ensembl_havana	1.11322	-2.97754	0.782837	-3.80353	0.00048661
ENSMUSG00000031970	Dbndd1	ensembl_havana	237.978	-2.97735	0.160862	-18.5087	4.45615e-74
ENSMUSG00000054412	Gm4793	ensembl_havana	32.9151	-2.97718	0.206837	-14.3938	4.07563e-45
ENSMUSG00000108867	RP24-236C17.3	havana	0.850194	-2.97704	0.995106	-2.99168	0.00768337
ENSMUSG00000038756	Ttll6	ensembl_havana	59.7774	-2.97657	0.429221	-6.93483	3.19873e-11
ENSMUSG00000065952	C330021F23Rik	ensembl_havana	2.42514	-2.9751	0.687412	-4.32797	5.85643e-05
ENSMUSG00000090223	Pcp4	ensembl_havana	63.8742	-2.97497	0.628391	-4.73427	9.52253e-06
ENSMUSG00000045349	Sh2d5	ensembl_havana	380.284	-2.97359	0.272549	-10.9103	2.6961e-26
ENSMUSG00000026237	Nmur1	ensembl_havana	2.01329	-2.97336	0.719327	-4.13353	0.00013232
ENSMUSG00000085041	BB031773	havana	0.760379	-2.97121	0.903199	-3.28965	0.00299999
ENSMUSG00000104966	Gm43273	havana	1.6975	-2.9688	0.743211	-3.99457	0.000231813
ENSMUSG00000097391	Mirg	havana	293.078	-2.96789	0.197815	-15.0034	6.03222e-49
ENSMUSG00000053963	6330403A02Rik	ensembl_havana	483.817	-2.96168	0.284672	-10.4038	5.36805e-24
ENSMUSG00000020651	Slc26a4	ensembl	1.39586	-2.96149	0.786621	-3.76482	0.000563005
ENSMUSG00000061859	Inadl	ensembl_havana	941.029	-2.95609	0.299956	-9.85508	1.24733e-21
ENSMUSG00000108367	RP24-158L15.3	havana	3.65846	-2.95488	0.554221	-5.33159	4.90862e-07
ENSMUSG00000074657	Kif5a	ensembl	14135.2	-2.95416	0.296931	-9.949	5.0236e-22
ENSMUSG00000028179	Cth	ensembl_havana	27.3086	-2.95378	0.292106	-10.112	1.00843e-22
ENSMUSG00000082229	Nap1l2	ensembl_havana	1595.3	-2.95364	0.148642	-19.8708	2.95213e-85
ENSMUSG00000036564	Ndrg4	ensembl_havana	14599.2	-2.95024	0.456416	-6.46392	6.93338e-10
ENSMUSG00000103310	Pcdha12	ensembl_havana	19.0818	-2.94955	0.384198	-7.67716	1.59887e-13
ENSMUSG00000048905	4930539E08Rik	ensembl_havana	15.0814	-2.94798	0.296026	-9.95853	4.59661e-22
ENSMUSG00000032452	Clstn2	ensembl_havana	613.726	-2.94721	0.448983	-6.56421	3.65438e-10
ENSMUSG00000024957	Kcnk4	ensembl	53.9007	-2.94388	0.666633	-4.41605	3.99358e-05
ENSMUSG00000020007	Il20ra	ensembl	11.3709	-2.94179	0.537521	-5.47288	2.31317e-07
ENSMUSG00000056332	Gm16294	havana	2.01605	-2.94028	0.731883	-4.01741	0.000211494
ENSMUSG00000038541	Srd5a2	ensembl	12.5134	-2.93602	0.579981	-5.06226	1.94204e-06
ENSMUSG00000047671	Tctex1d4	ensembl_havana	9.80065	-2.93561	0.455782	-6.44082	8.02437e-10
ENSMUSG00000103616	1700018A14Rik	ensembl_havana	1.20364	-2.93374	0.876597	-3.34674	0.00247825
ENSMUSG00000076438	Oxct2b	ensembl_havana	0.749111	-2.93353	0.922281	-3.18073	0.00427867
ENSMUSG00000040969	Arhgef38	ensembl_havana	1.27612	-2.93322	0.947839	-3.09464	0.00561602
ENSMUSG00000021790	Dydc1	ensembl_havana	1.37207	-2.931	0.830524	-3.5291	0.00132423
ENSMUSG00000109392	SDR42E2	havana	2.11328	-2.93083	0.815084	-3.59574	0.00104527
ENSMUSG00000054986	Sec14l3	ensembl_havana	0.901947	-2.92997	0.871371	-3.36248	0.00235214
ENSMUSG00000107875	RP23-205F19.4	havana	8.3554	-2.92916	0.41148	-7.11859	9.07611e-12
ENSMUSG00000074934	Grem1	ensembl_havana	27.4988	-2.92828	0.42675	-6.86181	5.22487e-11
ENSMUSG00000029095	Ablim2	ensembl_havana	1412.47	-2.92816	0.21093	-13.8821	5.15445e-42
ENSMUSG00000067081	Asb18	ensembl_havana	24.6528	-2.928	0.300683	-9.73785	3.83602e-21
ENSMUSG00000047161	Chst9	ensembl_havana	13.6683	-2.92772	0.347569	-8.4234	4.47436e-16
ENSMUSG00000037477	Tbx10	ensembl	1.44405	-2.92719	0.8515	-3.43768	0.00182101
ENSMUSG00000008658	Rbfox1	ensembl	2817.29	-2.92631	0.309604	-9.4518	5.57463e-20
ENSMUSG00000104282	Gm37460	havana	4.05759	-2.92232	0.59718	-4.89353	4.4525e-06
ENSMUSG00000029477	Morn3	ensembl_havana	7.99257	-2.92109	0.533888	-5.47135	2.33243e-07
ENSMUSG00000090053	Palm2	ensembl_havana	6.95277	-2.92004	0.586855	-4.97574	2.98705e-06
ENSMUSG00000060530	A930017M01Rik	ensembl	112.475	-2.91977	0.343006	-8.51229	2.14792e-16
ENSMUSG00000021798	Ldb3	ensembl	186.407	-2.91976	0.402716	-7.25017	3.61944e-12
ENSMUSG00000021536	Adcy2	ensembl	617.232	-2.91834	0.201802	-14.4614	1.5641e-45
ENSMUSG00000024411	Aqp4	ensembl	5846.09	-2.91727	0.640046	-4.5579	2.13847e-05
ENSMUSG00000102260	D330025C20Rik	havana	1.15535	-2.9172	0.862536	-3.38211	0.00220102
ENSMUSG00000028177	1810013D15Rik	ensembl_havana	1.97697	-2.91682	0.72264	-4.03635	0.000196223
ENSMUSG00000026764	Kif5c	ensembl_havana	5681.69	-2.9166	0.245464	-11.882	5.225e-31
ENSMUSG00000034427	Myo15b	ensembl_havana	2.2969	-2.91158	0.648866	-4.48718	2.92203e-05
ENSMUSG00000032401	Lctl	ensembl_havana	105.502	-2.91026	0.654661	-4.44545	3.51112e-05
ENSMUSG00000020333	Acsl6	ensembl_havana	3524.25	-2.90967	0.160873	-18.0867	8.60943e-71
ENSMUSG00000044364	Tmem74b	ensembl_havana	37.2927	-2.90922	0.271803	-10.7034	2.40928e-25
ENSMUSG00000088177	Gm23098	ensembl	0.730873	-2.90757	0.927141	-3.13606	0.00492925
ENSMUSG00000010592	Dazl	ensembl	4.6107	-2.90701	0.504112	-5.7666	4.58159e-08
ENSMUSG00000027460	Angpt4	ensembl_havana	7.89851	-2.90645	0.407086	-7.13965	7.84553e-12
ENSMUSG00000027134	Lpcat4	ensembl_havana	951.267	-2.90593	0.279629	-10.3921	6.0296e-24
ENSMUSG00000032942	Ucp3	ensembl_havana	109.082	-2.9053	0.448402	-6.47923	6.29384e-10
ENSMUSG00000079022	Col22a1	ensembl_havana	46.9301	-2.90418	0.421724	-6.88645	4.43723e-11
ENSMUSG00000038094	Atp13a4	ensembl_havana	314.394	-2.90364	0.462752	-6.27473	2.26748e-09
ENSMUSG00000060204	Gm5868	ensembl_havana	6.87211	-2.90262	0.414194	-7.00787	1.9397e-11
ENSMUSG00000030731	Syt3	ensembl_havana	1176.34	-2.90232	0.138743	-20.9186	2.09548e-94
ENSMUSG00000008153	Clstn3	ensembl_havana	4480.09	-2.90177	0.132324	-21.9292	1.15259e-103
ENSMUSG00000086769	Gm15587	havana	12.9133	-2.90113	0.408191	-7.10729	9.82212e-12
ENSMUSG00000078796	Zfp541	ensembl	4.45476	-2.89842	0.6114	-4.74063	9.24227e-06
ENSMUSG00000022223	Sdr39u1	ensembl	586.779	-2.89777	0.318322	-9.10326	1.32055e-18
ENSMUSG00000006651	Aplp1	ensembl_havana	14579.6	-2.89746	0.245361	-11.809	1.22024e-30
ENSMUSG00000034825	Nrip3	ensembl_havana	795.271	-2.89734	0.71812	-4.03462	0.000197583
ENSMUSG00000087148	1700030C14Rik	havana	0.91251	-2.89635	0.899104	-3.22137	0.00374827
ENSMUSG00000022054	Nefm	ensembl_havana	18212.4	-2.89635	0.852211	-3.39863	0.00207907
ENSMUSG00000028758	Kif17	ensembl_havana	100.61	-2.89381	0.170723	-16.9503	2.84296e-62
ENSMUSG00000084863	Gm12523	havana	1.98271	-2.8932	0.720488	-4.01561	0.000212966
ENSMUSG00000108228	6430584L05Rik	havana	3.24418	-2.89288	0.575029	-5.03085	2.27015e-06
ENSMUSG00000027375	Mal	ensembl_havana	8266.75	-2.89142	0.422676	-6.84074	6.01126e-11
ENSMUSG00000058498	Rnf207	ensembl_havana	113.988	-2.89108	0.466647	-6.19543	3.68883e-09
ENSMUSG00000041798	Gck	ensembl_havana	11.6121	-2.88826	0.333019	-8.67296	5.61847e-17
ENSMUSG00000024403	Atp6v1g2	ensembl_havana	2842.26	-2.88674	0.150125	-19.2289	6.89794e-80
ENSMUSG00000035686	Thrsp	ensembl_havana	217.85	-2.88598	0.380726	-7.58019	3.30422e-13
ENSMUSG00000026295	Spp2	ensembl_havana	1.96213	-2.88578	0.717988	-4.01926	0.000209864
ENSMUSG00000038700	Hoxb5	ensembl_havana	422.64	-2.88537	0.470193	-6.13657	5.27418e-09
ENSMUSG00000052234	Epx	ensembl_havana	21.3454	-2.88485	0.719951	-4.00702	0.000220308
ENSMUSG00000090336	4932443I19Rik	ensembl_havana	20.786	-2.88351	0.480252	-6.00417	1.16391e-08
ENSMUSG00000092048	Vmn2r85	ensembl_havana	2.10925	-2.88174	0.844218	-3.4135	0.00197756
ENSMUSG00000034245	Hdac11	ensembl_havana	2353.44	-2.87608	0.116871	-24.6091	1.49938e-130
ENSMUSG00000029211	Gabra4	ensembl_havana	179.23	-2.87601	0.481445	-5.97371	1.3904e-08
ENSMUSG00000022900	Ildr1	ensembl_havana	20.3709	-2.87601	0.448885	-6.407	9.94289e-10
ENSMUSG00000033053	1700028P14Rik	ensembl	6.83897	-2.87483	0.622904	-4.6152	1.64703e-05
ENSMUSG00000028730	Cfap57	ensembl_havana	20.9298	-2.87415	0.419205	-6.8562	5.42487e-11
ENSMUSG00000086600	C030005K06Rik	havana	11.5695	-2.8706	0.372359	-7.70922	1.253e-13
ENSMUSG00000073367	Gm10493	ensembl	2.02304	-2.86835	0.787355	-3.64302	0.000879819
ENSMUSG00000085730	Gm13307	havana	3.46307	-2.86514	0.52859	-5.42035	3.06794e-07
ENSMUSG00000024862	Klc2	ensembl_havana	4372.69	-2.86489	0.299712	-9.55881	2.07036e-20
ENSMUSG00000041216	Clvs1	ensembl_havana	731.854	-2.86439	0.30274	-9.46155	5.0922e-20
ENSMUSG00000037610	Kcnmb2	ensembl_havana	42.1904	-2.86431	0.276281	-10.3674	7.74362e-24
ENSMUSG00000014592	Camta1	ensembl_havana	3944.64	-2.8616	0.141838	-20.1752	7.21105e-88
ENSMUSG00000022594	Lynx1	ensembl_havana	4292.85	-2.85904	0.396306	-7.21423	4.67484e-12
ENSMUSG00000023011	Faim2	ensembl	9629.06	-2.8586	0.215842	-13.244	2.59472e-38
ENSMUSG00000035179	Ppp1r32	ensembl	28.2667	-2.85814	0.337489	-8.46884	3.07098e-16
ENSMUSG00000081835	Gm11790	havana	1.08305	-2.85743	0.83652	-3.41585	0.0019627
ENSMUSG00000024553	Galr1	ensembl	8.49763	-2.85572	0.464389	-6.1494	4.8833e-09
ENSMUSG00000067199	Frat1	ensembl	43.1632	-2.85296	0.267529	-10.6641	3.62028e-25
ENSMUSG00000047344	Lancl3	ensembl_havana	23.0401	-2.8525	0.629831	-4.52899	2.42846e-05
ENSMUSG00000049176	Frmpd4	ensembl_havana	187.397	-2.85012	0.425833	-6.69306	1.5872e-10
ENSMUSG00000066197	Gpr139	ensembl_havana	48.3712	-2.84808	0.70202	-4.05697	0.000180662
ENSMUSG00000090439	Gm17455	ensembl	7.72629	-2.84633	0.579584	-4.91098	4.09291e-06
ENSMUSG00000028558	Calr4	ensembl_havana	25.8299	-2.84578	0.3053	-9.32125	1.85571e-19
ENSMUSG00000015806	Qdpr	ensembl_havana	4112.47	-2.84488	0.115908	-24.5444	6.7392e-130
ENSMUSG00000103451	Gm33973	havana	1.18306	-2.84408	0.931773	-3.05233	0.00639745
ENSMUSG00000029769	Ccdc136	ensembl_havana	962.836	-2.84273	0.43121	-6.59245	3.04829e-10
ENSMUSG00000094443	Sgol2b	ensembl	0.719648	-2.84234	0.960801	-2.95831	0.00849181
ENSMUSG00000084537	Gm25845	ensembl	1.29523	-2.84151	0.806676	-3.52249	0.00135565
ENSMUSG00000089685	Gm9017	havana	0.682663	-2.84138	0.906429	-3.1347	0.00495087
ENSMUSG00000101176	Gm29095	havana	2.54343	-2.84127	0.687972	-4.12992	0.000134305
ENSMUSG00000045010	Gm4779	ensembl_havana	6.24921	-2.84026	0.672853	-4.22122	9.23162e-05
ENSMUSG00000046378	Asphd1	ensembl_havana	110.768	-2.83983	0.294003	-9.65918	8.06368e-21
ENSMUSG00000034161	Scx	ensembl	52.3075	-2.83876	0.393382	-7.2163	4.60805e-12
ENSMUSG00000105489	Gm43477	havana	13.2922	-2.83809	0.585576	-4.84667	5.58945e-06
ENSMUSG00000086353	Gm13481	havana	1.07244	-2.83806	0.873647	-3.24852	0.00343288
ENSMUSG00000084883	Ccdc85c	ensembl	489.757	-2.83787	0.143053	-19.8379	5.60731e-85
ENSMUSG00000047155	Cyp4x1	ensembl_havana	142.742	-2.83574	0.935035	-3.03277	0.00679144
ENSMUSG00000032034	Kcnj5	ensembl	3.57224	-2.83528	0.600226	-4.72368	1.00044e-05
ENSMUSG00000027070	Lrp2	ensembl_havana	20.1392	-2.83471	0.404044	-7.01584	1.83646e-11
ENSMUSG00000085838	Chn1os1	havana	3.45723	-2.83424	0.596104	-4.7546	8.64957e-06
ENSMUSG00000086095	Gm15328	havana	18.4919	-2.83259	0.273858	-10.3433	9.87627e-24
ENSMUSG00000029410	Ppef2	ensembl_havana	11.1956	-2.83196	0.396313	-7.14576	7.5151e-12
ENSMUSG00000031980	Agt	ensembl	2246.86	-2.83166	0.508556	-5.56805	1.38024e-07
ENSMUSG00000030303	Far2	ensembl_havana	142.237	-2.83106	0.153129	-18.4881	6.37827e-74
ENSMUSG00000020486	Sept4	ensembl_havana	4269.11	-2.83092	0.169461	-16.7055	1.65792e-60
ENSMUSG00000104330	Gm38285	havana	1.55692	-2.83043	0.740367	-3.82301	0.000452182
ENSMUSG00000034227	Foxj1	ensembl_havana	464.941	-2.83017	0.15191	-18.6306	4.92516e-75
ENSMUSG00000090326	Dthd1	ensembl_havana	1.02529	-2.82986	0.82153	-3.44462	0.00177825
ENSMUSG00000025468	Caly	ensembl	586.47	-2.82856	0.28388	-9.9639	4.35765e-22
ENSMUSG00000050511	Oprd1	ensembl_havana	39.6181	-2.82824	0.884983	-3.19581	0.00407529
ENSMUSG00000042268	Slc26a9	ensembl_havana	1.96584	-2.82782	0.773849	-3.65423	0.000844408
ENSMUSG00000035390	Brsk1	ensembl_havana	5172.37	-2.82477	0.105993	-26.6504	5.02467e-153
ENSMUSG00000069825	Spata22	ensembl_havana	3.79262	-2.82386	0.540566	-5.22389	8.57044e-07
ENSMUSG00000021791	Dydc2	ensembl	13.9984	-2.82102	0.422094	-6.6834	1.69111e-10
ENSMUSG00000022097	Sftpc	ensembl	1.86515	-2.82077	0.711696	-3.96345	0.000262241
ENSMUSG00000030043	Tacr1	ensembl_havana	162.417	-2.81921	0.656914	-4.2916	6.84285e-05
ENSMUSG00000084996	Gm11419	havana	2.57815	-2.81697	0.702357	-4.01075	0.000217031
ENSMUSG00000058488	Kl	ensembl_havana	50.9423	-2.8158	0.385318	-7.30774	2.39967e-12
ENSMUSG00000028307	Aldob	ensembl_havana	24.7671	-2.81503	0.286003	-9.84264	1.40726e-21
ENSMUSG00000070304	Scn2b	ensembl	1257.45	-2.80936	0.194601	-14.4365	2.22134e-45
ENSMUSG00000060176	Kif27	ensembl	19.7592	-2.80907	0.331238	-8.48051	2.79242e-16
ENSMUSG00000043670	Diras1	ensembl_havana	1306.66	-2.80895	0.424115	-6.62309	2.50225e-10
ENSMUSG00000104093	A330015K06Rik	havana	70.0426	-2.80692	0.605857	-4.63298	1.5207e-05
ENSMUSG00000031727	Pmfbp1	ensembl	11.8134	-2.80658	0.393994	-7.12339	8.78687e-12
ENSMUSG00000042938	Gm14117	ensembl_havana	3.37839	-2.80531	0.549809	-5.10233	1.58981e-06
ENSMUSG00000024743	Syt7	ensembl	2278.85	-2.80528	0.402174	-6.97528	2.43019e-11
ENSMUSG00000032537	Ephb1	ensembl_havana	744.335	-2.80355	0.299366	-9.36496	1.24466e-19
ENSMUSG00000059325	Hopx	ensembl_havana	868.647	-2.80204	0.412362	-6.7951	8.11733e-11
ENSMUSG00000045761	Fam179a	ensembl_havana	48.7013	-2.80201	0.506695	-5.52997	1.70206e-07
ENSMUSG00000029544	Cabp1	ensembl_havana	1242.91	-2.80113	0.397593	-7.0452	1.49878e-11
ENSMUSG00000055010	A830031A19Rik	ensembl_havana	0.666008	-2.8003	0.923641	-3.03181	0.00681184
ENSMUSG00000063683	Glyat	ensembl_havana	17.9982	-2.79985	0.723888	-3.86779	0.0003808
ENSMUSG00000087333	Gm13652	havana	2.39956	-2.79878	0.837781	-3.3407	0.00252832
ENSMUSG00000026519	Tmem63a	ensembl_havana	1585.74	-2.79849	0.309063	-9.05475	2.03934e-18
ENSMUSG00000042249	Adrbk2	ensembl_havana	536.824	-2.79652	0.302143	-9.25561	3.36478e-19
ENSMUSG00000021228	Acot3	ensembl_havana	10.1044	-2.79566	0.821304	-3.40392	0.00204338
ENSMUSG00000029307	Dmp1	ensembl_havana	83.8693	-2.79443	0.375616	-7.43959	9.26519e-13
ENSMUSG00000027547	Sall4	ensembl_havana	4.04135	-2.79193	0.715464	-3.90227	0.0003332
ENSMUSG00000087461	C230014O12Rik	havana	6.78539	-2.79165	0.456769	-6.11174	6.12834e-09
ENSMUSG00000078500	Gm13235	ensembl_havana	0.65031	-2.79143	0.918297	-3.03979	0.0066506
ENSMUSG00000105481	6430500D05Rik	havana	0.65031	-2.79143	0.918297	-3.03979	0.0066506
ENSMUSG00000028488	Sh3gl2	ensembl_havana	2911.68	-2.79055	0.146699	-19.0222	3.34888e-78
ENSMUSG00000012126	Ubxn11	ensembl_havana	134.012	-2.79039	0.238351	-11.7071	3.95536e-30
ENSMUSG00000094628	Gm3252	ensembl_havana	12.4068	-2.79	0.559356	-4.98789	2.8131e-06
ENSMUSG00000050138	Kcnk12	ensembl	128.802	-2.78807	0.426653	-6.53474	4.42158e-10
ENSMUSG00000035984	Nme5	ensembl_havana	61.9289	-2.78742	0.227312	-12.2625	5.68437e-33
ENSMUSG00000064325	Hhip	ensembl_havana	84.2569	-2.78546	0.335932	-8.29176	1.31122e-15
ENSMUSG00000058248	Kcnh1	ensembl_havana	235.883	-2.7842	0.775739	-3.58909	0.00107072
ENSMUSG00000073119	Speer4a	ensembl_havana	2.18889	-2.78387	0.756421	-3.68032	0.000768001
ENSMUSG00000097456	Gm16958	havana	10.6841	-2.78229	0.434695	-6.40056	1.03489e-09
ENSMUSG00000087268	Gm14486	havana	3.02758	-2.78185	0.618229	-4.49972	2.76565e-05
ENSMUSG00000078838	Gm17382	havana	14.2845	-2.78066	0.375628	-7.40269	1.21248e-12
ENSMUSG00000054320	Lrrc36	ensembl_havana	19.9341	-2.77942	0.572711	-4.85309	5.42065e-06
ENSMUSG00000097838	C530050E15Rik	ensembl	11.8687	-2.77797	0.497704	-5.58158	1.2823e-07
ENSMUSG00000105893	Wdr46-ps	havana	0.896791	-2.7773	0.948923	-2.92679	0.00932939
ENSMUSG00000040740	Slc25a34	ensembl_havana	47.6381	-2.77599	0.445355	-6.23321	2.92267e-09
ENSMUSG00000096934	Gm26658	ensembl	2.72888	-2.7754	0.637626	-4.3527	5.26195e-05
ENSMUSG00000097877	Gm26703	havana	64.0782	-2.77211	0.298051	-9.3008	2.24055e-19
ENSMUSG00000074923	Pak6	ensembl_havana	237.585	-2.77132	0.231321	-11.9804	1.65066e-31
ENSMUSG00000002032	Tmem25	ensembl_havana	946.91	-2.77005	0.314393	-8.81079	1.72395e-17
ENSMUSG00000025370	Cdh9	ensembl_havana	29.2794	-2.7697	0.411551	-6.7299	1.24691e-10
ENSMUSG00000109491	Gm15396	havana	9.31044	-2.76862	0.336152	-8.23623	2.05141e-15
ENSMUSG00000036330	Slc18a1	ensembl_havana	9.60088	-2.76692	0.471428	-5.86924	2.5526e-08
ENSMUSG00000062778	Chia1	ensembl_havana	20.3957	-2.76665	0.593718	-4.65987	1.34563e-05
ENSMUSG00000097250	Gm26771	havana	5.77212	-2.76641	0.453952	-6.09406	6.81171e-09
ENSMUSG00000026331	Slco6c1	ensembl_havana	1.1093	-2.76641	0.928984	-2.97788	0.00801084
ENSMUSG00000060621	Nkpd1	ensembl_havana	32.551	-2.76623	0.206802	-13.3762	4.59922e-39
ENSMUSG00000027886	1700013F07Rik	ensembl_havana	4.98862	-2.76575	0.646277	-4.27951	7.19233e-05
ENSMUSG00000033872	Best4-ps	havana	1.10358	-2.76565	0.929031	-2.97692	0.00803327
ENSMUSG00000033383	Rtp1	ensembl	1.70105	-2.765	0.915811	-3.01918	0.00707554
ENSMUSG00000048442	Smim5	havana	31.4404	-2.76473	0.57744	-4.78791	7.39612e-06
ENSMUSG00000103707	Pcdha6	havana	7.33656	-2.76452	0.680188	-4.06434	0.000175336
ENSMUSG00000095295	Gm3488	ensembl_havana	1.33819	-2.76441	0.898235	-3.07761	0.00592009
ENSMUSG00000038473	Nos1ap	ensembl_havana	129.231	-2.76428	0.325959	-8.48046	2.79258e-16
ENSMUSG00000080816	Gm12447	havana	8.1754	-2.76277	0.393674	-7.0179	1.81106e-11
ENSMUSG00000055415	Atp10b	ensembl_havana	79.3619	-2.76262	0.491115	-5.62519	1.0091e-07
ENSMUSG00000087075	A230065H16Rik	ensembl_havana	8.6251	-2.75887	0.45602	-6.04988	8.87436e-09
ENSMUSG00000086711	Gm15482	havana	0.863205	-2.75883	0.937937	-2.94138	0.00893058
ENSMUSG00000025383	Il23a	ensembl	4.89641	-2.75821	0.696375	-3.96081	0.000265063
ENSMUSG00000041669	Prima1	ensembl_havana	166.125	-2.75725	0.471271	-5.85067	2.84446e-08
ENSMUSG00000068806	Olfr1259	ensembl_havana	1.01846	-2.75672	0.878592	-3.13766	0.0049056
ENSMUSG00000094132	Gm3264	ensembl_havana	0.781255	-2.75571	0.854181	-3.22614	0.00369158
ENSMUSG00000046109	AB041806	ensembl_havana	19.1428	-2.75512	0.294622	-9.3514	1.4085e-19
ENSMUSG00000025855	Prkar1b	ensembl_havana	6237.85	-2.7521	0.300267	-9.16549	7.55819e-19
ENSMUSG00000099564	Gm28729	havana	3.72425	-2.74906	0.709626	-3.87395	0.000371914
ENSMUSG00000095407	Tmem200c	ensembl	166.336	-2.74588	0.417072	-6.58371	3.22568e-10
ENSMUSG00000038745	Nlrp6	ensembl_havana	3.67604	-2.74581	0.605907	-4.53173	2.40035e-05
ENSMUSG00000070847	Vmn2r30	ensembl_havana	1.50279	-2.74575	0.823494	-3.33427	0.00258273
ENSMUSG00000020673	Tpo	ensembl_havana	5.1363	-2.7457	0.51195	-5.36323	4.15048e-07
ENSMUSG00000026991	Pkp4	ensembl_havana	5090	-2.74512	0.206532	-13.2915	1.39287e-38
ENSMUSG00000030350	Prmt8	ensembl_havana	241.599	-2.74467	0.342213	-8.02036	1.14779e-14
ENSMUSG00000056366	Fabp3-ps1	ensembl	1.49005	-2.74431	0.764675	-3.58886	0.00107158
ENSMUSG00000019590	Cyb561	ensembl_havana	438.892	-2.74331	0.446304	-6.14672	4.96044e-09
ENSMUSG00000022615	Tymp	ensembl	12.7748	-2.74219	0.348257	-7.87404	3.57583e-14
ENSMUSG00000043986	Spata31d1d	ensembl_havana	1.04962	-2.74122	0.879967	-3.11514	0.00526629
ENSMUSG00000026623	Lpgat1	ensembl_havana	1494.82	-2.74014	0.259333	-10.5661	1.00524e-24
ENSMUSG00000108158	Gm44002	havana	3.66106	-2.73835	0.595099	-4.60151	1.75491e-05
ENSMUSG00000085830	Grin1os	ensembl_havana	7.83715	-2.73817	0.559437	-4.89451	4.43221e-06
ENSMUSG00000060240	Cend1	ensembl_havana	3419.71	-2.73687	0.313792	-8.72192	3.70058e-17
ENSMUSG00000027254	Map1a	ensembl_havana	15806.5	-2.73596	0.300026	-9.11909	1.14566e-18
ENSMUSG00000053081	1700069B07Rik	ensembl_havana	1.50786	-2.73525	0.790158	-3.46165	0.00167787
ENSMUSG00000048377	Foxi2	ensembl	5.40233	-2.73404	0.802368	-3.40747	0.00201904
ENSMUSG00000025551	Fgf14	ensembl_havana	226.6	-2.73347	0.318737	-8.57594	1.26701e-16
ENSMUSG00000105711	Gm42598	havana	6.30576	-2.73258	0.469792	-5.81656	3.45462e-08
ENSMUSG00000086129	Gm13558	havana	17.5955	-2.73257	0.295222	-9.256	3.35442e-19
ENSMUSG00000098211	Gm27045	havana	0.780867	-2.73129	0.870412	-3.13792	0.00490165
ENSMUSG00000004630	Pcp2	ensembl_havana	1.02363	-2.73089	0.897629	-3.04234	0.00659803
ENSMUSG00000107433	Gm43882	havana	1.34812	-2.72633	0.934189	-2.91839	0.00956867
ENSMUSG00000040536	Necab1	ensembl_havana	379.675	-2.72322	0.600703	-4.53339	2.38284e-05
ENSMUSG00000043687	1190005I06Rik	ensembl_havana	2.6325	-2.72163	0.606074	-4.49059	2.87903e-05
ENSMUSG00000074217	2210011C24Rik	ensembl_havana	44.3848	-2.71334	0.200867	-13.5081	8.00167e-40
ENSMUSG00000075277	Haglr	ensembl_havana	45.1942	-2.71291	0.49213	-5.51259	1.87106e-07
ENSMUSG00000040978	Gm11992	ensembl_havana	36.5875	-2.71277	0.318563	-8.51562	2.08955e-16
ENSMUSG00000097610	A930012L18Rik	havana	17.9614	-2.71165	0.348035	-7.79129	6.74484e-14
ENSMUSG00000024041	Cryaa	ensembl	1.25097	-2.71047	0.870477	-3.11377	0.0052889
ENSMUSG00000079364	Gm3558	ensembl_havana	17.1717	-2.70888	0.288164	-9.40049	8.97439e-20
ENSMUSG00000091002	Tcerg1l	ensembl_havana	207.501	-2.70848	0.430048	-6.29808	1.96401e-09
ENSMUSG00000082474	Gm8213	ensembl_havana	1.77556	-2.7076	0.809878	-3.34321	0.00250701
ENSMUSG00000107412	Gm20383	havana	10.0254	-2.70596	0.465019	-5.81904	3.40948e-08
ENSMUSG00000064052	Gm5089	ensembl	2.03477	-2.70444	0.714902	-3.78295	0.000525962
ENSMUSG00000010044	Zmynd10	ensembl_havana	28.4383	-2.70374	0.423407	-6.38568	1.13511e-09
ENSMUSG00000034687	Fras1	ensembl_havana	51.3197	-2.70151	0.173583	-15.5632	1.25862e-52
ENSMUSG00000038128	Camk4	ensembl	379.378	-2.70023	0.168846	-15.9922	1.61257e-55
ENSMUSG00000043811	Rtn4r	ensembl_havana	92.282	-2.6998	0.345344	-7.81771	5.51503e-14
ENSMUSG00000105454	Gm43830	havana	4.42878	-2.6991	0.558728	-4.83078	6.02948e-06
ENSMUSG00000091230	Gm6970	ensembl	5.53835	-2.69739	0.449238	-6.00436	1.16275e-08
ENSMUSG00000096793	Gm3002	ensembl_havana	1.5187	-2.69718	0.871402	-3.09522	0.00560706
ENSMUSG00000104348	Gm37691	havana	38.3881	-2.6963	0.163859	-16.455	9.99387e-59
ENSMUSG00000020804	Aanat	ensembl_havana	15.015	-2.69565	0.345008	-7.81329	5.6989e-14
ENSMUSG00000101995	Gm29480	havana	17.1784	-2.69545	0.288641	-9.33841	1.58333e-19
ENSMUSG00000051146	Camk2n2	ensembl_havana	2165.32	-2.69463	0.130965	-20.5751	2.46556e-91
ENSMUSG00000055782	Abcd2	ensembl	647.707	-2.69353	0.261032	-10.3188	1.26438e-23
ENSMUSG00000028710	Atpaf1	ensembl_havana	769.255	-2.69192	0.136046	-19.7869	1.48767e-84
ENSMUSG00000070823	Gm1043	ensembl_havana	35.9624	-2.69155	0.606618	-4.43698	3.64435e-05
ENSMUSG00000022044	Stmn4	ensembl_havana	1550.28	-2.6908	0.235563	-11.4229	9.98841e-29
ENSMUSG00000020042	Btbd11	ensembl_havana	692.129	-2.68772	0.171521	-15.6699	2.44337e-53
ENSMUSG00000034226	Rhov	ensembl_havana	134	-2.68712	0.721436	-3.72469	0.000653928
ENSMUSG00000030771	Micalcl	ensembl_havana	28.3912	-2.68676	0.350707	-7.66098	1.80637e-13
ENSMUSG00000021476	Habp4	ensembl	3178.35	-2.68637	0.158019	-17.0003	1.23824e-62
ENSMUSG00000056755	Grm7	ensembl_havana	385.257	-2.68351	0.40342	-6.65191	2.07544e-10
ENSMUSG00000086098	Gm14291	havana	2.60343	-2.68327	0.627809	-4.27402	7.36467e-05
ENSMUSG00000032890	Rims3	ensembl_havana	1294.43	-2.6831	0.436613	-6.14526	5.00533e-09
ENSMUSG00000097615	Gm2061	ensembl	24.6443	-2.6827	0.303374	-8.8429	1.30717e-17
ENSMUSG00000085317	Gssos2	havana	1.45964	-2.68245	0.814352	-3.29397	0.00295767
ENSMUSG00000073929	Trim30e-ps1	ensembl_havana	2.38063	-2.68121	0.703654	-3.81042	0.000474285
ENSMUSG00000036192	Rorb	ensembl_havana	322.91	-2.68104	0.301795	-8.88365	9.17126e-18
ENSMUSG00000021090	Lrrc9	ensembl_havana	16.1821	-2.68077	0.328254	-8.16674	3.58924e-15
ENSMUSG00000015981	Stk32c	ensembl_havana	303.865	-2.67915	0.474113	-5.65087	8.7669e-08
ENSMUSG00000107640	Gm44119	havana	2.32409	-2.67789	0.678663	-3.94583	0.0002812
ENSMUSG00000098589	Gm27353	ensembl	2.88771	-2.67537	0.616325	-4.34083	5.5439e-05
ENSMUSG00000087026	A230103J11Rik	havana	29.8811	-2.67501	0.239922	-11.1495	2.03147e-27
ENSMUSG00000030708	Dnajb13	ensembl_havana	27.7044	-2.67477	0.499118	-5.35901	4.24581e-07
ENSMUSG00000025488	Cox8b	ensembl	5.76602	-2.67344	0.618918	-4.31954	6.06892e-05
ENSMUSG00000026114	Cnga3	ensembl_havana	2.78377	-2.67087	0.777526	-3.43509	0.0018367
ENSMUSG00000029248	Thegl	ensembl_havana	1.4259	-2.66972	0.829498	-3.21848	0.00378305
ENSMUSG00000104841	Gm17743	havana	1.7942	-2.66835	0.808227	-3.30148	0.00288462
ENSMUSG00000055045	Gm11190	ensembl_havana	3.11697	-2.66665	0.589007	-4.52737	2.44461e-05
ENSMUSG00000038738	Shank1	ensembl_havana	2995.72	-2.66538	0.234992	-11.3424	2.46261e-28
ENSMUSG00000030806	Stx1b	ensembl_havana	7901.74	-2.66524	0.13664	-19.5055	3.37983e-82
ENSMUSG00000044034	Npb	ensembl_havana	36.5047	-2.66412	0.30624	-8.69946	4.48039e-17
ENSMUSG00000039632	Ccdc151	ensembl	41.2232	-2.66293	0.217946	-12.2183	9.63384e-33
ENSMUSG00000024064	Galnt14	ensembl_havana	153.529	-2.66087	0.467266	-5.69454	6.87481e-08
ENSMUSG00000050783	Htr1f	ensembl	4.28891	-2.66069	0.538411	-4.94175	3.529e-06
ENSMUSG00000022212	Cpne6	ensembl_havana	930.382	-2.65967	0.699658	-3.80139	0.000490238
ENSMUSG00000107272	Gm42730	havana	10.7724	-2.65736	0.6272	-4.23687	8.63631e-05
ENSMUSG00000027584	Oprl1	ensembl_havana	744.682	-2.65706	0.194174	-13.6839	7.55759e-41
ENSMUSG00000106422	Gm42812	havana	1.37755	-2.65654	0.756488	-3.51168	0.00140913
ENSMUSG00000052616	Ccdc79	ensembl_havana	8.80677	-2.65466	0.416486	-6.37396	1.22381e-09
ENSMUSG00000000792	Slc5a5	ensembl_havana	92.6194	-2.65454	0.394819	-6.72344	1.30141e-10
ENSMUSG00000044361	BC024139	ensembl_havana	28.4666	-2.65268	0.509911	-5.20224	9.57912e-07
ENSMUSG00000035653	Lrfn5	ensembl_havana	410.369	-2.65015	0.353874	-7.48897	6.46265e-13
ENSMUSG00000022229	Atp12a	ensembl	1.18163	-2.64946	0.852579	-3.10759	0.00539444
ENSMUSG00000079580	Tmem217	ensembl	2.2549	-2.64855	0.663839	-3.98974	0.000236038
ENSMUSG00000079386	Gm3173	ensembl_havana	1.14012	-2.64777	0.793416	-3.33718	0.00255785
ENSMUSG00000019775	Rgs17	ensembl_havana	1420.54	-2.64675	0.223116	-11.8627	6.54442e-31
ENSMUSG00000074818	Pdzd7	ensembl_havana	80.1925	-2.6445	0.194389	-13.6042	2.20576e-40
ENSMUSG00000062794	Zfp599	ensembl_havana	35.5012	-2.64371	0.270681	-9.76687	2.91643e-21
ENSMUSG00000052125	F730043M19Rik	ensembl_havana	233.185	-2.64328	0.27228	-9.70794	5.08578e-21
ENSMUSG00000000766	Oprm1	ensembl_havana	5.14642	-2.64236	0.695943	-3.79681	0.000498946
ENSMUSG00000085010	Gssos1	havana	1.46428	-2.6387	0.828515	-3.18486	0.00422123
ENSMUSG00000098076	Gm6981	havana	22.9933	-2.63797	0.363667	-7.25381	3.52747e-12
ENSMUSG00000042198	Chchd7	ensembl_havana	309.496	-2.63743	0.274375	-9.61251	1.25084e-20
ENSMUSG00000019817	Plagl1	ensembl_havana	283.273	-2.63591	0.397179	-6.63658	2.29366e-10
ENSMUSG00000018830	Myh11	ensembl	331.795	-2.63496	0.447487	-5.88835	2.28323e-08
ENSMUSG00000052572	Dlg2	ensembl_havana	1457.06	-2.63334	0.144628	-18.2076	1.00123e-71
ENSMUSG00000029449	Rhof	ensembl_havana	428.548	-2.63327	0.195335	-13.4808	1.15343e-39
ENSMUSG00000101234	1700007E05Rik	havana	1.35094	-2.63321	0.768335	-3.42717	0.00188701
ENSMUSG00000031112	Stk26	ensembl_havana	39.3539	-2.63309	0.383368	-6.86831	4.99616e-11
ENSMUSG00000036617	Etl4	ensembl_havana	713.321	-2.63193	0.50025	-5.26123	7.07843e-07
ENSMUSG00000046182	Gsg1l	ensembl_havana	173.401	-2.63181	0.382423	-6.88194	4.56757e-11
ENSMUSG00000028778	Hcrtr1	ensembl_havana	44.0996	-2.63084	0.373651	-7.04089	1.5443e-11
ENSMUSG00000102869	2900097C17Rik	ensembl_havana	580.826	-2.6307	0.430824	-6.1062	6.33725e-09
ENSMUSG00000059481	Plg	ensembl	4.4263	-2.62446	0.479105	-5.47784	2.25155e-07
ENSMUSG00000051435	Fhad1	ensembl_havana	47.4922	-2.62441	0.299395	-8.76571	2.54541e-17
ENSMUSG00000096039	D830030K20Rik	ensembl_havana	16.7854	-2.62375	0.393698	-6.66437	1.91683e-10
ENSMUSG00000091705	H2-Q2	ensembl_havana	21.5458	-2.62361	0.427576	-6.136	5.29096e-09
ENSMUSG00000054901	Arhgef33	ensembl	20.4858	-2.62315	0.242401	-10.8215	6.9101e-26
ENSMUSG00000090291	Lrrc10b	ensembl	34.1928	-2.62107	0.548009	-4.7829	7.57232e-06
ENSMUSG00000106598	Gm43532	havana	1.2139	-2.62101	0.902424	-2.90441	0.00997787
ENSMUSG00000108079	Gm44210	havana	51.7604	-2.62077	0.350375	-7.4799	6.90621e-13
ENSMUSG00000064343	mt-Tq	insdc	8.8707	-2.62016	0.35206	-7.44235	9.07592e-13
ENSMUSG00000104528	Gm43314	havana	3.0943	-2.62005	0.609644	-4.29768	6.66771e-05
ENSMUSG00000053441	Adamts19	ensembl	17.9525	-2.61944	0.437333	-5.98957	1.26724e-08
ENSMUSG00000067242	Lgi1	ensembl_havana	1260.67	-2.61943	0.228612	-11.458	6.80674e-29
ENSMUSG00000018486	Wnt9b	ensembl_havana	2.00984	-2.6194	0.776195	-3.37467	0.00225724
ENSMUSG00000029212	Gabrb1	ensembl_havana	771.683	-2.61611	0.467647	-5.59419	1.19771e-07
ENSMUSG00000038354	Ankrd35	ensembl_havana	403.074	-2.61597	0.24545	-10.6579	3.86672e-25
ENSMUSG00000107879	9330102E08Rik	havana	208.323	-2.61527	0.240088	-10.8929	3.2491e-26
ENSMUSG00000028833	Ncdn	ensembl_havana	9953.86	-2.61438	0.195752	-13.3555	6.01868e-39
ENSMUSG00000108368	RP23-335C3.10	havana	26.3704	-2.61084	0.273099	-9.56004	2.05176e-20
ENSMUSG00000097069	Gm16998	ensembl	3.05853	-2.60509	0.60713	-4.29083	6.86314e-05
ENSMUSG00000068876	Cgn	ensembl_havana	92.2025	-2.60383	0.265846	-9.79452	2.2435e-21
ENSMUSG00000035849	Krt222	ensembl_havana	630.683	-2.60317	0.163157	-15.955	2.89776e-55
ENSMUSG00000031594	Fgl1	ensembl_havana	3.69533	-2.60306	0.623847	-4.17259	0.000112748
ENSMUSG00000041309	Nkx6-2	ensembl_havana	336.411	-2.60292	0.599677	-4.34055	5.54978e-05
ENSMUSG00000052273	Dnah3	ensembl_havana	1.71286	-2.6022	0.795851	-3.26971	0.00320438
ENSMUSG00000102697	Pcdhac2	ensembl_havana	117.928	-2.60182	0.385142	-6.75547	1.05409e-10
ENSMUSG00000023473	Celsr3	ensembl_havana	589.508	-2.60143	0.299438	-8.68772	4.95348e-17
ENSMUSG00000053613	Notumos	havana	7.23722	-2.60001	0.599131	-4.33963	5.57227e-05
ENSMUSG00000022061	Nkx3-1	ensembl_havana	2.43158	-2.59876	0.603773	-4.30421	6.48207e-05
ENSMUSG00000060735	Rxfp3	ensembl_havana	18.4747	-2.5959	0.686807	-3.77967	0.000532129
ENSMUSG00000064065	Ipcef1	ensembl_havana	91.3467	-2.59423	0.20494	-12.6585	4.52694e-35
ENSMUSG00000020081	Tacr2	ensembl	3.11187	-2.59377	0.630998	-4.11059	0.000145456
ENSMUSG00000054409	Tmem74	ensembl	26.8333	-2.59241	0.480935	-5.39034	3.59734e-07
ENSMUSG00000032303	Chrna3	ensembl	34.446	-2.5924	0.673123	-3.85131	0.000405973
ENSMUSG00000048485	Zbtb8b	ensembl_havana	42.276	-2.59205	0.373828	-6.9338	3.22035e-11
ENSMUSG00000000983	Wfdc18	ensembl_havana	13.0892	-2.59142	0.502995	-5.15198	1.23754e-06
ENSMUSG00000064225	Paqr9	ensembl_havana	606.312	-2.59098	0.338854	-7.6463	2.01612e-13
ENSMUSG00000096257	Ccer2	ensembl_havana	39.1679	-2.59004	0.327565	-7.90695	2.77652e-14
ENSMUSG00000063430	Wscd2	ensembl_havana	310.778	-2.58901	0.195003	-13.2767	1.68474e-38
ENSMUSG00000056300	Gm13247	ensembl_havana	1.6815	-2.58824	0.770695	-3.35832	0.00238519
ENSMUSG00000004748	Mtfp1	ensembl_havana	283.483	-2.58784	0.113594	-22.7814	7.28789e-112
ENSMUSG00000109572	Cfap99	havana	20.7051	-2.58719	0.499809	-5.17636	1.0929e-06
ENSMUSG00000089699	Gm1992	havana	8.23657	-2.58627	0.72519	-3.56633	0.00116212
ENSMUSG00000021259	Cyp46a1	ensembl	616.201	-2.58623	0.128835	-20.0741	5.31625e-87
ENSMUSG00000015980	Lrrc27	ensembl_havana	156.285	-2.58423	0.328323	-7.87098	3.66053e-14
ENSMUSG00000038984	Tspyl5	ensembl	366.845	-2.58313	0.114462	-22.5675	9.08977e-110
ENSMUSG00000028982	Slc25a33	ensembl_havana	628.279	-2.57983	0.147717	-17.4647	4.44112e-66
ENSMUSG00000046991	Wdr27	ensembl	18.4401	-2.57835	0.495657	-5.20187	9.59663e-07
ENSMUSG00000097419	Gm26666	havana	15.2745	-2.57748	0.360637	-7.14702	7.46157e-12
ENSMUSG00000040035	Disp2	ensembl_havana	6450.07	-2.57741	0.207209	-12.4387	6.81802e-34
ENSMUSG00000028552	Eps15	ensembl_havana	2588.28	-2.57737	0.323919	-7.95683	1.88582e-14
ENSMUSG00000104868	Gm9954	ensembl_havana	28.4962	-2.57689	0.728494	-3.53729	0.00128738
ENSMUSG00000064451	Snora23	ensembl	0.917644	-2.57539	0.886861	-2.90394	0.00999111
ENSMUSG00000020123	Avpr1a	ensembl_havana	18.8194	-2.57484	0.377846	-6.81453	7.14957e-11
ENSMUSG00000021700	Rab3c	ensembl	2200.05	-2.57249	0.351576	-7.31702	2.2485e-12
ENSMUSG00000070717	Gm10300	ensembl	3.22746	-2.57197	0.582012	-4.41911	3.94146e-05
ENSMUSG00000064337	mt-Rnr1	insdc	23161.1	-2.57171	0.187239	-13.7349	3.82193e-41
ENSMUSG00000084771	A230072E10Rik	havana	14.3657	-2.56951	0.300259	-8.55765	1.47293e-16
ENSMUSG00000032564	Cpne4	ensembl_havana	196.309	-2.56763	0.838683	-3.0615	0.00621864
ENSMUSG00000023267	Gabrr2	ensembl_havana	16.2838	-2.56703	0.346154	-7.41585	1.10181e-12
ENSMUSG00000079497	Gm13420	havana	2.18057	-2.56677	0.726167	-3.53469	0.00129879
ENSMUSG00000037138	Aff3	ensembl_havana	575.39	-2.5663	0.382657	-6.70653	1.4545e-10
ENSMUSG00000022208	Jph4	ensembl_havana	1826.62	-2.56577	0.354628	-7.23509	4.03389e-12
ENSMUSG00000087639	Gm15512	havana	17.8608	-2.56564	0.345885	-7.41761	1.0876e-12
ENSMUSG00000011751	Sptbn4	ensembl_havana	1831.95	-2.56531	0.152781	-16.7908	4.07822e-61
ENSMUSG00000016179	Camk1g	ensembl_havana	348.759	-2.56522	0.4169	-6.15309	4.78057e-09
ENSMUSG00000041263	Rusc1	ensembl_havana	892.122	-2.56391	0.334167	-7.67254	1.65541e-13
ENSMUSG00000027360	Hdc	ensembl_havana	41.2172	-2.56335	0.441482	-5.80626	3.66054e-08
ENSMUSG00000057378	Ryr3	ensembl_havana	330.411	-2.56073	0.491484	-5.2102	9.19699e-07
ENSMUSG00000025757	Hspa4l	ensembl_havana	2322.86	-2.56025	0.126038	-20.3134	4.55746e-89
ENSMUSG00000060257	Scrt2	ensembl_havana	298.155	-2.55936	0.761215	-3.36221	0.00235424
ENSMUSG00000030321	Efcab12	ensembl_havana	56.4028	-2.55883	0.337227	-7.58786	3.12495e-13
ENSMUSG00000052302	Tbc1d30	ensembl	738.044	-2.55622	0.152575	-16.7539	7.45295e-61
ENSMUSG00000047940	Stpg2	ensembl_havana	1.91734	-2.55353	0.721653	-3.53844	0.00128215
ENSMUSG00000062591	Tubb4a	ensembl	15104	-2.55302	0.189167	-13.4961	9.40464e-40
ENSMUSG00000085833	Gm13003	havana	1.62563	-2.55236	0.768493	-3.32125	0.00269925
ENSMUSG00000032417	Rwdd2a	ensembl_havana	304.511	-2.55219	0.199705	-12.7798	9.88689e-36
ENSMUSG00000102207	Gm10344	ensembl_havana	4.05123	-2.55128	0.565358	-4.51269	2.6092e-05
ENSMUSG00000097788	Gm16596	ensembl	9.39409	-2.54969	0.354983	-7.18258	5.82834e-12
ENSMUSG00000097281	Gm26685	havana	2.09896	-2.54928	0.667689	-3.81807	0.000460421
ENSMUSG00000073752	Gm10570	ensembl	6.94068	-2.54849	0.385684	-6.6077	2.75952e-10
ENSMUSG00000086851	A430108G06Rik	havana	9.25958	-2.54624	0.334195	-7.61903	2.4702e-13
ENSMUSG00000044505	Lingo4	ensembl_havana	66.6202	-2.54616	0.263794	-9.65208	8.62174e-21
ENSMUSG00000000690	Hoxb6	ensembl_havana	405.822	-2.54462	0.431269	-5.90032	2.12845e-08
ENSMUSG00000087528	9830144P21Rik	havana	2.21269	-2.54409	0.726954	-3.49966	0.00146929
ENSMUSG00000016194	Hsd11b1	ensembl_havana	528.979	-2.54347	0.532852	-4.77332	7.92174e-06
ENSMUSG00000029088	Kcnip4	ensembl_havana	599.735	-2.54334	0.721839	-3.52341	0.00135118
ENSMUSG00000105255	Gm42413	havana	6.47709	-2.54327	0.448511	-5.67047	7.86083e-08
ENSMUSG00000051279	Gdf6	ensembl_havana	3.26017	-2.54107	0.633352	-4.0121	0.000215942
ENSMUSG00000040729	Cep126	ensembl	124.49	-2.54001	0.34068	-7.45572	8.23788e-13
ENSMUSG00000039313	AF529169	ensembl_havana	240.938	-2.53986	0.23816	-10.6645	3.60662e-25
ENSMUSG00000079428	Tceal7	ensembl_havana	4.83688	-2.53986	0.510319	-4.97701	2.96928e-06
ENSMUSG00000098739	Gm27151	havana	5.81383	-2.53972	0.440133	-5.77034	4.48438e-08
ENSMUSG00000052364	B630019K06Rik	ensembl_havana	916.159	-2.53928	0.110896	-22.8977	5.45509e-113
ENSMUSG00000106583	4930447N08Rik	havana	1.38835	-2.5391	0.863988	-2.93882	0.00900094
ENSMUSG00000035189	Ano4	ensembl_havana	568.811	-2.53828	0.169104	-15.0102	5.45329e-49
ENSMUSG00000107276	Gm42858	havana	7.36473	-2.53809	0.378214	-6.71072	1.41508e-10
ENSMUSG00000027674	Pex5l	ensembl_havana	2212.23	-2.53727	0.247303	-10.2598	2.29973e-23
ENSMUSG00000042109	Csdc2	ensembl_havana	1845.61	-2.53632	0.358638	-7.07208	1.24848e-11
ENSMUSG00000021820	Camk2g	ensembl	4903.92	-2.53574	0.226763	-11.1824	1.42647e-27
ENSMUSG00000096947	Gm26723	ensembl	4.71559	-2.5352	0.454588	-5.5769	1.31451e-07
ENSMUSG00000019923	Zwint	ensembl_havana	9056.83	-2.5342	0.221757	-11.4278	9.46277e-29
ENSMUSG00000004948	Zp3	ensembl_havana	2.09831	-2.53401	0.674094	-3.75913	0.000575345
ENSMUSG00000034918	Cdhr2	ensembl_havana	9.35967	-2.53381	0.388163	-6.5277	4.62336e-10
ENSMUSG00000028784	Spocd1	havana	15.1691	-2.53292	0.295469	-8.57252	1.30261e-16
ENSMUSG00000001827	Folr1	ensembl_havana	7.17152	-2.53248	0.718972	-3.52236	0.00135614
ENSMUSG00000085773	Gm16233	havana	2.3679	-2.53175	0.692493	-3.65599	0.000839047
ENSMUSG00000040703	Cyp2s1	ensembl_havana	104.713	-2.53163	0.518489	-4.8827	4.69347e-06
ENSMUSG00000006143	Upk3bl	ensembl_havana	4.32873	-2.53066	0.568264	-4.45331	3.39439e-05
ENSMUSG00000086810	Gm13110	havana	1.27572	-2.52994	0.785837	-3.21941	0.00377221
ENSMUSG00000033585	Ndn	ensembl_havana	2610.68	-2.52909	0.250669	-10.0893	1.26396e-22
ENSMUSG00000026514	Cnih3	ensembl_havana	59.1984	-2.52868	0.273925	-9.23128	4.19685e-19
ENSMUSG00000047034	Ankrd33	ensembl	6.48756	-2.52637	0.82189	-3.07385	0.0059874
ENSMUSG00000021730	Hcn1	ensembl_havana	667.839	-2.52632	0.412409	-6.12577	5.63113e-09
ENSMUSG00000102234	Gm37885	havana	115.951	-2.52569	0.295912	-8.53525	1.77733e-16
ENSMUSG00000102615	Gm37844	havana	53.8177	-2.5244	0.341309	-7.39622	1.27004e-12
ENSMUSG00000086794	Gm11642	havana	27.3132	-2.52413	0.340245	-7.41857	1.08067e-12
ENSMUSG00000086128	St8sia3os	havana	1.08728	-2.52375	0.835789	-3.01961	0.00706755
ENSMUSG00000107240	Gm43231	havana	1.6798	-2.52371	0.833198	-3.02894	0.00687125
ENSMUSG00000010086	Rnf112	ensembl_havana	1113.51	-2.52347	0.238593	-10.5765	9.04272e-25
ENSMUSG00000039021	Ttc16	ensembl_havana	25.4854	-2.52273	0.364393	-6.92312	3.46251e-11
ENSMUSG00000028635	Edn2	ensembl_havana	1.94174	-2.52178	0.783584	-3.21827	0.00378549
ENSMUSG00000067144	Slc22a7	ensembl	6.38065	-2.51963	0.60218	-4.18418	0.000107607
ENSMUSG00000056413	Adap1	ensembl_havana	1726.47	-2.51834	0.337498	-7.46179	7.87409e-13
ENSMUSG00000018548	Trim37	ensembl_havana	3309.99	-2.51745	0.131991	-19.073	1.29531e-78
ENSMUSG00000053192	Mllt11	ensembl_havana	2414.6	-2.51722	0.301981	-8.33572	9.13431e-16
ENSMUSG00000064851	Gm24525	ensembl	2.61341	-2.51556	0.849872	-2.95993	0.00845307
ENSMUSG00000039543	Cfap70	ensembl_havana	29.1129	-2.51477	0.407309	-6.1741	4.20326e-09
ENSMUSG00000041617	Ccdc74a	ensembl_havana	254.783	-2.51382	0.334665	-7.51145	5.48026e-13
ENSMUSG00000022629	Kif21a	ensembl	2141.94	-2.51288	0.562856	-4.46452	3.22851e-05
ENSMUSG00000031603	Fgf20	ensembl_havana	4.73053	-2.51264	0.519997	-4.83202	5.99378e-06
ENSMUSG00000042078	Svop	ensembl_havana	998.25	-2.51162	0.223259	-11.2498	6.86964e-28
ENSMUSG00000075437	Gm11681	ensembl_havana	7.21619	-2.51108	0.478979	-5.24255	7.79704e-07
ENSMUSG00000027950	Chrnb2	ensembl_havana	599.462	-2.51031	0.396771	-6.32684	1.64357e-09
ENSMUSG00000052221	Ppp1r36	ensembl	25.1312	-2.50809	0.36544	-6.8632	5.17547e-11
ENSMUSG00000085502	Gm12320	havana	2.89694	-2.50809	0.611928	-4.09866	0.000152705
ENSMUSG00000060843	Ctnna3	ensembl_havana	105.689	-2.50754	0.370983	-6.75917	1.02874e-10
ENSMUSG00000027858	Tspan2	ensembl_havana	3443.58	-2.50555	0.250596	-9.99835	3.11314e-22
ENSMUSG00000055214	Pld5	ensembl_havana	210.531	-2.50496	0.515113	-4.86294	5.16725e-06
ENSMUSG00000042724	Map3k9	ensembl	690.202	-2.50461	0.381204	-6.57028	3.51554e-10
ENSMUSG00000038026	Kcnj9	ensembl_havana	362.839	-2.50241	0.174735	-14.3212	1.14435e-44
ENSMUSG00000107163	Gm43496	havana	1.80879	-2.50159	0.755431	-3.31147	0.00279218
ENSMUSG00000040147	Maob	ensembl_havana	307.491	-2.50153	0.30291	-8.25834	1.71641e-15
ENSMUSG00000030729	Pgm2l1	ensembl_havana	1335.55	-2.50108	0.402895	-6.20776	3.41915e-09
ENSMUSG00000031910	Has3	ensembl_havana	50.0356	-2.50064	0.289138	-8.64862	6.87661e-17
ENSMUSG00000063018	2010204K13Rik	havana	35.0186	-2.49994	0.285497	-8.75643	2.75538e-17
ENSMUSG00000003282	Plag1	ensembl_havana	11.225	-2.49833	0.603704	-4.13833	0.000129766
ENSMUSG00000057967	Fgf18	ensembl_havana	82.765	-2.49739	0.445412	-5.60692	1.11677e-07
ENSMUSG00000022602	Arc	ensembl_havana	345.436	-2.49575	0.334777	-7.45498	8.27702e-13
ENSMUSG00000041423	Paqr6	ensembl_havana	767.507	-2.49554	0.423309	-5.89531	2.19233e-08
ENSMUSG00000041014	Nrg3	ensembl_havana	230.29	-2.49544	0.300312	-8.3095	1.13402e-15
ENSMUSG00000037196	Pacrg	ensembl_havana	197.237	-2.49164	0.128096	-19.4514	9.52023e-82
ENSMUSG00000008028	1700008O03Rik	ensembl_havana	24.3022	-2.49042	0.200831	-12.4006	1.08355e-33
ENSMUSG00000102252	Snrpn	ensembl_havana	2197.85	-2.49024	0.224629	-11.086	4.05984e-27
ENSMUSG00000004187	Kifc2	ensembl	2411.1	-2.48927	0.166111	-14.9856	7.83334e-49
ENSMUSG00000026825	Dnm1	ensembl_havana	11232.1	-2.48867	0.191054	-13.026	4.37943e-37
ENSMUSG00000097451	Rian	havana	5505.3	-2.4886	0.153632	-16.1984	6.16411e-57
ENSMUSG00000042515	Mum1l1	ensembl_havana	54.2326	-2.48849	0.424311	-5.86476	2.62044e-08
ENSMUSG00000019027	Dnah1	ensembl	81.9389	-2.48771	0.47346	-5.25432	7.32985e-07
ENSMUSG00000090671	Gm5067	havana	11.4454	-2.48633	0.34009	-7.3108	2.35097e-12
ENSMUSG00000026676	Ccdc3	ensembl_havana	338.289	-2.48575	0.270731	-9.18161	6.54998e-19
ENSMUSG00000075573	Defb47	ensembl_havana	1.01389	-2.4849	0.818765	-3.03494	0.00674933
ENSMUSG00000045009	Prrt3	ensembl_havana	539.321	-2.4848	0.207577	-11.9705	1.84473e-31
ENSMUSG00000097326	A330048O09Rik	ensembl	19.579	-2.48423	0.32921	-7.54605	4.24804e-13
ENSMUSG00000036586	Grifin	ensembl_havana	2.77153	-2.48382	0.554006	-4.48337	2.97192e-05
ENSMUSG00000030125	Lrrc23	ensembl_havana	59.6781	-2.48236	0.447435	-5.54797	1.54188e-07
ENSMUSG00000064339	mt-Rnr2	insdc	51452.8	-2.48223	0.193801	-12.8082	6.90262e-36
ENSMUSG00000086655	C330018A13Rik	havana	8.61166	-2.4799	0.401629	-6.17459	4.19107e-09
ENSMUSG00000027221	Chst1	ensembl_havana	935.057	-2.47956	0.284963	-8.70133	4.40919e-17
ENSMUSG00000018865	Sult4a1	ensembl	4521.43	-2.47811	0.35359	-7.00841	1.93277e-11
ENSMUSG00000000706	Btn1a1	ensembl_havana	2.26881	-2.47526	0.667321	-3.70924	0.000692241
ENSMUSG00000097172	4930444M15Rik	ensembl	1.27486	-2.46958	0.806207	-3.06321	0.00618764
ENSMUSG00000055102	Zfp819	ensembl_havana	3.81863	-2.46933	0.500201	-4.93668	3.61555e-06
ENSMUSG00000097767	Miat	havana	2367.91	-2.46859	0.479899	-5.14398	1.28847e-06
ENSMUSG00000084898	Gm12371	havana	17.3131	-2.46809	0.602093	-4.09919	0.000152374
ENSMUSG00000045201	Lrrc3b	ensembl	135.375	-2.4641	0.40081	-6.14779	4.92907e-09
ENSMUSG00000030878	Cdr2	ensembl_havana	756.365	-2.46294	0.354988	-6.93811	3.13167e-11
ENSMUSG00000073184	Gm10479	ensembl	3.13051	-2.46253	0.647031	-3.80589	0.000482307
ENSMUSG00000074627	Mroh8	ensembl_havana	15.8962	-2.46219	0.301842	-8.1572	3.87301e-15
ENSMUSG00000030897	Cnga4	ensembl	8.39903	-2.46121	0.339389	-7.25187	3.5762e-12
ENSMUSG00000086438	Asb17os	havana	1.86478	-2.45858	0.817413	-3.00776	0.00731751
ENSMUSG00000026062	Slc9a2	ensembl_havana	60.618	-2.45806	0.421268	-5.83489	3.1167e-08
ENSMUSG00000040938	Slc16a11	ensembl_havana	173.487	-2.45691	0.627841	-3.91327	0.000319082
ENSMUSG00000042066	Tmcc2	ensembl_havana	3178.83	-2.45567	0.134191	-18.2998	1.93322e-72
ENSMUSG00000018459	Slc13a3	ensembl_havana	455.577	-2.45444	0.394133	-6.22744	3.02796e-09
ENSMUSG00000085888	Gm12224	havana	3.99901	-2.45386	0.670562	-3.65941	0.000828389
ENSMUSG00000038319	Kcnh2	ensembl_havana	1728.12	-2.45289	0.204511	-11.9939	1.40564e-31
ENSMUSG00000054423	Cadps	ensembl	2966.91	-2.45001	0.230113	-10.647	4.33944e-25
ENSMUSG00000087200	Lrp8os3	havana	19.7328	-2.4491	0.259616	-9.43356	6.60992e-20
ENSMUSG00000031293	Rs1	ensembl_havana	4.59097	-2.4472	0.624302	-3.91989	0.000311211
ENSMUSG00000043659	Npsr1	ensembl_havana	2.75605	-2.44701	0.832591	-2.93903	0.00899539
ENSMUSG00000033389	Arhgap44	ensembl_havana	2366.21	-2.44423	0.116514	-20.9779	6.38252e-95
ENSMUSG00000100929	Gm28064	havana	5.84646	-2.44392	0.430848	-5.67235	7.78208e-08
ENSMUSG00000109441	RP23-414I24.10	havana	1.87379	-2.4407	0.795381	-3.0686	0.00608771
ENSMUSG00000086172	2700068H02Rik	havana	2.087	-2.4407	0.734195	-3.32432	0.00267055
ENSMUSG00000021534	1700001L19Rik	ensembl	50.2427	-2.44008	0.288965	-8.44421	3.76731e-16
ENSMUSG00000026894	Morn5	ensembl_havana	8.01917	-2.43923	0.375101	-6.50286	5.42054e-10
ENSMUSG00000052430	Bmpr1b	ensembl_havana	255.546	-2.43902	0.367897	-6.62961	2.40012e-10
ENSMUSG00000063260	Syt10	ensembl_havana	11.2429	-2.43431	0.580394	-4.19423	0.000103241
ENSMUSG00000106813	Gm7181	havana	1.72419	-2.43405	0.742699	-3.27731	0.00312445
ENSMUSG00000085881	Gm15912	havana	45.6951	-2.43051	0.286698	-8.47761	2.85613e-16
ENSMUSG00000070133	Mir434	mirbase	2.77429	-2.42793	0.607061	-3.99948	0.000227156
ENSMUSG00000047797	Gjb1	ensembl_havana	962.066	-2.42781	0.292848	-8.29036	1.32621e-15
ENSMUSG00000038060	Dlec1	ensembl_havana	53.3286	-2.42627	0.366301	-6.62369	2.49386e-10
ENSMUSG00000024044	Epb41l3	ensembl_havana	6098.44	-2.4242	0.279663	-8.66828	5.83397e-17
ENSMUSG00000062961	Ccdc177	ensembl	121.251	-2.42388	0.250965	-9.65826	8.13146e-21
ENSMUSG00000008318	Relt	ensembl_havana	374.273	-2.42317	0.15873	-15.266	1.17179e-50
ENSMUSG00000084761	Gm12406	havana	6.89495	-2.42282	0.460724	-5.25872	7.17019e-07
ENSMUSG00000105966	Gm43242	havana	3.85372	-2.42262	0.626742	-3.86542	0.00038431
ENSMUSG00000039478	Micu3	ensembl_havana	1006.78	-2.42256	0.143651	-16.8642	1.20304e-61
ENSMUSG00000075405	9430097D07Rik	ensembl	4.74051	-2.42199	0.45644	-5.30626	5.59461e-07
ENSMUSG00000035200	Chrnb4	ensembl	11.2726	-2.42054	0.554961	-4.36165	5.06117e-05
ENSMUSG00000036915	Kirrel2	ensembl_havana	41.905	-2.42007	0.564035	-4.29063	6.86754e-05
ENSMUSG00000103985	Gm37446	havana	1.21968	-2.41828	0.825109	-2.93086	0.00921444
ENSMUSG00000025582	Nptx1	ensembl_havana	2065.49	-2.41739	0.263665	-9.16841	7.36307e-19
ENSMUSG00000033717	Adra2a	ensembl	705.686	-2.4163	0.280055	-8.62795	8.19119e-17
ENSMUSG00000050947	Amigo1	ensembl_havana	939.133	-2.41447	0.454974	-5.30684	5.57779e-07
ENSMUSG00000034853	Acot11	ensembl_havana	1099.24	-2.41326	0.340443	-7.08857	1.11719e-11
ENSMUSG00000039481	Nrtn	ensembl	36.3677	-2.4131	0.19119	-12.6215	7.19836e-35
ENSMUSG00000046204	Pnma2	ensembl_havana	397.864	-2.40997	0.334882	-7.19648	5.28285e-12
ENSMUSG00000078532	Nkain1	ensembl_havana	481.192	-2.40903	0.149755	-16.0865	3.68036e-56
ENSMUSG00000037735	2810032G03Rik	ensembl_havana	63.3346	-2.40811	0.498334	-4.83232	5.98559e-06
ENSMUSG00000046856	Gpr1	ensembl_havana	3.77058	-2.40484	0.545002	-4.41254	4.05481e-05
ENSMUSG00000036745	Ttll7	ensembl_havana	2678.53	-2.40421	0.371297	-6.47517	6.45698e-10
ENSMUSG00000015342	Xk	ensembl_havana	244.535	-2.40356	0.170056	-14.1339	1.59526e-43
ENSMUSG00000104117	Gm20743	havana	22.2925	-2.40345	0.436652	-5.50428	1.95456e-07
ENSMUSG00000105961	Gm42754	havana	1.21087	-2.4025	0.780996	-3.0762	0.00594599
ENSMUSG00000000567	Sox9	ensembl_havana	600.798	-2.40186	0.371917	-6.45805	7.19332e-10
ENSMUSG00000075270	Pde11a	ensembl_havana	86.4386	-2.39921	0.415386	-5.77586	4.34858e-08
ENSMUSG00000091378	Gm4219	havana	2.69426	-2.39803	0.603813	-3.97148	0.00025387
ENSMUSG00000020562	Efcab10	ensembl	5.87574	-2.39769	0.70666	-3.393	0.00212061
ENSMUSG00000021032	Ngb	ensembl_havana	77.6888	-2.39443	0.16193	-14.7868	1.44411e-47
ENSMUSG00000104277	Gm38299	havana	34.7044	-2.39432	0.275341	-8.69582	4.62242e-17
ENSMUSG00000006403	Adamts4	ensembl_havana	942.192	-2.3921	0.322816	-7.41011	1.14851e-12
ENSMUSG00000104210	Gm37984	havana	3.6552	-2.39173	0.541004	-4.4209	3.90937e-05
ENSMUSG00000026077	Npas2	ensembl_havana	110.923	-2.39153	0.383269	-6.23981	2.80714e-09
ENSMUSG00000039485	Tspyl4	ensembl_havana	8386.45	-2.39088	0.127079	-18.8142	1.65443e-76
ENSMUSG00000086943	4732414G09Rik	havana	7.85508	-2.39064	0.396209	-6.03379	9.77453e-09
ENSMUSG00000030525	Chrna7	ensembl_havana	35.0879	-2.38784	0.437829	-5.45382	2.56138e-07
ENSMUSG00000043126	D830039M14Rik	ensembl	8.51026	-2.38729	0.444002	-5.37676	3.86428e-07
ENSMUSG00000074847	Gm10775	ensembl	3.94243	-2.38704	0.525895	-4.53901	2.3238e-05
ENSMUSG00000087541	Hopxos	havana	6.4325	-2.38566	0.709317	-3.36332	0.00234568
ENSMUSG00000098019	Gm2546	havana	2.3675	-2.38505	0.609034	-3.91612	0.000315619
ENSMUSG00000086224	2700069I18Rik	havana	5.65325	-2.3829	0.432113	-5.51454	1.85134e-07
ENSMUSG00000031932	Gpr83	ensembl_havana	97.3507	-2.38091	0.668714	-3.56043	0.00118624
ENSMUSG00000045664	Cdc42ep2	ensembl	341.497	-2.37994	0.331052	-7.189	5.57116e-12
ENSMUSG00000086292	Gm16052	havana	1.18014	-2.37983	0.785834	-3.02842	0.00688069
ENSMUSG00000024423	Impact	ensembl	3396.97	-2.37907	0.0849073	-28.0196	3.65315e-169
ENSMUSG00000032373	Car12	ensembl_havana	58.9964	-2.37896	0.339198	-7.0135	1.86559e-11
ENSMUSG00000019194	Scn1b	ensembl	3963.88	-2.37822	0.260034	-9.14583	9.01005e-19
ENSMUSG00000069670	Nkain2	ensembl_havana	803.189	-2.37768	0.441838	-5.38135	3.77317e-07
ENSMUSG00000026414	Tnnt2	ensembl_havana	32.5007	-2.37729	0.364357	-6.52462	4.71521e-10
ENSMUSG00000037979	Ccdc92	ensembl_havana	2172.93	-2.37689	0.352394	-6.745	1.12922e-10
ENSMUSG00000042401	Crtac1	ensembl	973.802	-2.37516	0.229191	-10.3633	8.06738e-24
ENSMUSG00000102938	Gm38112	havana	36.322	-2.37328	0.378067	-6.27742	2.23188e-09
ENSMUSG00000042540	Acot5	ensembl_havana	8.0225	-2.37306	0.697791	-3.40081	0.00206331
ENSMUSG00000105698	Gm43455	havana	4.76222	-2.37131	0.59405	-3.99176	0.000234272
ENSMUSG00000092625	Gm20404	havana	2.89259	-2.37057	0.586145	-4.04434	0.000189888
ENSMUSG00000102919	Gm37726	havana	2.53567	-2.37027	0.718658	-3.29819	0.00291642
ENSMUSG00000090071	Cdk5r2	ensembl_havana	1629.44	-2.36763	0.321891	-7.35539	1.70627e-12
ENSMUSG00000087114	Gm16099	havana	3.41371	-2.36727	0.566808	-4.17649	0.000110986
ENSMUSG00000036098	Myrf	ensembl_havana	1979.47	-2.36579	0.523205	-4.52173	2.5061e-05
ENSMUSG00000055639	Dach1	ensembl_havana	140.807	-2.36525	0.201324	-11.7485	2.44877e-30
ENSMUSG00000035578	Iqcg	ensembl_havana	67.9377	-2.36506	0.295031	-8.01633	1.18523e-14
ENSMUSG00000107045	Gm43636	havana	4.34324	-2.36458	0.449845	-5.25643	7.25309e-07
ENSMUSG00000104415	Gm37069	havana	48.9386	-2.36453	0.340549	-6.94329	3.02115e-11
ENSMUSG00000037493	Cib2	ensembl_havana	414.049	-2.36416	0.149576	-15.8058	3.02181e-54
ENSMUSG00000100396	Gm29367	havana	10.1608	-2.36168	0.497244	-4.74954	8.86141e-06
ENSMUSG00000028184	Adgrl2	ensembl_havana	748.691	-2.36036	0.302757	-7.7962	6.49633e-14
ENSMUSG00000029596	Sdsl	ensembl_havana	112.74	-2.35995	0.308709	-7.64456	2.04282e-13
ENSMUSG00000016349	Eef1a2	ensembl_havana	10636.8	-2.35957	0.2535	-9.30799	2.09827e-19
ENSMUSG00000022797	Tfrc	ensembl_havana	1331.06	-2.35844	0.186509	-12.6452	5.35501e-35
ENSMUSG00000020334	Slc22a4	ensembl_havana	325.241	-2.35771	0.394285	-5.97971	1.34248e-08
ENSMUSG00000045092	S1pr1	ensembl_havana	1492.62	-2.35714	0.167376	-14.0828	3.23486e-43
ENSMUSG00000037143	Cfap61	ensembl_havana	36.7296	-2.35605	0.661818	-3.55996	0.00118822
ENSMUSG00000073102	Drc1	ensembl_havana	69.3669	-2.35556	0.355485	-6.62632	2.45208e-10
ENSMUSG00000072487	Mroh5	ensembl_havana	4.66212	-2.35378	0.692042	-3.40121	0.00206111
ENSMUSG00000032224	Fam81a	ensembl_havana	343.473	-2.35326	0.312117	-7.53968	4.45281e-13
ENSMUSG00000030048	Gkn3	ensembl_havana	41.3722	-2.35278	0.502999	-4.67751	1.23987e-05
ENSMUSG00000025329	Padi1	ensembl_havana	5.02709	-2.35172	0.756463	-3.10883	0.00537274
ENSMUSG00000106311	Gm43755	havana	1.91731	-2.35171	0.720068	-3.26595	0.00324438
ENSMUSG00000079654	Prrt4	ensembl_havana	85.4483	-2.35147	0.304855	-7.71342	1.2147e-13
ENSMUSG00000044724	Gpr152	ensembl	2.42696	-2.34934	0.64801	-3.62547	0.000938449
ENSMUSG00000034923	Ly6g6f	ensembl_havana	11.2317	-2.34928	0.567284	-4.14127	0.000128296
ENSMUSG00000073739	Gm16287	havana	4.61636	-2.34527	0.686995	-3.41381	0.00197574
ENSMUSG00000031163	Glod5	ensembl_havana	5.47254	-2.34359	0.410478	-5.70941	6.32722e-08
ENSMUSG00000074281	Gm12522	havana	16.3024	-2.34217	0.290677	-8.05763	8.55443e-15
ENSMUSG00000038233	Fam198a	ensembl	74.3006	-2.34066	0.301934	-7.75223	9.04666e-14
ENSMUSG00000065431	Mir186	mirbase	4.37978	-2.33878	0.508868	-4.59605	1.79902e-05
ENSMUSG00000020182	Ddc	ensembl_havana	135.552	-2.33793	0.363239	-6.43633	8.26165e-10
ENSMUSG00000093985	Gm10406	ensembl_havana	8.11359	-2.33787	0.349008	-6.69862	1.53225e-10
ENSMUSG00000030774	Pak1	ensembl_havana	4008.5	-2.3374	0.111685	-20.9285	1.73532e-94
ENSMUSG00000048399	Tprg	ensembl_havana	3.10651	-2.33519	0.75919	-3.0759	0.00595143
ENSMUSG00000032360	Hcrtr2	ensembl_havana	46.5237	-2.33488	0.380042	-6.14375	5.05025e-09
ENSMUSG00000039943	Plcb4	ensembl_havana	993.054	-2.33479	0.136684	-17.0817	3.10582e-63
ENSMUSG00000074607	Tox2	ensembl_havana	553.96	-2.33352	0.177751	-13.128	1.17333e-37
ENSMUSG00000044951	Mylk4	ensembl_havana	16.8041	-2.33321	0.592681	-3.9367	0.000291451
ENSMUSG00000062151	Unc13c	ensembl_havana	1197.95	-2.33199	0.214473	-10.8731	3.99812e-26
ENSMUSG00000007946	Phox2a	ensembl_havana	7.38603	-2.33195	0.418895	-5.5669	1.38909e-07
ENSMUSG00000054493	Gm9947	ensembl_havana	8.13612	-2.33114	0.391905	-5.94824	1.61257e-08
ENSMUSG00000073680	Tmem88b	ensembl_havana	3116.69	-2.33048	0.277275	-8.40495	5.19615e-16
ENSMUSG00000083744	Gm14824	havana	1.90804	-2.33016	0.745468	-3.12576	0.00509338
ENSMUSG00000050534	Htr5b	ensembl_havana	23.8358	-2.33004	0.72756	-3.20254	0.00398309
ENSMUSG00000041729	Coro2b	ensembl_havana	1501.6	-2.32925	0.44916	-5.18579	1.04144e-06
ENSMUSG00000075033	Nxpe3	ensembl	640.335	-2.32765	0.196178	-11.865	6.37026e-31
ENSMUSG00000051674	Dcun1d4	ensembl_havana	1405.46	-2.32753	0.113878	-20.4389	3.7932e-90
ENSMUSG00000033249	Hsf4	ensembl_havana	352.479	-2.3274	0.446994	-5.20677	9.36151e-07
ENSMUSG00000034486	Gbx2	ensembl_havana	31.5311	-2.32697	0.392988	-5.92123	1.88534e-08
ENSMUSG00000064342	mt-Ti	insdc	5.4971	-2.32651	0.510192	-4.56007	2.11736e-05
ENSMUSG00000097494	4933406C10Rik	ensembl	20.5945	-2.32592	0.275638	-8.43829	3.95677e-16
ENSMUSG00000026807	Ak8	ensembl_havana	14.2993	-2.32525	0.320939	-7.24514	3.75103e-12
ENSMUSG00000030495	Slc7a10	ensembl_havana	1507.66	-2.32378	0.415875	-5.5877	1.24116e-07
ENSMUSG00000052479	A330008L17Rik	ensembl_havana	29.3724	-2.32311	0.224413	-10.352	9.0642e-24
ENSMUSG00000085434	Gm11725	havana	2.85272	-2.32166	0.575482	-4.0343	0.000197807
ENSMUSG00000085238	4930479D17Rik	havana	3.97244	-2.31949	0.501802	-4.62232	1.59624e-05
ENSMUSG00000026824	Kcnj3	ensembl_havana	614.529	-2.31769	0.239092	-9.69372	5.80892e-21
ENSMUSG00000024261	Syt4	ensembl	1613.12	-2.31718	0.632987	-3.66071	0.000824358
ENSMUSG00000044122	Proca1	ensembl_havana	62.8999	-2.31677	0.38654	-5.99361	1.23803e-08
ENSMUSG00000033900	Map9	ensembl_havana	770.004	-2.31626	0.140407	-16.4968	5.13783e-59
ENSMUSG00000029797	Sspo	ensembl_havana	47.9993	-2.31507	0.414755	-5.58177	1.28111e-07
ENSMUSG00000101179	Gm29455	havana	14.8753	-2.31474	0.394662	-5.86512	2.61535e-08
ENSMUSG00000053861	Gm9925	ensembl	16.9351	-2.31378	0.342945	-6.74679	1.11667e-10
ENSMUSG00000031543	Ank1	ensembl_havana	2957.15	-2.31323	0.272074	-8.50223	2.33318e-16
ENSMUSG00000090363	Gm3512	ensembl_havana	1.34117	-2.31271	0.732427	-3.15759	0.00460735
ENSMUSG00000047496	Rnf152	ensembl_havana	340.453	-2.31262	0.159583	-14.4916	1.0164e-45
ENSMUSG00000068373	D430041D05Rik	ensembl_havana	684.201	-2.30981	0.398904	-5.79038	4.00917e-08
ENSMUSG00000068747	Sort1	ensembl_havana	3100.5	-2.30897	0.318141	-7.25771	3.43092e-12
ENSMUSG00000048617	Rtbdn	ensembl_havana	45.3292	-2.30838	0.36956	-6.24629	2.6999e-09
ENSMUSG00000028064	Sema4a	ensembl_havana	531.659	-2.30703	0.333099	-6.92595	3.39549e-11
ENSMUSG00000021469	Msx2	ensembl_havana	17.1471	-2.30695	0.409763	-5.62996	9.82445e-08
ENSMUSG00000042743	Sgtb	ensembl_havana	613.607	-2.30552	0.221805	-10.3944	5.89882e-24
ENSMUSG00000032841	Prr5l	ensembl_havana	657.488	-2.30302	0.324442	-7.09839	1.04312e-11
ENSMUSG00000086567	Gm2830	havana	119.561	-2.30285	0.264612	-8.70274	4.35867e-17
ENSMUSG00000084845	Tmem240	ensembl_havana	334.676	-2.3018	0.133171	-17.2845	9.78979e-65
ENSMUSG00000078907	Fam186b	ensembl	13.9567	-2.3014	0.347507	-6.62262	2.50914e-10
ENSMUSG00000034327	Kctd9	ensembl_havana	1045.84	-2.30016	0.258343	-8.90352	7.71791e-18
ENSMUSG00000061322	Dnaic1	ensembl_havana	65.1756	-2.2996	0.226203	-10.1661	5.86601e-23
ENSMUSG00000039891	Txlnb	ensembl_havana	37.71	-2.29947	0.476993	-4.82075	6.32932e-06
ENSMUSG00000097413	A830052D11Rik	ensembl	9.79171	-2.29907	0.435063	-5.28447	6.27118e-07
ENSMUSG00000026616	Cr2	ensembl_havana	3.50954	-2.29883	0.549547	-4.18314	0.000108074
ENSMUSG00000030877	4933427G17Rik	ensembl_havana	6.4027	-2.29805	0.437274	-5.25539	7.28972e-07
ENSMUSG00000055048	Gm9962	ensembl_havana	22.1838	-2.29775	0.510676	-4.49942	2.76841e-05
ENSMUSG00000021913	Ogdhl	ensembl	1847.11	-2.29674	0.190413	-12.0619	6.27897e-32
ENSMUSG00000029832	Nfe2l3	ensembl_havana	127.908	-2.29486	0.224561	-10.2193	3.44831e-23
ENSMUSG00000057880	Abat	ensembl_havana	6716.17	-2.2936	0.167589	-13.6859	7.39844e-41
ENSMUSG00000092683	Gm25747	ensembl	1.34265	-2.29347	0.756343	-3.03231	0.00680106
ENSMUSG00000033634	Cml2	ensembl_havana	8.4494	-2.2929	0.43431	-5.27941	6.43764e-07
ENSMUSG00000050122	Vwa3b	ensembl_havana	22.5317	-2.29254	0.297108	-7.71617	1.18962e-13
ENSMUSG00000059645	Gm7361	havana	29.1741	-2.29238	0.31507	-7.27577	3.01442e-12
ENSMUSG00000019892	Lrriq1	ensembl_havana	9.47134	-2.29173	0.439656	-5.21256	9.0851e-07
ENSMUSG00000020140	Lgr5	ensembl_havana	299.964	-2.29064	0.168952	-13.5579	4.0937e-40
ENSMUSG00000029712	Actl6b	ensembl_havana	425.046	-2.28984	0.270896	-8.45284	3.50325e-16
ENSMUSG00000037469	Papl	ensembl_havana	9.20145	-2.28977	0.755689	-3.03003	0.00684887
ENSMUSG00000044149	Nkrf	ensembl_havana	682.191	-2.28638	0.103391	-22.1138	2.19872e-105
ENSMUSG00000018554	Ybx2	ensembl_havana	35.3307	-2.28625	0.238434	-9.58858	1.56798e-20
ENSMUSG00000097619	4833422M21Rik	ensembl	5.33496	-2.28511	0.436352	-5.23684	8.02562e-07
ENSMUSG00000041035	Dpcd	ensembl_havana	514.06	-2.28509	0.174529	-13.0929	1.83294e-37
ENSMUSG00000044986	Tst	ensembl	493.129	-2.28499	0.248575	-9.19237	5.95297e-19
ENSMUSG00000043110	Lrrn4	ensembl_havana	11.4236	-2.28368	0.474428	-4.81355	6.54854e-06
ENSMUSG00000073988	Ttpa	ensembl_havana	137.858	-2.28269	0.233151	-9.79057	2.32714e-21
ENSMUSG00000036062	Phf24	ensembl_havana	2185.04	-2.28194	0.639299	-3.56945	0.00114895
ENSMUSG00000090358	Gm2822	havana	6.84602	-2.28193	0.455251	-5.01247	2.48882e-06
ENSMUSG00000022090	Pdlim2	ensembl_havana	646.417	-2.28144	0.380462	-5.99651	1.21707e-08
ENSMUSG00000039824	Myl6b	ensembl	271.261	-2.28008	0.184243	-12.3754	1.46355e-33
ENSMUSG00000037217	Syn1	ensembl_havana	5041.99	-2.27993	0.199841	-11.4087	1.1723e-28
ENSMUSG00000059493	Nhs	ensembl_havana	154.522	-2.27972	0.275618	-8.27128	1.54854e-15
ENSMUSG00000097411	B430218F22Rik	ensembl	2.05652	-2.27848	0.671618	-3.39252	0.0021239
ENSMUSG00000015090	Ptgds	ensembl_havana	5921.58	-2.27769	0.757905	-3.00525	0.00737131
ENSMUSG00000049107	Ntf3	ensembl_havana	3.63872	-2.27768	0.669376	-3.40269	0.00205206
ENSMUSG00000024347	Psd2	ensembl_havana	1541.71	-2.27558	0.277167	-8.21013	2.53335e-15
ENSMUSG00000096988	A930029G22Rik	havana	28.6773	-2.27493	0.249295	-9.12545	1.082e-18
ENSMUSG00000082705	Gm15616	havana	9.23223	-2.27431	0.434307	-5.23665	8.03158e-07
ENSMUSG00000053164	Gpr21	ensembl_havana	22.2256	-2.27389	0.27943	-8.1376	4.52978e-15
ENSMUSG00000050192	Eif5a2	ensembl_havana	1349.8	-2.27313	0.228766	-9.9365	5.66347e-22
ENSMUSG00000058174	Gm5148	ensembl_havana	62.9644	-2.26949	0.276492	-8.20816	2.5735e-15
ENSMUSG00000100252	Mir124-2hg	havana	445.572	-2.2691	0.512562	-4.42698	3.80428e-05
ENSMUSG00000037171	Nodal	ensembl_havana	5.40511	-2.26875	0.530175	-4.27924	7.19998e-05
ENSMUSG00000021303	Gng4	ensembl_havana	408.258	-2.2685	0.329078	-6.8935	4.23208e-11
ENSMUSG00000041552	Ptchd1	ensembl_havana	16.7509	-2.26798	0.385831	-5.87818	2.42489e-08
ENSMUSG00000038135	Crygn	ensembl_havana	5.61886	-2.26771	0.515365	-4.40019	4.27731e-05
ENSMUSG00000027562	Car2	ensembl_havana	3938.81	-2.26609	0.342628	-6.61384	2.65656e-10
ENSMUSG00000027238	Frmd5	ensembl_havana	747.66	-2.26537	0.165164	-13.7159	4.92142e-41
ENSMUSG00000086118	Gm14169	havana	56.979	-2.26475	0.191293	-11.8392	8.61245e-31
ENSMUSG00000048520	Fbxl13	ensembl_havana	9.36011	-2.26386	0.470098	-4.81572	6.48049e-06
ENSMUSG00000034926	Dhcr24	ensembl_havana	3504.91	-2.26341	0.368507	-6.14211	5.09959e-09
ENSMUSG00000085125	Gm16070	havana	3.74007	-2.26248	0.627627	-3.60481	0.00101151
ENSMUSG00000031367	Ap1s2	ensembl_havana	1250.14	-2.2618	0.246847	-9.16276	7.74004e-19
ENSMUSG00000036492	Rnf39	ensembl_havana	6.61532	-2.26105	0.634463	-3.56373	0.00117248
ENSMUSG00000026259	Ngef	ensembl_havana	749.608	-2.26104	0.25245	-8.95637	4.88266e-18
ENSMUSG00000097903	Gm26679	ensembl	2.48654	-2.2603	0.639322	-3.53546	0.00129529
ENSMUSG00000086152	Gm11454	havana	1.61052	-2.26	0.775511	-2.9142	0.00968865
ENSMUSG00000044288	Cnr1	ensembl_havana	471.598	-2.25949	0.200246	-11.2835	4.72478e-28
ENSMUSG00000087017	4930417H01Rik	havana	3.67122	-2.25474	0.5232	-4.30952	6.33608e-05
ENSMUSG00000049571	Cfap46	ensembl_havana	96.0003	-2.25465	0.297976	-7.56655	3.65347e-13
ENSMUSG00000071719	Tmem28	ensembl_havana	260.624	-2.2491	0.280777	-8.01026	1.24302e-14
ENSMUSG00000054383	Pnma1	ensembl_havana	19.6154	-2.24905	0.470232	-4.78285	7.57309e-06
ENSMUSG00000055177	Cstl1	ensembl_havana	2.52599	-2.24784	0.618687	-3.63325	0.000911655
ENSMUSG00000020848	Doc2b	ensembl_havana	139.147	-2.24776	0.468174	-4.80113	6.94942e-06
ENSMUSG00000049598	Vsig8	ensembl_havana	5.66719	-2.24471	0.400672	-5.60236	1.14496e-07
ENSMUSG00000057455	Rit2	ensembl_havana	1530.51	-2.24465	0.208175	-10.7825	1.04328e-25
ENSMUSG00000029403	Cdkl2	ensembl_havana	284.089	-2.24463	0.553952	-4.05202	0.000184157
ENSMUSG00000002265	Peg3	ensembl_havana	4017.07	-2.24377	0.179841	-12.4764	4.28861e-34
ENSMUSG00000090256	Alms1-ps1	havana	1.52722	-2.24361	0.75406	-2.97537	0.00807095
ENSMUSG00000025480	Syce1	ensembl	4.11219	-2.24231	0.677826	-3.30809	0.0028231
ENSMUSG00000086211	Gm12462	havana	16.3019	-2.24112	0.275695	-8.12897	4.85012e-15
ENSMUSG00000049148	Plcxd3	ensembl_havana	6.62867	-2.2404	0.392565	-5.70708	6.41e-08
ENSMUSG00000063317	Usp31	ensembl_havana	1137.1	-2.23961	0.18544	-12.0773	5.21471e-32
ENSMUSG00000039717	Ralyl	ensembl_havana	546.306	-2.23959	0.250379	-8.94482	5.39114e-18
ENSMUSG00000020953	Coch	ensembl	50.9806	-2.23906	0.492464	-4.54664	2.24686e-05
ENSMUSG00000073197	5730507C01Rik	ensembl	8.1308	-2.23753	0.442643	-5.05494	2.01351e-06
ENSMUSG00000034796	Cpne7	ensembl_havana	138.55	-2.23681	0.386303	-5.79031	4.01006e-08
ENSMUSG00000037463	Fbxo27	ensembl_havana	153.208	-2.23548	0.338042	-6.61304	2.66841e-10
ENSMUSG00000097136	Gm26772	ensembl	3.00439	-2.23308	0.651457	-3.42782	0.00188307
ENSMUSG00000086296	D030055H07Rik	havana	2.249	-2.23292	0.651338	-3.4282	0.0018806
ENSMUSG00000049555	Tmie	ensembl_havana	202.789	-2.2318	0.348908	-6.39655	1.06154e-09
ENSMUSG00000029828	4921507P07Rik	ensembl_havana	17.9674	-2.23178	0.279828	-7.97554	1.62884e-14
ENSMUSG00000036306	Lzts1	ensembl_havana	129.623	-2.2314	0.498395	-4.47717	3.05563e-05
ENSMUSG00000041992	Rapgef5	ensembl	166.546	-2.23103	0.340418	-6.55379	3.91184e-10
ENSMUSG00000032018	Sc5d	ensembl	1133.37	-2.23037	0.198922	-11.2123	1.03034e-27
ENSMUSG00000027624	Epb41l1	ensembl_havana	6864.07	-2.22771	0.16761	-13.2911	1.39846e-38
ENSMUSG00000058626	Capn11	ensembl_havana	43.1521	-2.22717	0.635762	-3.50315	0.00145132
ENSMUSG00000056665	Them6	ensembl_havana	822.801	-2.227	0.33464	-6.65491	2.03691e-10
ENSMUSG00000036816	Atoh7	ensembl	4.19083	-2.22685	0.616055	-3.6147	0.000975926
ENSMUSG00000043760	Pkhd1	ensembl_havana	2.09559	-2.22617	0.766119	-2.90578	0.00993595
ENSMUSG00000085862	Gm13483	havana	14.4564	-2.22612	0.308026	-7.22705	4.26824e-12
ENSMUSG00000023033	Scn8a	ensembl_havana	3680.12	-2.22551	0.142011	-15.6714	2.40335e-53
ENSMUSG00000031778	Cx3cl1	ensembl_havana	2782.1	-2.22539	0.304181	-7.316	2.26438e-12
ENSMUSG00000021751	Acox2	ensembl_havana	5.23295	-2.22458	0.469649	-4.73669	9.41453e-06
ENSMUSG00000086392	Mccc1os	ensembl_havana	56.2846	-2.22172	0.259002	-8.57798	1.24631e-16
[truncated: 247 more rows]

## Sheet: Upregulated in spinal tumor
gene_id	gene_name	source	baseMean	log2FoldChange	lfcSE	stat	p value adjusted
ENSMUSG00000046008	Pnlip	ensembl	2122.17	9.11723	0.433353	21.0388	1.84347e-95
ENSMUSG00000083773	Gm13394	havana	530.839	8.63231	0.480703	17.9577	8.41481e-70
ENSMUSG00000049691	Nkx3-2	ensembl_havana	115.22	8.24714	0.773025	10.6687	3.45461e-25
ENSMUSG00000057000	Nxf3	ensembl_havana	209.616	7.73141	0.822399	9.40104	8.93234e-20
ENSMUSG00000040891	Foxa3	ensembl_havana	45.0895	7.12158	0.907802	7.84486	4.47917e-14
ENSMUSG00000053129	Gsx1	ensembl_havana	378.301	7.10443	0.406607	17.4725	3.89486e-66
ENSMUSG00000033831	Fgb	ensembl_havana	52.8475	6.78044	1.00768	6.72879	1.25592e-10
ENSMUSG00000044303	Cdkn2a	ensembl_havana	475.575	6.77289	0.366027	18.5038	4.84062e-74
ENSMUSG00000069117	Gm10260	ensembl	144.549	6.70932	0.7761	8.64491	7.09154e-17
ENSMUSG00000074336	Apoc4	ensembl_havana	22.7723	6.56715	0.814657	8.06124	8.31409e-15
ENSMUSG00000092202	Stk19-ps1	havana	20.1555	6.41862	0.813501	7.89012	3.1554e-14
ENSMUSG00000045744	Bricd5	ensembl	544.734	6.1174	0.387113	15.8026	3.15587e-54
ENSMUSG00000087388	Gm12128	havana	19.0078	6.11294	0.896074	6.82192	6.80776e-11
ENSMUSG00000024340	Btnl2	ensembl_havana	23.6375	6.07212	0.849618	7.14688	7.46515e-12
ENSMUSG00000027750	Postn	ensembl_havana	3843.55	6.0563	0.504705	11.9997	1.31218e-31
ENSMUSG00000044055	Otos	ensembl_havana	244.263	6.03232	0.635435	9.49321	3.80468e-20
ENSMUSG00000040264	Gbp2b	ensembl_havana	18.6069	6.0221	0.916958	6.56748	3.57741e-10
ENSMUSG00000091957	Rps2-ps10	havana	112.434	5.9712	1.00424	5.94596	1.63324e-08
ENSMUSG00000029644	Pdx1	ensembl_havana	29.4844	5.95317	1.04708	5.68549	7.22848e-08
ENSMUSG00000016283	H2-M2	ensembl_havana	37.4923	5.95021	0.747691	7.95812	1.867e-14
ENSMUSG00000036322	H2-Ea-ps	havana	19.9094	5.86081	0.986064	5.94364	1.65532e-08
ENSMUSG00000073402	Gm8909	ensembl_havana	26.5792	5.80674	0.957596	6.06387	8.16585e-09
ENSMUSG00000023349	Clec4n	ensembl_havana	150.582	5.78037	0.623323	9.27347	2.86957e-19
ENSMUSG00000104632	Gm42909	havana	27.4236	5.68392	0.697752	8.14605	4.23057e-15
ENSMUSG00000051219	3100002H09Rik	ensembl	56.3112	5.60309	0.583124	9.60874	1.29596e-20
ENSMUSG00000022057	Adamdec1	ensembl	41.3453	5.58852	0.687182	8.13252	4.7185e-15
ENSMUSG00000081434	Gm14165	havana	52.344	5.56588	0.751954	7.40189	1.21941e-12
ENSMUSG00000001493	Meox1	ensembl_havana	1939.2	5.56394	0.280892	19.8081	1.00095e-84
ENSMUSG00000074206	Adh6b	ensembl_havana	45.6286	5.55052	0.856972	6.4769	6.38604e-10
ENSMUSG00000024306	Ccdc178	ensembl	36.1067	5.48209	0.656934	8.34495	8.4737e-16
ENSMUSG00000097222	1010001N08Rik	ensembl	11.0013	5.47046	0.887616	6.16309	4.49738e-09
ENSMUSG00000025215	Tlx1	ensembl_havana	24.8803	5.46578	1.08598	5.03303	2.24541e-06
ENSMUSG00000015854	Cd5l	ensembl_havana	52.9462	5.45954	0.799254	6.83079	6.41814e-11
ENSMUSG00000092438	Gm18734	havana	13.1077	5.45531	0.963114	5.66424	8.13285e-08
ENSMUSG00000022875	Kng1	ensembl_havana	66.0619	5.42865	0.898083	6.04471	9.15121e-09
ENSMUSG00000060509	Xcr1	ensembl_havana	15.9917	5.41971	0.907285	5.97355	1.3915e-08
ENSMUSG00000102158	Gm34342	havana	27.6671	5.41176	0.656595	8.24215	1.953e-15
ENSMUSG00000077578	Gm25631	ensembl	9.10154	5.39098	0.825099	6.53373	4.4466e-10
ENSMUSG00000092365	BC023719	havana	70.7329	5.36206	0.76107	7.04543	1.49672e-11
ENSMUSG00000087230	Mroh3	havana	489.854	5.34047	0.321356	16.6185	6.97195e-60
ENSMUSG00000016356	Col20a1	ensembl_havana	2695.03	5.33317	0.385335	13.8403	9.11681e-42
ENSMUSG00000094828	Trav3-3	ensembl_havana	11.3551	5.31322	0.955132	5.56281	1.41989e-07
ENSMUSG00000039194	Rlbp1	ensembl_havana	3597.93	5.29753	0.293231	18.0661	1.22008e-70
ENSMUSG00000041605	5730559C18Rik	ensembl_havana	1911.5	5.29314	0.278077	19.0348	2.65899e-78
ENSMUSG00000046845	Il1f10	ensembl_havana	13.2409	5.28041	1.01544	5.20013	9.68262e-07
ENSMUSG00000079263	Gm6614	ensembl_havana	45.6973	5.26837	0.935936	5.62899	9.8768e-08
ENSMUSG00000098276	Mir6358	mirbase	11.2192	5.25722	0.81055	6.48599	6.03384e-10
ENSMUSG00000005836	Gata6	ensembl	176.102	5.2465	0.480588	10.9168	2.52207e-26
ENSMUSG00000103840	1700040K01Rik	havana	11.7558	5.22129	0.854251	6.11212	6.11635e-09
ENSMUSG00000070691	Runx3	ensembl_havana	251.798	5.21854	0.438435	11.9027	4.10141e-31
ENSMUSG00000060808	B9d1os	ensembl_havana	243.344	5.19378	0.40624	12.785	9.26081e-36
ENSMUSG00000017007	Rbpjl	ensembl_havana	607.428	5.18718	0.318587	16.2819	1.63741e-57
ENSMUSG00000106423	Gm42825	havana	8.35558	5.17049	0.872259	5.9277	1.81593e-08
ENSMUSG00000092210	A930009A15Rik	ensembl_havana	413.233	5.16413	0.321942	16.0406	7.57847e-56
ENSMUSG00000016995	Matn4	ensembl_havana	6785.72	5.1328	0.263277	19.4958	4.03775e-82
ENSMUSG00000063696	Gm8730	ensembl	226.505	5.0917	0.541216	9.40789	8.40486e-20
ENSMUSG00000042282	Gucy2f	ensembl_havana	130.063	5.08456	0.510709	9.9559	4.70485e-22
ENSMUSG00000087149	Itih5l-ps	havana	86.7494	5.0834	0.998213	5.0925	1.67014e-06
ENSMUSG00000043613	Mmp3	ensembl	61.8931	5.07137	1.02547	4.94542	3.46714e-06
ENSMUSG00000021095	Gsc	ensembl_havana	12.6766	5.04171	0.946008	5.32946	4.95916e-07
ENSMUSG00000072476	Gm9008	ensembl_havana	30.5748	5.03764	0.962958	5.23142	8.25025e-07
ENSMUSG00000109329	RP23-152B12.3	havana	6.92337	5.01717	0.837588	5.99002	1.26417e-08
ENSMUSG00000030789	Itgax	ensembl_havana	593.531	4.95649	0.433244	11.4404	8.24972e-29
ENSMUSG00000030069	Prok2	ensembl_havana	138.457	4.93715	1.02772	4.80401	6.85623e-06
ENSMUSG00000054555	Adam12	ensembl_havana	1621.46	4.92052	0.369975	13.2996	1.25627e-38
ENSMUSG00000040121	Rep15	ensembl_havana	355.803	4.91749	0.279252	17.6095	3.75675e-67
ENSMUSG00000094497	Gm8210	ensembl_havana	29.8285	4.89887	0.952389	5.14377	1.28972e-06
ENSMUSG00000097425	Vmn1r181	ensembl_havana	19.3548	4.89206	0.846808	5.77706	4.32086e-08
ENSMUSG00000039452	Snx22	ensembl	6030.66	4.88864	0.27675	17.6644	1.43743e-67
ENSMUSG00000069805	Fbp1	ensembl_havana	30.5257	4.88183	0.595023	8.20444	2.64955e-15
ENSMUSG00000057534	Gm15698	ensembl_havana	11.4454	4.85852	0.959357	5.06435	1.92257e-06
ENSMUSG00000019803	Nr2e1	ensembl_havana	8.37848	4.8574	0.986437	4.92419	3.84313e-06
ENSMUSG00000054046	Klk13	ensembl_havana	9.92132	4.8353	0.920993	5.25009	7.49409e-07
ENSMUSG00000020052	Ascl1	ensembl_havana	1469.64	4.82352	0.306188	15.7534	6.78819e-54
ENSMUSG00000108478	RP23-52F4.1	havana	168.939	4.81865	0.400059	12.0448	7.6964e-32
ENSMUSG00000036907	C1ql2	ensembl_havana	1273.66	4.81508	0.379772	12.6789	3.50593e-35
ENSMUSG00000024672	Ms4a7	ensembl_havana	397.027	4.80736	0.425448	11.2995	3.95007e-28
ENSMUSG00000026955	Sapcd2	ensembl_havana	1023.59	4.79972	0.321831	14.9138	2.26656e-48
ENSMUSG00000056032	BC018473	havana	41.2912	4.79585	0.918174	5.22325	8.59734e-07
ENSMUSG00000045179	Sox3	ensembl_havana	863.53	4.7813	0.325238	14.7009	5.0222e-47
ENSMUSG00000098470	C1rb	havana	11.8119	4.7647	0.833036	5.71968	5.96827e-08
ENSMUSG00000075408	6030408B16Rik	ensembl_havana	22.2363	4.7624	0.917613	5.18999	1.01981e-06
ENSMUSG00000039032	Tsga13	ensembl_havana	21.449	4.7623	0.675035	7.05489	1.40532e-11
ENSMUSG00000043068	Fam89a	ensembl	762.383	4.75309	0.312768	15.1969	3.29745e-50
ENSMUSG00000059089	Fcgr4	ensembl_havana	162.694	4.74833	0.366045	12.972	8.69634e-37
ENSMUSG00000107470	Gm3375	havana	54.8469	4.73649	0.851226	5.56432	1.40858e-07
ENSMUSG00000044285	Gm1821	havana	378.14	4.72232	0.607503	7.77333	7.71613e-14
ENSMUSG00000070348	Ccnd1	ensembl_havana	23307.9	4.702	0.263411	17.8504	5.45548e-69
ENSMUSG00000107245	Gm42803	havana	7.01985	4.69636	0.793641	5.91749	1.92613e-08
ENSMUSG00000021614	Vcan	ensembl_havana	10739.3	4.69224	0.297803	15.7562	6.51932e-54
ENSMUSG00000022181	C6	ensembl_havana	75.9045	4.6908	0.672191	6.97837	2.37798e-11
ENSMUSG00000106062	Gm43820	havana	42.8685	4.68964	0.433496	10.8182	7.16056e-26
ENSMUSG00000015134	Aldh1a3	ensembl_havana	954.672	4.68127	0.694558	6.73992	1.16717e-10
ENSMUSG00000022033	Pbk	ensembl_havana	276.361	4.67887	0.508261	9.20564	5.29036e-19
ENSMUSG00000029231	Pdgfra	ensembl_havana	15744	4.66121	0.316088	14.7466	2.59604e-47
ENSMUSG00000034000	Neu4	ensembl_havana	4267.27	4.66057	0.316061	14.7458	2.61985e-47
ENSMUSG00000043969	Emx2	ensembl_havana	17.4714	4.65062	0.978321	4.75367	8.68711e-06
ENSMUSG00000060459	Kng2	ensembl_havana	288.76	4.6485	0.736697	6.30992	1.82639e-09
ENSMUSG00000019936	Epyc	ensembl_havana	116.767	4.62464	1.09643	4.2179	9.35121e-05
ENSMUSG00000001131	Timp1	ensembl_havana	383.271	4.60616	0.575418	8.0049	1.29569e-14
ENSMUSG00000018925	Heatr9	ensembl_havana	6.42505	4.60017	0.783206	5.87351	2.4918e-08
ENSMUSG00000092571	Gm4134	havana	6.06691	4.57397	0.954837	4.79032	7.31103e-06
ENSMUSG00000000617	Grm6	ensembl_havana	7.66342	4.52575	0.924121	4.89736	4.3723e-06
ENSMUSG00000038994	Hils1	ensembl_havana	11.4578	4.50247	0.717246	6.27744	2.23188e-09
ENSMUSG00000023078	Cxcl13	ensembl_havana	34.5841	4.49806	0.867072	5.18764	1.03164e-06
ENSMUSG00000053640	Gm9915	ensembl_havana	4.67149	4.48959	0.858558	5.22922	8.34243e-07
ENSMUSG00000002020	Ltbp2	ensembl_havana	337.889	4.48669	0.490096	9.15472	8.31486e-19
ENSMUSG00000067201	H2-M9	ensembl_havana	5.05754	4.47106	0.908529	4.92121	3.89812e-06
ENSMUSG00000026535	Ifi202b	ensembl_havana	45.0245	4.47079	1.15572	3.86841	0.000379914
ENSMUSG00000081189	Hspd1-ps4	havana	23.7889	4.45953	0.533959	8.35182	8.01703e-16
ENSMUSG00000068794	Col28a1	ensembl_havana	1770.69	4.44568	0.601396	7.39228	1.30627e-12
ENSMUSG00000084628	Gm22613	ensembl	177.362	4.43295	0.408528	10.851	5.0517e-26
ENSMUSG00000086035	Gm12610	havana	10.7128	4.42647	0.719403	6.15297	4.78231e-09
ENSMUSG00000041431	Ccnb1	ensembl_havana	171.019	4.42173	0.505201	8.75242	2.85242e-17
ENSMUSG00000108068	Gm44075	havana	6.58411	4.41275	1.03757	4.25295	8.0576e-05
ENSMUSG00000040204	2810417H13Rik	ensembl_havana	179.818	4.41101	0.524044	8.41724	4.7013e-16
ENSMUSG00000050359	Sprr1a	ensembl_havana	91.0751	4.39913	0.91422	4.8119	6.60009e-06
ENSMUSG00000108084	Gm7932	ensembl_havana	224.148	4.39911	0.378559	11.6207	1.06583e-29
ENSMUSG00000080942	Zfp36l1-ps	havana	5.9764	4.397	0.842544	5.21872	8.80326e-07
ENSMUSG00000108713	RP23-223O9.2	havana	156.654	4.38372	0.379902	11.5391	2.71039e-29
ENSMUSG00000030117	Gdf3	ensembl_havana	13.2379	4.37793	0.701124	6.24416	2.73462e-09
ENSMUSG00000057604	Lmcd1	ensembl_havana	1353.67	4.37723	0.228027	19.1961	1.2836e-79
ENSMUSG00000105484	Gm42775	havana	7.92454	4.3745	0.797141	5.48774	2.13543e-07
ENSMUSG00000028238	Atp6v0d2	ensembl_havana	97.0838	4.35655	0.660287	6.59797	2.93953e-10
ENSMUSG00000021940	Ptpn20	ensembl	58.8542	4.35168	0.644271	6.75443	1.06144e-10
ENSMUSG00000020914	Top2a	ensembl_havana	681.37	4.32804	0.453383	9.5461	2.33024e-20
ENSMUSG00000082908	Gm13736	havana	37.1082	4.32056	0.870888	4.9611	3.20855e-06
ENSMUSG00000029553	Tfec	ensembl_havana	25.3847	4.31978	0.571278	7.56161	3.78917e-13
ENSMUSG00000105717	Gm43465	havana	34.2466	4.31812	0.635272	6.79727	8.01175e-11
ENSMUSG00000067049	Unc93a	ensembl_havana	11.4428	4.31357	0.983398	4.38639	4.54327e-05
ENSMUSG00000044201	Cdc25c	ensembl	51.2218	4.30677	0.551228	7.81306	5.70786e-14
ENSMUSG00000068744	Psrc1	ensembl_havana	194.593	4.30647	0.405233	10.6271	5.34396e-25
ENSMUSG00000049699	Ucn2	ensembl_havana	41.0312	4.30333	0.684079	6.2907	2.05506e-09
ENSMUSG00000031952	Chst5	ensembl	479.529	4.29572	0.294138	14.6045	2.02144e-46
ENSMUSG00000098760	Gm27247	havana	47.4602	4.28971	0.546012	7.85643	4.09536e-14
ENSMUSG00000028262	Clca3a2	ensembl_havana	137.917	4.28741	0.778638	5.50629	1.93398e-07
ENSMUSG00000108693	RP23-174K7.2	havana	54.4228	4.28734	0.439361	9.75813	3.16588e-21
ENSMUSG00000024134	Six2	ensembl_havana	4.72583	4.2835	0.954906	4.48578	2.94011e-05
ENSMUSG00000006777	Krt23	ensembl_havana	6.96912	4.28123	0.760366	5.63048	9.79676e-08
ENSMUSG00000028362	Tnfsf8	ensembl_havana	154.16	4.2761	0.621679	6.87831	4.6749e-11
ENSMUSG00000044681	Cnpy1	ensembl_havana	30.041	4.26975	0.873463	4.88831	4.56703e-06
ENSMUSG00000037411	Serpine1	ensembl_havana	387.2	4.25452	0.347582	12.2404	7.39707e-33
ENSMUSG00000094832	Gm21846	ensembl_havana	727.188	4.25052	0.287636	14.7774	1.65108e-47
ENSMUSG00000086596	Susd5	ensembl	2751.39	4.24551	0.337708	12.5715	1.3341e-34
ENSMUSG00000101389	Ms4a4a	havana	124.818	4.24418	0.446945	9.49597	3.70741e-20
ENSMUSG00000047562	Mmp10	ensembl	6.59907	4.23607	1.08478	3.905	0.000329717
ENSMUSG00000061577	Adgrg5	ensembl_havana	100.857	4.22167	0.399203	10.5752	9.14867e-25
ENSMUSG00000026994	Galnt3	ensembl_havana	460.806	4.2162	0.206359	20.4314	4.35905e-90
ENSMUSG00000092517	Art2a-ps	havana	6.33344	4.21552	1.07874	3.9078	0.000326027
ENSMUSG00000083877	Gm14740	havana	6.83929	4.19821	0.794551	5.28375	6.29369e-07
ENSMUSG00000070291	Ddx43	ensembl_havana	77.0726	4.18342	0.400099	10.456	3.14246e-24
ENSMUSG00000040254	Sema3d	ensembl_havana	2683.57	4.17494	0.359765	11.6046	1.27945e-29
ENSMUSG00000047143	Dmrta2	ensembl_havana	98.018	4.1713	0.554366	7.52445	4.98571e-13
ENSMUSG00000107768	Gm44275	havana	5.09951	4.16462	1.02658	4.05681	0.000180769
ENSMUSG00000036131	Frmd7	ensembl_havana	177.999	4.16392	0.347806	11.972	1.81636e-31
ENSMUSG00000108866	RP23-299D2.2	havana	17.0732	4.1594	0.740545	5.61667	1.05795e-07
ENSMUSG00000032911	Cspg4	ensembl	8717.51	4.15077	0.26609	15.5991	7.24333e-53
ENSMUSG00000017386	Traf4	ensembl_havana	3028.91	4.1493	0.223287	18.5828	1.15989e-74
ENSMUSG00000081669	Npm3-ps1	havana	4.58993	4.14775	0.992416	4.17945	0.00010967
ENSMUSG00000108161	Gm44269	havana	3.51644	4.13349	0.860833	4.80174	6.92954e-06
ENSMUSG00000026390	Marco	ensembl_havana	31.9004	4.12325	0.741637	5.55966	1.44553e-07
ENSMUSG00000092853	Gm25959	ensembl	3.46822	4.12054	0.861116	4.78511	7.49671e-06
ENSMUSG00000040714	Klc3	ensembl_havana	426.402	4.11318	0.351111	11.7148	3.61594e-30
ENSMUSG00000085295	4930430E12Rik	havana	5.07938	4.10807	0.885632	4.63858	1.48268e-05
ENSMUSG00000045362	Tnfrsf26	ensembl_havana	82.0486	4.10782	0.497469	8.25743	1.72881e-15
ENSMUSG00000092219	Gm20443	havana	14.162	4.10593	0.756561	5.4271	2.95858e-07
ENSMUSG00000044206	Vsig4	ensembl_havana	28.3263	4.10424	0.695587	5.9004	2.12775e-08
ENSMUSG00000026605	Cenpf	ensembl_havana	257.52	4.09542	0.424465	9.64844	8.91311e-21
ENSMUSG00000001021	S100a3	ensembl_havana	91.7099	4.09488	0.406141	10.0824	1.35291e-22
ENSMUSG00000036912	Piwil4	ensembl_havana	96.2657	4.0842	0.618181	6.6068	2.77582e-10
ENSMUSG00000062609	Kcnj15	ensembl_havana	104.443	4.08107	0.802123	5.08784	1.70941e-06
ENSMUSG00000051378	Kif18b	ensembl_havana	130.15	4.07394	0.475848	8.56144	1.42642e-16
ENSMUSG00000026656	Fcgr2b	ensembl_havana	1576.79	4.07015	0.348577	11.6765	5.59175e-30
ENSMUSG00000020808	Fam64a	ensembl_havana	125.045	4.05912	0.475334	8.53951	1.71509e-16
ENSMUSG00000047638	Nr1h4	ensembl_havana	37.7675	4.0518	0.679536	5.9626	1.48267e-08
ENSMUSG00000047798	Cd300lf	ensembl_havana	159.721	4.04818	0.370412	10.9288	2.22035e-26
ENSMUSG00000064193	Gm4735	havana	112.669	4.04259	0.771783	5.23799	7.97853e-07
ENSMUSG00000072109	A530040E14Rik	ensembl_havana	8.193	4.03867	0.751767	5.37224	3.9592e-07
ENSMUSG00000020723	Cacng4	ensembl_havana	13078.1	4.0352	0.249067	16.2013	5.9034e-57
ENSMUSG00000033952	Aspm	ensembl_havana	138.182	4.03511	0.475427	8.48734	2.64364e-16
ENSMUSG00000009185	Ccl8	ensembl_havana	43.866	4.02955	0.536375	7.51256	5.43709e-13
ENSMUSG00000040026	Saa3	ensembl	21.829	4.02095	0.954165	4.2141	9.49846e-05
ENSMUSG00000034837	Gnat1	ensembl_havana	27.6325	4.01514	0.515756	7.78496	7.06396e-14
ENSMUSG00000101556	Gm28869	havana	49.5695	4.00642	0.380535	10.5284	1.48898e-24
ENSMUSG00000087443	Ppp1r18os	havana	63.6451	3.99588	0.349805	11.4232	9.96228e-29
ENSMUSG00000036853	Mcoln3	ensembl_havana	8.36529	3.99105	0.963059	4.14414	0.000126792
ENSMUSG00000103710	D030062O11Rik	ensembl_havana	11.8929	3.98758	0.682819	5.83988	3.02911e-08
ENSMUSG00000049723	Mmp12	ensembl_havana	80.1207	3.98384	0.628835	6.33527	1.5595e-09
ENSMUSG00000096403	Gm9825	havana	64.7293	3.98219	0.640894	6.2135	3.29997e-09
ENSMUSG00000032482	Cspg5	ensembl_havana	28990.7	3.97806	0.320927	12.3955	1.1481e-33
ENSMUSG00000087095	Emx2os	havana	10.6274	3.97731	1.03352	3.8483	0.000410672
ENSMUSG00000043895	S1pr2	ensembl	1176.65	3.97599	0.226072	17.5873	5.49302e-67
ENSMUSG00000047534	Mis18bp1	ensembl_havana	100.644	3.96971	0.495941	8.0044	1.30007e-14
ENSMUSG00000102418	Sh2d1b1	ensembl_havana	28.1223	3.9631	0.537875	7.36806	1.55658e-12
ENSMUSG00000010505	Myt1	ensembl_havana	1822	3.96091	0.297459	13.3158	1.01803e-38
ENSMUSG00000028031	Dkk2	ensembl_havana	144.907	3.95709	0.524525	7.54414	4.30945e-13
ENSMUSG00000105076	A930003O13Rik	havana	271.357	3.95266	0.326043	12.1231	3.00459e-32
ENSMUSG00000035683	Melk	ensembl_havana	77.135	3.95069	0.521339	7.57796	3.35839e-13
ENSMUSG00000007888	Crlf1	ensembl_havana	682.592	3.94278	0.582882	6.76429	9.95363e-11
ENSMUSG00000099398	Ms4a14	havana	67.7826	3.94269	0.505245	7.80352	6.14404e-14
ENSMUSG00000038457	Tmem255b	ensembl	420.972	3.94224	0.432833	9.10799	1.26668e-18
ENSMUSG00000036223	Ska1	ensembl	37.9871	3.94182	0.567287	6.94855	2.9165e-11
ENSMUSG00000081773	Gm8302	havana	3.01184	3.93921	0.861205	4.57407	1.98802e-05
ENSMUSG00000028068	Iqgap3	ensembl_havana	168.65	3.93024	0.413265	9.5102	3.24598e-20
ENSMUSG00000104367	Gm38079	havana	16.5235	3.92829	0.552403	7.11129	9.55205e-12
ENSMUSG00000085594	Gm11551	havana	2.77806	3.91931	0.813473	4.818	6.41257e-06
ENSMUSG00000031933	Izumo1r	ensembl_havana	5.43205	3.9142	1.00081	3.91103	0.000321952
ENSMUSG00000097993	Ptprv	ensembl_havana	73.2019	3.91054	0.579662	6.74623	1.12071e-10
ENSMUSG00000087184	Gm11650	havana	96.685	3.90874	0.325079	12.024	9.85391e-32
ENSMUSG00000040899	Ccr6	ensembl	10.3575	3.90707	0.96196	4.06157	0.000177347
ENSMUSG00000079190	AC133103.1	ensembl	6.49753	3.90525	0.911705	4.28345	7.07372e-05
ENSMUSG00000073418	C4b	ensembl_havana	18864.6	3.90355	0.198231	19.6919	9.50382e-84
ENSMUSG00000017002	Slpi	ensembl_havana	193.821	3.90346	0.294771	13.2424	2.64633e-38
ENSMUSG00000034457	Eda2r	ensembl_havana	196.498	3.89972	0.303626	12.8439	4.40869e-36
ENSMUSG00000016487	Ppfibp1	ensembl_havana	6733.04	3.88374	0.247497	15.6921	1.75323e-53
ENSMUSG00000076749	Tcrg-C1	ensembl_havana	5.45352	3.88263	1.0146	3.82675	0.000445856
ENSMUSG00000096992	Gm26788	havana	12.532	3.88031	0.618371	6.27505	2.26331e-09
ENSMUSG00000032783	Troap	ensembl	87.2899	3.87401	0.485977	7.97158	1.67723e-14
ENSMUSG00000039396	Neil3	ensembl_havana	69.8749	3.87313	0.543746	7.12304	8.80457e-12
ENSMUSG00000079298	Klrb1b	ensembl_havana	24.9541	3.86434	0.631481	6.11949	5.84961e-09
ENSMUSG00000050022	Amz1	ensembl_havana	1271.77	3.8477	0.190476	20.2004	4.38645e-88
ENSMUSG00000039814	Xkr5	ensembl_havana	69.3408	3.84632	0.356851	10.7785	1.08804e-25
ENSMUSG00000073802	Cdkn2b	ensembl	321.462	3.84444	0.298652	12.8727	3.05543e-36
ENSMUSG00000020897	Aurkb	ensembl_havana	130.427	3.83752	0.446668	8.59144	1.11369e-16
ENSMUSG00000021403	Serpinb9b	ensembl_havana	29.4189	3.83747	0.74752	5.1336	1.35749e-06
ENSMUSG00000022218	Tgm1	ensembl	83.6558	3.83531	0.636505	6.02558	1.02639e-08
ENSMUSG00000082145	Gm12312	havana	5.04452	3.83035	0.774368	4.94643	3.45027e-06
ENSMUSG00000022504	Ciita	ensembl	107.971	3.83011	0.4418	8.66933	5.78922e-17
ENSMUSG00000041347	Bdkrb1	ensembl_havana	22.3453	3.82911	0.803531	4.76535	8.22057e-06
ENSMUSG00000029377	Ereg	ensembl_havana	4.40168	3.82905	0.934835	4.09596	0.000154351
ENSMUSG00000037211	Spry1	ensembl_havana	2973.3	3.82756	0.206581	18.5282	3.18111e-74
ENSMUSG00000042379	Esm1	ensembl_havana	238.607	3.8251	0.491112	7.78867	6.87989e-14
ENSMUSG00000097315	Gm26568	havana	2.72571	3.82344	0.860893	4.44125	3.57515e-05
ENSMUSG00000024679	Ms4a6d	ensembl_havana	244.716	3.819	0.353728	10.7964	8.98221e-26
ENSMUSG00000030187	Klra2	ensembl_havana	122.275	3.81737	0.306903	12.4384	6.84003e-34
ENSMUSG00000030144	Clec4d	ensembl_havana	48.098	3.81454	0.731605	5.21393	9.02201e-07
ENSMUSG00000108968	RP24-128P19.5	havana	2.75263	3.8121	0.871654	4.37341	4.80391e-05
ENSMUSG00000029816	Gpnmb	ensembl_havana	955.959	3.81156	0.579515	6.57715	3.36361e-10
ENSMUSG00000023367	Tmem176a	ensembl_havana	8138.45	3.80466	0.292635	13.0014	5.99661e-37
ENSMUSG00000032501	Trib1	ensembl_havana	2119.24	3.79994	0.232093	16.3725	3.78252e-58
ENSMUSG00000020061	Mybpc1	ensembl_havana	1313.75	3.79867	0.638682	5.94767	1.61727e-08
ENSMUSG00000028678	Kif2c	ensembl_havana	98.5289	3.79526	0.445987	8.50981	2.19004e-16
ENSMUSG00000086515	Erich2os	havana	10.1538	3.78843	0.654988	5.78397	4.15149e-08
ENSMUSG00000026358	Rgs1	ensembl_havana	41.8606	3.78044	0.514216	7.35186	1.75035e-12
ENSMUSG00000074479	Gm10704	havana	42.8983	3.77799	0.904634	4.17627	0.000111082
ENSMUSG00000025165	Sectm1a	ensembl_havana	5.62869	3.77468	0.882508	4.27722	7.26298e-05
ENSMUSG00000073528	Gm10530	ensembl_havana	47.7446	3.7725	0.38248	9.86326	1.15461e-21
ENSMUSG00000031965	Tbx20	ensembl	12.3589	3.77074	0.84455	4.46479	3.2252e-05
ENSMUSG00000085147	Gm12609	havana	6.40335	3.7665	0.703764	5.35194	4.40437e-07
ENSMUSG00000092444	Gm18733	havana	3.03642	3.75676	0.955469	3.93185	0.000297033
ENSMUSG00000001348	Acp5	ensembl	256.898	3.75181	0.474819	7.90156	2.89736e-14
ENSMUSG00000028226	Mmp16	ensembl_havana	1347.28	3.74709	0.304485	12.3063	3.35878e-33
ENSMUSG00000053219	Raet1e	ensembl_havana	3.59171	3.73798	0.850567	4.3947	4.37964e-05
ENSMUSG00000094344	Gm11942	ensembl_havana	25.7556	3.73523	0.779595	4.79124	7.27949e-06
ENSMUSG00000091553	Serpina3e-ps	havana	3.67554	3.73412	0.870945	4.28744	6.96013e-05
ENSMUSG00000108238	Gm43984	havana	45.6791	3.72811	0.36249	10.2847	1.78524e-23
ENSMUSG00000062783	Csprs	ensembl	3.64967	3.71718	0.871441	4.26555	7.63639e-05
ENSMUSG00000054556	Gm4876	ensembl_havana	389.401	3.71627	0.304037	12.2231	9.11575e-33
ENSMUSG00000080875	Gm7332	havana	18.4218	3.71552	0.471472	7.88069	3.39494e-14
ENSMUSG00000086995	Gm13544	havana	6.17432	3.70185	1.16603	3.17476	0.00435952
ENSMUSG00000028972	Car6	ensembl_havana	13.022	3.69977	0.596589	6.20153	3.55079e-09
ENSMUSG00000048709	Gm8666	havana	7.52018	3.69429	0.855565	4.31796	6.11021e-05
ENSMUSG00000033538	Casp4	ensembl_havana	514.166	3.69238	0.308426	11.9717	1.8209e-31
ENSMUSG00000105457	Gm43200	havana	7.49639	3.69128	0.855389	4.31532	6.18052e-05
ENSMUSG00000021411	Pxdc1	ensembl_havana	2298.73	3.68821	0.224138	16.4551	9.99387e-59
ENSMUSG00000001228	Uhrf1	ensembl_havana	315.045	3.68435	0.39842	9.24741	3.62408e-19
ENSMUSG00000023274	Cd4	ensembl_havana	43.2203	3.68427	0.627114	5.87495	2.47069e-08
ENSMUSG00000030657	Xylt1	ensembl_havana	4785.78	3.67938	0.337185	10.912	2.64703e-26
ENSMUSG00000020865	Abcc3	ensembl_havana	541.463	3.67325	0.270676	13.5707	3.448e-40
ENSMUSG00000036526	Card11	ensembl_havana	108.067	3.67041	0.314699	11.6632	6.51303e-30
ENSMUSG00000079419	Ms4a6c	ensembl_havana	395.58	3.66778	0.345426	10.6181	5.8681e-25
ENSMUSG00000048904	Neurog1	ensembl	7.458	3.66531	0.672384	5.45122	2.59652e-07
ENSMUSG00000104876	Trdc	havana	26.3435	3.66132	0.665481	5.50177	1.98092e-07
ENSMUSG00000081651	Gm15530	havana	16.4286	3.655	0.522582	6.99412	2.13481e-11
ENSMUSG00000021886	Gpr65	ensembl	172.272	3.65492	0.338481	10.798	8.83864e-26
ENSMUSG00000026228	Htr2b	ensembl_havana	9.85011	3.64637	0.736625	4.95011	3.3867e-06
ENSMUSG00000039377	Hlx	ensembl_havana	382.818	3.64577	0.282749	12.894	2.34521e-36
ENSMUSG00000033386	Frrs1	ensembl_havana	326.616	3.6448	0.190626	19.1202	5.40314e-79
ENSMUSG00000057135	Scimp	ensembl_havana	27.6473	3.64321	0.487742	7.46954	7.44361e-13
ENSMUSG00000075312	Gm13597	havana	2.6006	3.6413	0.920646	3.95516	0.000271069
ENSMUSG00000029641	Rasl11a	ensembl_havana	257.13	3.6409	0.333533	10.9161	2.53647e-26
ENSMUSG00000106820	D5Ertd605e	havana	6.35948	3.63824	0.776031	4.68827	1.18063e-05
ENSMUSG00000079343	C1s2	havana	16.8405	3.63693	0.691082	5.26266	7.02588e-07
ENSMUSG00000035963	Odf3l2	ensembl	37.0853	3.63558	0.463169	7.84936	4.32428e-14
ENSMUSG00000031738	Irx6	ensembl_havana	144.461	3.63407	0.34421	10.5577	1.09582e-24
ENSMUSG00000093388	Gm22655	ensembl	2.49195	3.63196	0.901311	4.02964	0.000201463
ENSMUSG00000011008	Mcoln2	ensembl_havana	28.8064	3.62589	0.735566	4.92939	3.747e-06
ENSMUSG00000028989	Angptl7	ensembl_havana	201.577	3.62108	0.900813	4.01979	0.000209495
ENSMUSG00000005233	Spc25	ensembl_havana	146.362	3.62107	0.437603	8.2748	1.50584e-15
ENSMUSG00000089929	Bcl2a1b	ensembl_havana	22.0366	3.62015	0.468128	7.73325	1.04467e-13
ENSMUSG00000086860	Gm1720	havana	5.87961	3.618	0.754482	4.79534	7.14334e-06
ENSMUSG00000106760	Gm42802	havana	9.08134	3.61588	0.675666	5.35158	4.41204e-07
ENSMUSG00000032717	Mdfi	ensembl_havana	114.312	3.61503	0.367529	9.83603	1.50014e-21
ENSMUSG00000029664	Tfpi2	ensembl_havana	56.2711	3.61444	0.455129	7.94158	2.11699e-14
ENSMUSG00000037962	Fam101a	ensembl_havana	351.238	3.6132	0.322006	11.2209	9.38753e-28
ENSMUSG00000043740	B430306N03Rik	ensembl_havana	114.807	3.6101	0.457638	7.88853	3.19472e-14
ENSMUSG00000103374	Gm37239	havana	4.49497	3.60654	0.818202	4.40788	4.13714e-05
ENSMUSG00000021091	Serpina3n	ensembl_havana	10667.5	3.60466	0.549409	6.56097	3.73287e-10
ENSMUSG00000004655	Aqp1	ensembl_havana	1612.54	3.60402	0.762419	4.72709	9.84491e-06
ENSMUSG00000052613	Pcdh15	ensembl_havana	3444.7	3.60259	0.351204	10.2578	2.34522e-23
ENSMUSG00000097097	5033426O07Rik	havana	43.4922	3.6017	0.461589	7.80282	6.1763e-14
ENSMUSG00000092443	Gm20726	ensembl	15.0699	3.59994	0.58985	6.10314	6.45358e-09
ENSMUSG00000034883	Lrr1	ensembl	12.0291	3.59283	0.667564	5.382	3.76024e-07
ENSMUSG00000045502	Hcar2	ensembl_havana	51.6918	3.58921	0.464926	7.71997	1.1558e-13
ENSMUSG00000096997	Gm26791	havana	3.82283	3.58781	0.968167	3.70578	0.000700815
ENSMUSG00000025804	Ccr1	ensembl	270.783	3.58684	0.294493	12.1797	1.52578e-32
ENSMUSG00000106121	Gm42679	havana	58.4726	3.5803	0.728983	4.91136	4.0855e-06
ENSMUSG00000027514	Zbp1	ensembl_havana	185.036	3.57679	0.451416	7.92348	2.44002e-14
ENSMUSG00000062082	Cd200r4	ensembl_havana	18.5152	3.57183	0.539506	6.62055	2.54326e-10
ENSMUSG00000019942	Cdk1	ensembl_havana	209.311	3.56933	0.442733	8.06204	8.26575e-15
ENSMUSG00000048922	Cdca2	ensembl_havana	84.8291	3.56713	0.467736	7.62638	2.33716e-13
ENSMUSG00000086712	AI427809	ensembl_havana	43.5924	3.56602	0.38137	9.35055	1.41842e-19
ENSMUSG00000054944	5330416C01Rik	ensembl_havana	4.14932	3.56019	0.789732	4.5081	2.6635e-05
ENSMUSG00000028551	Cdkn2c	ensembl_havana	448.381	3.55969	0.253707	14.0307	6.68695e-43
ENSMUSG00000056025	Clca3a1	ensembl_havana	229.074	3.55586	0.52306	6.7982	7.96417e-11
ENSMUSG00000010797	Wnt2	ensembl_havana	74.1698	3.55478	0.627557	5.66446	8.1239e-08
ENSMUSG00000059040	Eno1b	ensembl	201.688	3.55047	0.741451	4.78854	7.37402e-06
ENSMUSG00000038943	Prc1	ensembl_havana	368.859	3.5459	0.404602	8.76394	2.58456e-17
ENSMUSG00000028175	Depdc1a	ensembl_havana	27.4128	3.54525	0.610703	5.80519	3.68251e-08
ENSMUSG00000107559	Gm44193	havana	2.10937	3.54451	0.835448	4.24265	8.42303e-05
ENSMUSG00000095028	Sirpb1b	ensembl_havana	4.49177	3.54404	0.866601	4.08959	0.000158356
ENSMUSG00000026147	Col9a1	ensembl_havana	285.179	3.53535	0.420828	8.40095	5.3703e-16
ENSMUSG00000025044	Msr1	ensembl	197.754	3.53533	0.350201	10.0952	1.19276e-22
ENSMUSG00000066363	Serpina3f	ensembl_havana	20.9082	3.53332	0.746198	4.7351	9.48474e-06
ENSMUSG00000001403	Ube2c	ensembl_havana	191.162	3.53221	0.476139	7.41843	1.08131e-12
ENSMUSG00000059422	Gm8116	havana	30.418	3.53181	0.638105	5.53485	1.65733e-07
ENSMUSG00000038379	Ttk	ensembl_havana	73.4978	3.53097	0.484944	7.2812	2.90052e-12
ENSMUSG00000029810	Tmem176b	ensembl_havana	8679.83	3.52682	0.25705	13.7203	4.64623e-41
ENSMUSG00000031004	Mki67	ensembl	570.446	3.52579	0.457445	7.70759	1.2679e-13
ENSMUSG00000041498	Kif14	ensembl_havana	59.0169	3.52264	0.481211	7.32036	2.19689e-12
ENSMUSG00000047678	Gpr82	ensembl_havana	3.37086	3.52073	1.08258	3.25217	0.0033927
ENSMUSG00000001435	Col18a1	ensembl_havana	6400.92	3.51747	0.402824	8.73201	3.40401e-17
ENSMUSG00000002565	Scin	ensembl_havana	48.4316	3.51587	0.707804	4.9673	3.11407e-06
ENSMUSG00000105096	Gbp10	ensembl_havana	15.066	3.50086	0.704109	4.97204	3.04367e-06
ENSMUSG00000037725	Ckap2	ensembl	305.311	3.49967	0.418651	8.3594	7.54393e-16
ENSMUSG00000086150	Bach2os	havana	28.6746	3.49849	0.390684	8.95478	4.94893e-18
ENSMUSG00000069793	Slfn9	ensembl_havana	90.3431	3.49702	0.33396	10.4714	2.68579e-24
ENSMUSG00000104920	Gm43215	havana	2.0527	3.49595	0.844517	4.13959	0.000129166
ENSMUSG00000038179	Slamf7	ensembl_havana	54.3662	3.49449	0.607479	5.75244	4.96176e-08
ENSMUSG00000021485	Mxd3	ensembl_havana	56.1095	3.49185	0.597252	5.84653	2.9151e-08
ENSMUSG00000024056	Ndc80	ensembl	83.0218	3.49137	0.468151	7.4578	8.11157e-13
ENSMUSG00000070564	Ntn5	ensembl	2.68129	3.49017	1.00586	3.46983	0.00163183
ENSMUSG00000035273	Hpse	ensembl_havana	121.214	3.48291	0.468349	7.43657	9.47119e-13
ENSMUSG00000105826	Gm43819	havana	4.66322	3.48273	0.910342	3.82574	0.000447547
ENSMUSG00000043939	A530064D06Rik	ensembl	19.8498	3.48059	0.750077	4.64032	1.47146e-05
ENSMUSG00000003779	Kif20a	ensembl	179.226	3.48043	0.445044	7.82044	5.40237e-14
ENSMUSG00000108776	RP23-207N5.4	havana	41.8864	3.47876	0.390178	8.91582	6.94913e-18
ENSMUSG00000107653	Gm31520	havana	7.88902	3.47682	0.997278	3.48631	0.00153993
ENSMUSG00000085519	Gm13703	havana	5.39333	3.476	0.756234	4.59646	1.79599e-05
ENSMUSG00000030703	Gdpd3	ensembl_havana	337.671	3.47545	0.676021	5.14104	1.307e-06
ENSMUSG00000003436	Dll3	ensembl_havana	712.621	3.47074	0.408793	8.4902	2.58259e-16
ENSMUSG00000024791	Cdca5	ensembl_havana	45.4678	3.47046	0.512878	6.76665	9.80689e-11
ENSMUSG00000051517	Arhgef39	ensembl_havana	70.687	3.4688	0.539563	6.42889	8.66132e-10
ENSMUSG00000028751	Pla2g2e	ensembl_havana	9.35461	3.46698	0.950364	3.64806	0.000864219
ENSMUSG00000090145	Ugt1a6b	ensembl_havana	2.81144	3.4659	1.03664	3.34339	0.0025057
ENSMUSG00000107796	Gm44068	havana	5.3692	3.46255	0.76219	4.5429	2.28554e-05
ENSMUSG00000085870	Gm12829	havana	2.57358	3.46049	0.999888	3.46088	0.00168217
ENSMUSG00000026866	Kynu	ensembl_havana	21.274	3.45149	0.554732	6.2219	3.13307e-09
ENSMUSG00000046323	Dppa3	ensembl_havana	2.54418	3.44913	0.999864	3.4496	0.00174757
ENSMUSG00000027379	Bub1	ensembl_havana	79.1167	3.44496	0.532868	6.46494	6.88823e-10
ENSMUSG00000093726	Gm20667	havana	14.084	3.44079	0.65804	5.22885	8.35812e-07
ENSMUSG00000073574	Grxcr2	ensembl	7.75299	3.43956	0.667063	5.15628	1.21154e-06
ENSMUSG00000098318	Lockd	havana	40.5002	3.43091	0.477075	7.19155	5.47272e-12
ENSMUSG00000039934	Gsap	ensembl_havana	1211.26	3.43084	0.210731	16.2807	1.65609e-57
ENSMUSG00000044519	Zfp488	ensembl_havana	944.334	3.42753	0.331486	10.3399	1.02167e-23
ENSMUSG00000032530	Lyzl4	ensembl_havana	7.28882	3.42728	0.948361	3.6139	0.000978832
ENSMUSG00000020122	Egfr	ensembl_havana	2827.79	3.42662	0.270506	12.6675	4.05009e-35
ENSMUSG00000028327	Stra6l	ensembl_havana	43.1044	3.42447	0.420962	8.13487	4.63149e-15
ENSMUSG00000087060	Eldr	havana	31.5598	3.42222	0.477817	7.16221	6.72697e-12
ENSMUSG00000105107	Gm43412	havana	94.5694	3.42184	0.324586	10.5422	1.29045e-24
ENSMUSG00000037548	H2-DMb2	ensembl_havana	60.0453	3.41275	0.432653	7.88796	3.20841e-14
ENSMUSG00000060044	Tmem26	ensembl	181.096	3.40842	0.457197	7.45504	8.27537e-13
ENSMUSG00000048327	Ckap2l	ensembl_havana	243.562	3.40725	0.416936	8.17211	3.43677e-15
ENSMUSG00000066861	Oas1g	ensembl_havana	31.9643	3.40698	0.451231	7.55041	4.11582e-13
ENSMUSG00000016024	Lbp	ensembl_havana	2813.78	3.40413	0.726306	4.68691	1.18786e-05
ENSMUSG00000027398	Il1b	ensembl_havana	59.5374	3.39937	0.443118	7.67149	1.66853e-13
ENSMUSG00000078921	Tgtp2	ensembl_havana	181.831	3.39819	0.573861	5.92163	1.88105e-08
ENSMUSG00000027376	Prom2	ensembl_havana	259.303	3.39728	0.544599	6.23813	2.83629e-09
ENSMUSG00000102599	Gm38386	havana	3.7986	3.39672	0.811735	4.18452	0.000107481
ENSMUSG00000047104	Pbp2	ensembl_havana	4.24033	3.39331	1.07805	3.14763	0.00475495
ENSMUSG00000015890	Amdhd1	ensembl_havana	2.71732	3.39265	1.04889	3.23453	0.00359304
ENSMUSG00000090675	Olfr111	ensembl_havana	1.92879	3.3926	0.851496	3.98428	0.000241312
ENSMUSG00000096940	Gm4755	ensembl	3.08877	3.38571	0.938918	3.60597	0.00100731
ENSMUSG00000032889	Gm6685	ensembl	3.88808	3.38339	0.838374	4.03566	0.000196753
ENSMUSG00000071311	Gpr31b	ensembl	1.85524	3.3785	0.829794	4.07149	0.000170454
ENSMUSG00000004359	Spic	ensembl_havana	30.1813	3.37564	0.476016	7.09143	1.09525e-11
ENSMUSG00000036960	Clca2	ensembl_havana	17.5119	3.36819	0.707894	4.75804	8.50834e-06
ENSMUSG00000076858	Trav3-4	havana	6.26112	3.36809	0.698762	4.82009	6.3484e-06
ENSMUSG00000098090	2700099C18Rik	havana	66.7598	3.36123	0.437057	7.6906	1.44312e-13
ENSMUSG00000083623	Gm7224	havana	2.65903	3.35344	1.05511	3.17827	0.00431187
ENSMUSG00000098716	Gm28033	ensembl	9.19248	3.35115	0.69026	4.85491	5.37351e-06
ENSMUSG00000025887	Casp12	ensembl_havana	1129.26	3.3507	0.184012	18.2092	9.79526e-72
ENSMUSG00000070323	Mmp27	ensembl_havana	4.05994	3.35005	0.913886	3.66572	0.000809749
ENSMUSG00000036466	Megf11	ensembl_havana	2775.72	3.34981	0.294063	11.3915	1.41739e-28
ENSMUSG00000030577	Cd22	ensembl_havana	153.262	3.34685	0.451098	7.41934	1.07471e-12
ENSMUSG00000092471	Cyp21a2-ps	havana	29.5473	3.34671	0.389148	8.60008	1.03559e-16
ENSMUSG00000034652	Cd300a	ensembl_havana	198.767	3.34647	0.35637	9.39044	9.82662e-20
ENSMUSG00000045104	Gm5514	ensembl	121.45	3.34537	0.272123	12.2936	3.91138e-33
ENSMUSG00000043903	Gm22	ensembl_havana	483.065	3.34483	0.245811	13.6073	2.11747e-40
ENSMUSG00000084772	Gm15473	havana	5.90587	3.34278	0.684274	4.88515	4.63822e-06
ENSMUSG00000012519	Mlkl	ensembl_havana	121.997	3.34194	0.291983	11.4456	7.80769e-29
ENSMUSG00000001020	S100a4	ensembl_havana	20.3533	3.34108	0.487122	6.85881	5.32933e-11
ENSMUSG00000086109	Gm13391	havana	12.4828	3.33647	0.580123	5.7513	4.99441e-08
ENSMUSG00000090534	Gm4675	havana	84.3257	3.32983	0.34968	9.52252	2.89275e-20
ENSMUSG00000073394	Runx2os1	ensembl_havana	21.2815	3.32665	0.418793	7.94341	2.08693e-14
ENSMUSG00000108046	Gm43924	havana	3.90502	3.32011	0.897429	3.69958	0.000716388
ENSMUSG00000048458	Fam212b	ensembl_havana	2126.87	3.31912	0.291021	11.4051	1.21968e-28
ENSMUSG00000058952	Cfi	ensembl_havana	30.7116	3.31752	0.616707	5.37941	3.81081e-07
ENSMUSG00000027864	Ptgfrn	ensembl_havana	4769.68	3.31738	0.326413	10.1631	6.04032e-23
ENSMUSG00000038932	Tcfl5	ensembl_havana	34.7185	3.31469	0.662326	5.00462	2.589e-06
ENSMUSG00000102246	9430037O13Rik	havana	2.75374	3.31151	0.912504	3.62904	0.000926066
ENSMUSG00000108521	RP23-256J14.1	havana	61.3022	3.30405	0.36919	8.94946	5.17911e-18
ENSMUSG00000003484	Cyp4f18	ensembl_havana	61.5779	3.29983	0.477587	6.90938	3.80053e-11
ENSMUSG00000026628	Atf3	ensembl_havana	327.523	3.29881	0.556149	5.93153	1.7758e-08
ENSMUSG00000035385	Ccl2	ensembl_havana	94.6378	3.2986	0.431679	7.64134	2.09331e-13
ENSMUSG00000051716	Apon	ensembl	1.81667	3.29652	0.875225	3.76649	0.000559685
ENSMUSG00000022221	Ripk3	ensembl	60.0614	3.29512	0.500786	6.5799	3.30721e-10
ENSMUSG00000054510	Gm14461	ensembl_havana	2.76707	3.29239	0.922982	3.56712	0.00115897
ENSMUSG00000035914	Cd276	ensembl	1235.63	3.29152	0.175942	18.7079	1.18883e-75
ENSMUSG00000034438	Gbp8	ensembl_havana	73.8617	3.29083	0.571649	5.75673	4.84614e-08
ENSMUSG00000068196	Col8a1	ensembl_havana	2127.95	3.29061	0.53138	6.19256	3.75293e-09
ENSMUSG00000067017	Gm3608	ensembl	67.9363	3.28736	0.760445	4.32295	5.98254e-05
ENSMUSG00000100029	Gm29440	havana	4.64164	3.28683	0.757022	4.3418	5.52037e-05
ENSMUSG00000073489	Ifi204	ensembl_havana	178.807	3.28574	0.293419	11.1981	1.19863e-27
ENSMUSG00000059994	Fcrl1	ensembl_havana	26.4673	3.28553	0.563475	5.83083	3.18761e-08
ENSMUSG00000037347	Chst7	ensembl_havana	240.533	3.28507	0.359273	9.14367	9.17831e-19
ENSMUSG00000079575	Rbpsuh-rs3	havana	9.74356	3.28029	0.79099	4.14707	0.00012527
ENSMUSG00000037921	Ddx60	ensembl_havana	250.525	3.28	0.319966	10.2511	2.50793e-23
ENSMUSG00000050335	Lgals3	ensembl_havana	650.501	3.27978	0.451883	7.25804	3.42371e-12
ENSMUSG00000037474	Dtl	ensembl_havana	80.5473	3.27723	0.497362	6.58923	3.11222e-10
ENSMUSG00000078956	Gm14221	havana	1.8424	3.27653	0.894177	3.6643	0.000813739
ENSMUSG00000023940	Sgol1	ensembl_havana	50.3394	3.27376	0.446372	7.33416	1.98938e-12
ENSMUSG00000098600	Mir6929	mirbase	1.82352	3.27149	0.89261	3.66509	0.000811411
ENSMUSG00000024427	Spry4	ensembl	3005.7	3.27083	0.27573	11.8624	6.55391e-31
ENSMUSG00000035946	Gsx2	ensembl_havana	2.34032	3.26724	1.03706	3.15049	0.00471217
ENSMUSG00000048982	Gphb5	ensembl	1.85314	3.26679	0.903089	3.61735	0.000966364
ENSMUSG00000024440	Pcdh12	ensembl_havana	71.2491	3.26646	0.429744	7.60093	2.83194e-13
ENSMUSG00000023039	Krt7	ensembl_havana	32.225	3.2645	0.705397	4.62789	1.55597e-05
ENSMUSG00000053175	Bcl3	ensembl_havana	309.676	3.26346	0.401346	8.13128	4.76371e-15
ENSMUSG00000031886	Ces2e	ensembl	4.51848	3.26331	0.747037	4.36834	4.91315e-05
ENSMUSG00000040690	Col16a1	ensembl_havana	12119.1	3.2583	0.174551	18.6667	2.54958e-75
ENSMUSG00000104264	Gm18529	havana	2.47091	3.25747	0.856165	3.80473	0.000484417
ENSMUSG00000001473	Tubb6	ensembl	709.778	3.25313	0.306856	10.6015	6.97537e-25
ENSMUSG00000105380	Trav12-4	havana	7.27721	3.25275	0.693964	4.68721	1.18627e-05
ENSMUSG00000052477	C130026I21Rik	ensembl_havana	20.0161	3.25115	0.541043	6.00904	1.13298e-08
ENSMUSG00000021281	Tnfaip2	ensembl_havana	468.196	3.24994	0.414432	7.84192	4.58241e-14
ENSMUSG00000019932	Kera	ensembl	2.45858	3.24968	1.06071	3.06368	0.00618071
ENSMUSG00000071637	Cebpd	ensembl	939.03	3.2456	0.22877	14.1872	7.57473e-44
ENSMUSG00000105857	Gm42817	havana	1.75014	3.24379	0.881117	3.68145	0.000764832
ENSMUSG00000078452	Raet1d	ensembl_havana	4.68109	3.24289	0.800843	4.04934	0.000186179
ENSMUSG00000038508	Gdf15	ensembl_havana	17.1608	3.24286	0.540878	5.99556	1.22401e-08
ENSMUSG00000020427	Igfbp3	ensembl_havana	3877.83	3.24042	0.228794	14.163	1.05947e-43
ENSMUSG00000043091	Tuba1c	ensembl	357.458	3.23601	0.525878	6.15353	4.76949e-09
ENSMUSG00000060512	0610040J01Rik	ensembl_havana	455.115	3.23158	0.228288	14.1557	1.17319e-43
ENSMUSG00000051682	Treml4	ensembl_havana	34.6732	3.2306	0.623949	5.17766	1.08599e-06
ENSMUSG00000036594	H2-Aa	ensembl_havana	3331.15	3.22773	0.461165	6.99907	2.06227e-11
ENSMUSG00000091383	Hist1h2al	ensembl	6.25988	3.22425	1.09919	2.9333	0.00914806
ENSMUSG00000107660	Gm6559	havana	10.3462	3.22278	0.562257	5.73185	5.57524e-08
ENSMUSG00000053113	Socs3	ensembl_havana	755.873	3.22163	0.309712	10.402	5.46447e-24
ENSMUSG00000103309	BC037039	havana	69.296	3.21455	0.266913	12.0434	7.81994e-32
ENSMUSG00000097519	4930558J18Rik	havana	3.33112	3.21228	0.843677	3.80747	0.000479339
ENSMUSG00000027306	Nusap1	ensembl_havana	192.98	3.21146	0.449048	7.15172	7.23388e-12
ENSMUSG00000046245	Pilra	ensembl_havana	123.983	3.20923	0.289448	11.0874	4.0044e-27
ENSMUSG00000061852	Gm7582	ensembl_havana	1.92627	3.20906	0.959786	3.34351	0.00250478
ENSMUSG00000020330	Hmmr	ensembl_havana	102.771	3.20825	0.460434	6.96788	2.55753e-11
ENSMUSG00000067285	Gm16223	ensembl_havana	12.5587	3.20294	0.602204	5.31871	5.24203e-07
ENSMUSG00000047462	A530099J19Rik	ensembl_havana	4.30216	3.20294	0.994194	3.22165	0.00374504
ENSMUSG00000097252	Gm6634	ensembl	3.36761	3.20124	0.852177	3.75655	0.000580806
ENSMUSG00000029378	Areg	ensembl_havana	4.22727	3.19817	0.986329	3.2425	0.00350241
ENSMUSG00000068129	Cst7	ensembl_havana	50.3102	3.19503	0.615211	5.19338	1.00324e-06
ENSMUSG00000009588	St6galnac1	ensembl_havana	1.63702	3.19129	0.861751	3.70326	0.000706908
ENSMUSG00000046295	Ankle1	ensembl_havana	55.0172	3.19058	0.499412	6.38868	1.11499e-09
ENSMUSG00000089854	Gm16133	havana	4.9945	3.18985	0.888486	3.59021	0.00106659
ENSMUSG00000079012	Serpina3m	ensembl_havana	3.16321	3.18769	1.04197	3.05929	0.00626186
ENSMUSG00000080242	Gm15487	havana	145.327	3.18588	0.618218	5.15333	1.22954e-06
ENSMUSG00000100349	Gm28188	havana	5.81069	3.18523	0.969017	3.28707	0.00302474
ENSMUSG00000024912	Fosl1	ensembl	19.347	3.18146	0.601872	5.28594	6.22497e-07
ENSMUSG00000085823	Gm13012	havana	1.66098	3.17779	0.877226	3.62254	0.000948265
ENSMUSG00000004665	Cnn2	ensembl_havana	2466.37	3.17132	0.247209	12.8285	5.34411e-36
ENSMUSG00000096802	Gm15433	ensembl_havana	3.2453	3.16909	0.848004	3.73711	0.000624673
ENSMUSG00000092130	D030025P21Rik	ensembl	2.69361	3.16653	0.967764	3.27201	0.00318028
ENSMUSG00000006398	Cdc20	ensembl_havana	206.499	3.16581	0.38456	8.2323	2.11739e-15
ENSMUSG00000045569	Mc2r	ensembl	13.2688	3.16533	0.727667	4.34998	5.32576e-05
ENSMUSG00000022144	Gdnf	ensembl	35.04	3.16513	0.564505	5.60692	1.11677e-07
ENSMUSG00000064565	Gm24145	ensembl	2.30499	3.16111	0.862845	3.66359	0.000815743
ENSMUSG00000024610	Cd74	ensembl	7068.97	3.16107	0.443451	7.12834	8.49246e-12
ENSMUSG00000102410	Gm36935	havana	15.337	3.16008	0.561186	5.63107	9.76705e-08
ENSMUSG00000086019	Gm15762	havana	2.92602	3.16003	1.01683	3.10771	0.0053927
ENSMUSG00000055301	Adh7	ensembl_havana	85.3605	3.15718	0.70931	4.45106	3.42751e-05
ENSMUSG00000061330	Gm11361	ensembl_havana	15.7625	3.15428	0.528786	5.96515	1.46108e-08
ENSMUSG00000085887	Arhgap27os3	havana	22.2886	3.1492	0.357988	8.79695	1.94428e-17
ENSMUSG00000046879	Irgm1	ensembl_havana	1965.94	3.14672	0.325834	9.65741	8.19439e-21
ENSMUSG00000073421	H2-Ab1	ensembl_havana	2519.1	3.14531	0.453352	6.93789	3.13555e-11
ENSMUSG00000106379	Lhfpl3	havana	9613.64	3.14489	0.302796	10.3862	6.4011e-24
ENSMUSG00000039115	Itga9	ensembl_havana	1533.09	3.14465	0.227189	13.8416	8.99446e-42
ENSMUSG00000026547	Tagln2	ensembl_havana	3908.64	3.14411	0.246306	12.7651	1.18925e-35
ENSMUSG00000046591	Ticrr	ensembl_havana	31.5397	3.14222	0.474346	6.62432	2.48438e-10
ENSMUSG00000071568	Gm5874	havana	5.96532	3.14221	0.96008	3.27287	0.00317212
ENSMUSG00000046031	Fam26f	ensembl	20.5347	3.14156	0.521223	6.02728	1.01606e-08
ENSMUSG00000090942	F830016B08Rik	ensembl	6.38517	3.14155	0.689375	4.55709	2.1464e-05
ENSMUSG00000066553	Gm6969	ensembl_havana	64.47	3.13853	0.768711	4.08285	0.000162692
ENSMUSG00000086564	Cd101	ensembl_havana	57.1541	3.13636	0.51716	6.06459	8.13132e-09
ENSMUSG00000100801	Gm15459	havana	998.373	3.13258	0.607587	5.15577	1.21447e-06
ENSMUSG00000089404	Gm24877	ensembl	9.33609	3.13195	0.538594	5.81505	3.48469e-08
ENSMUSG00000028873	Cdca8	ensembl_havana	143.38	3.12946	0.435847	7.18018	5.92344e-12
ENSMUSG00000075334	Rprm	ensembl_havana	958.388	3.12711	0.274607	11.3876	1.48083e-28
ENSMUSG00000100536	Gm28873	havana	16.8705	3.12687	0.510856	6.12084	5.80107e-09
ENSMUSG00000086715	B230112J18Rik	havana	6.79445	3.1236	0.807417	3.86863	0.000379615
ENSMUSG00000056612	Ppp1r14b	ensembl	1932.29	3.12259	0.221713	14.0839	3.19176e-43
ENSMUSG00000039202	Abhd2	ensembl_havana	10109.5	3.12179	0.201046	15.5278	2.16052e-52
ENSMUSG00000015829	Tnr	ensembl_havana	11220.8	3.11875	0.336763	9.26094	3.20748e-19
ENSMUSG00000025461	Cd163l1	ensembl	12.5486	3.11438	0.963653	3.23185	0.00362447
ENSMUSG00000090215	Trim34b	ensembl_havana	2.2182	3.11201	0.855341	3.63833	0.000895171
ENSMUSG00000090558	Gm17202	havana	3.42838	3.10992	0.926423	3.35691	0.00239625
ENSMUSG00000049551	Fzd9	ensembl_havana	1382.01	3.10953	0.303071	10.2601	2.2944e-23
ENSMUSG00000032218	Ccnb2	ensembl	136.315	3.10608	0.457004	6.79662	8.04396e-11
ENSMUSG00000103883	Gm37010	havana	3.11158	3.10574	0.852799	3.64182	0.000883842
ENSMUSG00000015880	Ncapg	ensembl_havana	86.3961	3.10489	0.478444	6.48956	5.90164e-10
ENSMUSG00000061728	Btnl7-ps	havana	20.5235	3.10467	0.62244	4.9879	2.8131e-06
ENSMUSG00000027859	Ngf	ensembl_havana	179.089	3.10409	0.687475	4.5152	2.58046e-05
ENSMUSG00000076431	Sox4	ensembl_havana	3231.05	3.10294	0.173315	17.9034	2.18906e-69
ENSMUSG00000067835	Gm14661	havana	2.26792	3.10084	0.882221	3.51481	0.00139346
ENSMUSG00000039518	Cdsn	ensembl_havana	6.11092	3.10069	0.662511	4.68022	1.22494e-05
ENSMUSG00000034266	Batf	ensembl_havana	20.7195	3.10065	0.445163	6.9652	2.60269e-11
ENSMUSG00000027399	Il1a	ensembl_havana	88.6673	3.09761	0.28551	10.8494	5.13776e-26
ENSMUSG00000040540	Gm9770	ensembl	29.7883	3.09713	0.648561	4.77538	7.84429e-06
ENSMUSG00000051599	Pcdhb2	ensembl_havana	139.954	3.0955	0.365013	8.48052	2.79242e-16
ENSMUSG00000051220	Ercc6l	ensembl_havana	45.7555	3.09437	0.447957	6.90775	3.84053e-11
ENSMUSG00000037705	Tecta	ensembl_havana	61.8613	3.09279	0.42133	7.34055	1.89894e-12
ENSMUSG00000020902	Ntn1	ensembl_havana	5108.88	3.09235	0.196389	15.746	7.60845e-54
ENSMUSG00000097209	AU022754	ensembl	100.63	3.09106	0.352996	8.75665	2.75119e-17
ENSMUSG00000107061	Gm19590	havana	13.4	3.08804	0.512188	6.02911	1.00538e-08
ENSMUSG00000084277	Gm11702	havana	10.9482	3.08193	0.493343	6.24704	2.68757e-09
ENSMUSG00000091492	Gm17025	havana	4.99095	3.07987	0.673801	4.57088	2.01709e-05
ENSMUSG00000026582	Sele	ensembl_havana	5.56084	3.07977	0.806295	3.81966	0.00045786
ENSMUSG00000026890	Lhx6	ensembl_havana	85.7627	3.0782	0.701445	4.38837	4.50568e-05
ENSMUSG00000022579	Gpihbp1	ensembl_havana	10.4597	3.07673	0.630774	4.8777	4.81038e-06
ENSMUSG00000064080	Fbln2	ensembl_havana	1733.26	3.07567	0.518209	5.93519	1.73855e-08
ENSMUSG00000079457	Gm7609	ensembl_havana	3.25555	3.0755	0.912269	3.37127	0.00228392
ENSMUSG00000073407	Gm6034	ensembl_havana	6.21875	3.07505	0.700521	4.38967	4.47993e-05
ENSMUSG00000102915	Gm32460	havana	2.98959	3.07462	0.835048	3.68197	0.000763361
ENSMUSG00000090399	Gm38399	ensembl_havana	27.982	3.07409	0.440111	6.9848	2.27735e-11
ENSMUSG00000046805	Mpeg1	ensembl	4221.76	3.07345	0.275511	11.1554	1.90726e-27
ENSMUSG00000091020	Gm5828	havana	2.40831	3.0724	0.947976	3.24101	0.00351833
ENSMUSG00000025279	Dnase1l3	ensembl_havana	61.1227	3.0717	0.579977	5.29624	5.89987e-07
ENSMUSG00000097487	Ptges3l	ensembl_havana	52.7287	3.06385	0.294762	10.3943	5.89882e-24
ENSMUSG00000071714	Csf2rb2	ensembl	209.46	3.06187	0.393331	7.78447	7.08877e-14
ENSMUSG00000001517	Foxm1	ensembl_havana	303.381	3.06171	0.357367	8.56742	1.35881e-16
ENSMUSG00000069516	Lyz2	ensembl	7702.75	3.05931	0.502638	6.08652	7.12603e-09
ENSMUSG00000060727	Gm12571	ensembl_havana	6.83864	3.056	0.577334	5.29329	5.98958e-07
ENSMUSG00000079186	Gzmc	ensembl	4.65708	3.05344	0.913755	3.34164	0.00252081
ENSMUSG00000082292	Gm12250	havana	57.2815	3.05022	0.541393	5.63403	9.61588e-08
ENSMUSG00000027715	Ccna2	ensembl_havana	388.034	3.04984	0.430278	7.08808	1.12035e-11
ENSMUSG00000032327	Stra6	ensembl_havana	1726.08	3.04959	0.641848	4.75127	8.78868e-06
ENSMUSG00000030830	Itgal	ensembl_havana	175.604	3.0485	0.299794	10.1687	5.71859e-23
ENSMUSG00000071713	Csf2rb	ensembl	269.828	3.04271	0.363619	8.36785	7.0415e-16
ENSMUSG00000038151	Prdm1	ensembl_havana	111.765	3.03582	0.22443	13.5268	6.21971e-40
ENSMUSG00000067879	3110035E14Rik	ensembl_havana	7080.91	3.02675	0.293239	10.3218	1.2262e-23
ENSMUSG00000087401	Gm14664	havana	2.78829	3.02309	0.813197	3.71753	0.000671508
ENSMUSG00000106461	Gm20755	havana	1.40267	3.02154	0.847675	3.5645	0.0011694
ENSMUSG00000044162	Tnip3	ensembl_havana	3.43103	3.02153	0.976981	3.09272	0.00564985
ENSMUSG00000052180	Serpinb6c	ensembl_havana	100.952	3.02069	0.677598	4.45794	3.32487e-05
ENSMUSG00000082809	Gm14150	havana	43.0442	3.02054	0.741763	4.07211	0.000170084
ENSMUSG00000000889	Dbh	ensembl_havana	4.24935	3.01964	0.863895	3.49538	0.00149107
ENSMUSG00000034595	Ppp1r18	ensembl_havana	2191.85	3.01872	0.13991	21.5762	2.34216e-100
ENSMUSG00000046768	Rhoj	ensembl_havana	2095.23	3.01756	0.207053	14.5739	3.14941e-46
ENSMUSG00000014543	Klra17	ensembl_havana	6.81948	3.01727	0.678207	4.44889	3.45953e-05
ENSMUSG00000022871	Fetub	ensembl	37.7139	3.01693	0.831669	3.62756	0.000931298
ENSMUSG00000097730	Gm26588	havana	109.303	3.01579	0.354241	8.51339	2.12849e-16
ENSMUSG00000005413	Hmox1	ensembl_havana	1618.52	3.01445	0.5208	5.78812	4.05678e-08
ENSMUSG00000052316	Lrrc15	ensembl_havana	8.1336	3.01426	0.82487	3.65423	0.000844408
ENSMUSG00000048534	Amica1	ensembl_havana	45.877	3.01419	0.452587	6.65991	1.97284e-10
ENSMUSG00000036185	Sapcd1	ensembl_havana	54.6787	3.01318	0.407609	7.39233	1.30623e-12
ENSMUSG00000081251	Gm12164	havana	1.85232	3.00938	1.03297	2.91333	0.00971412
ENSMUSG00000097755	2010110K18Rik	ensembl	4.02631	3.0051	0.831564	3.61379	0.000979045
ENSMUSG00000030149	Klrk1	ensembl_havana	22.2843	3.00354	0.477912	6.28472	2.13305e-09
ENSMUSG00000095651	Gm21817	havana	5.70366	2.99485	0.676092	4.42965	3.76138e-05
ENSMUSG00000015484	Fam163a	ensembl_havana	656.926	2.9937	0.27653	10.8259	6.59053e-26
ENSMUSG00000017724	Etv4	ensembl_havana	2999.22	2.99239	0.20409	14.6621	8.74805e-47
ENSMUSG00000097461	Gm26735	ensembl	25.7228	2.99189	0.343041	8.72168	3.70696e-17
ENSMUSG00000107350	Gm42532	havana	1.69265	2.98915	0.994514	3.00564	0.00736404
ENSMUSG00000061897	Gm14292	ensembl_havana	10.4447	2.98804	0.689611	4.33294	5.7323e-05
ENSMUSG00000053889	Kirrel3os	ensembl_havana	21.6893	2.9818	0.639825	4.66034	1.34274e-05
ENSMUSG00000030623	Prss23os	ensembl_havana	3.64898	2.98133	0.755608	3.94561	0.0002814
ENSMUSG00000079164	Tlr5	ensembl_havana	158.035	2.9809	0.299031	9.96855	4.16909e-22
ENSMUSG00000041449	Serpina3h	havana	4.67551	2.97947	0.734244	4.05788	0.000180049
ENSMUSG00000096922	Gm17308	havana	4.59438	2.97794	0.683364	4.35776	5.14641e-05
ENSMUSG00000059027	9630013D21Rik	ensembl_havana	31.1837	2.97671	0.344529	8.63994	7.40086e-17
ENSMUSG00000089844	A530032D15Rik	ensembl_havana	4.70711	2.97478	0.749089	3.9712	0.000254143
ENSMUSG00000083218	Gm16425	havana	13.5214	2.97341	0.64505	4.60957	1.6902e-05
ENSMUSG00000027326	Casc5	ensembl_havana	50.3938	2.9643	0.513415	5.77369	4.40334e-08
ENSMUSG00000013089	Etv5	ensembl_havana	5260.14	2.96371	0.235509	12.5843	1.13867e-34
ENSMUSG00000046223	Plaur	ensembl_havana	134.333	2.9627	0.394682	7.50656	5.67865e-13
ENSMUSG00000022034	Esco2	ensembl_havana	60.9858	2.96262	0.509155	5.8187	3.41519e-08
ENSMUSG00000021947	Cryl1	ensembl	934.823	2.9612	0.429885	6.88835	4.38163e-11
ENSMUSG00000092051	Gm17229	havana	2.73479	2.95763	0.837106	3.53316	0.00130539
ENSMUSG00000032254	Kif23	ensembl	121.686	2.95729	0.445701	6.63514	2.31564e-10
ENSMUSG00000040522	Tlr8	ensembl_havana	35.2502	2.95608	0.521428	5.66921	7.91181e-08
ENSMUSG00000038311	2410017I17Rik	ensembl_havana	1.94434	2.95517	0.857256	3.44724	0.001762
ENSMUSG00000086601	Rapgef3os1	havana	2.6961	2.95327	0.822008	3.59275	0.00105679
ENSMUSG00000030325	Klrb1c	ensembl_havana	8.73921	2.95276	0.702585	4.2027	9.96446e-05
ENSMUSG00000027331	Knstrn	ensembl_havana	197.186	2.95131	0.407932	7.23481	4.04118e-12
ENSMUSG00000064672	Gm22806	ensembl	1.61189	2.95032	0.992081	2.97387	0.00810913
ENSMUSG00000020325	Fstl3	ensembl_havana	412.998	2.94728	0.367786	8.01357	1.21129e-14
ENSMUSG00000104183	1700054O19Rik	havana	1.34118	2.9465	0.862636	3.41569	0.00196368
ENSMUSG00000090125	Pou3f1	ensembl_havana	2757.4	2.94518	0.296134	9.94543	5.20059e-22
ENSMUSG00000044811	AF251705	ensembl_havana	270.875	2.94518	0.277191	10.6251	5.45996e-25
ENSMUSG00000023031	Cela1	ensembl	676.238	2.94391	0.208956	14.0887	2.99236e-43
ENSMUSG00000054203	Ifi205	ensembl_havana	7.27761	2.93365	0.628953	4.66434	1.31819e-05
ENSMUSG00000106334	Gm43549	havana	1.59149	2.93055	0.991478	2.95574	0.00855461
ENSMUSG00000033007	Asic4	ensembl_havana	937.297	2.92956	0.351295	8.33932	8.8673e-16
ENSMUSG00000051910	Sox6	ensembl_havana	1842.77	2.9292	0.278711	10.5098	1.80573e-24
ENSMUSG00000036256	Igfbp7	ensembl_havana	7326.2	2.92853	0.406183	7.20987	4.81613e-12
ENSMUSG00000030218	Mgp	ensembl_havana	4875.97	2.92828	0.559854	5.23044	8.29175e-07
ENSMUSG00000089760	D030046N08Rik	havana	24.7148	2.92429	0.439288	6.65689	2.01062e-10
ENSMUSG00000050921	P2ry10	ensembl_havana	10.5166	2.92188	0.685088	4.26497	7.65431e-05
ENSMUSG00000043157	Arl11	ensembl	89.6147	2.91706	0.355879	8.19678	2.8167e-15
ENSMUSG00000089983	2010320O07Rik	havana	18.4783	2.91652	0.401159	7.27023	3.13541e-12
ENSMUSG00000063765	Chadl	ensembl_havana	2521.71	2.91651	0.257309	11.3347	2.68366e-28
ENSMUSG00000068606	Gm4841	ensembl	18.2515	2.91647	0.781714	3.73086	0.000639212
ENSMUSG00000081665	Gm15922	havana	3.53879	2.9121	0.801283	3.63429	0.000908163
ENSMUSG00000035042	Ccl5	ensembl_havana	47.8125	2.91208	0.316819	9.19162	5.98879e-19
ENSMUSG00000106310	Gm43523	havana	8.01958	2.91161	0.563303	5.16881	1.13584e-06
ENSMUSG00000036768	Kif15	ensembl	75.9449	2.91054	0.441558	6.59152	3.06594e-10
ENSMUSG00000086111	Gm15326	havana	11.7134	2.90807	0.436398	6.66381	1.92345e-10
ENSMUSG00000102995	A330074H02Rik	havana	42.3106	2.90801	0.451895	6.43513	8.3218e-10
ENSMUSG00000045672	Col27a1	ensembl_havana	2006.88	2.90654	0.246069	11.8119	1.18027e-30
ENSMUSG00000026177	Slc11a1	ensembl_havana	601.139	2.90524	0.296178	9.80911	1.94879e-21
ENSMUSG00000108940	RP23-182F18.1	havana	2.61983	2.9043	0.828209	3.50672	0.00143315
ENSMUSG00000087265	Gm12349	havana	3.6197	2.90365	0.826734	3.51219	0.00140669
ENSMUSG00000046834	Krt1	ensembl	413.202	2.90254	0.311888	9.30635	2.12866e-19
ENSMUSG00000079293	Clec7a	ensembl_havana	533.889	2.90251	0.392402	7.39678	1.26503e-12
ENSMUSG00000079056	Kcnip3	ensembl_havana	9995.58	2.90022	0.30971	9.36429	1.25128e-19
ENSMUSG00000075304	Sp5	ensembl_havana	44.2993	2.89852	0.300515	9.64517	9.17579e-21
ENSMUSG00000107035	Ybx1-ps2	havana	3.39805	2.89765	0.73699	3.93173	0.000297142
ENSMUSG00000108004	Gm44080	havana	23.4636	2.89585	0.442204	6.54867	4.04357e-10
ENSMUSG00000036206	Sh3bp4	ensembl_havana	2689.31	2.89537	0.287544	10.0693	1.54257e-22
ENSMUSG00000104517	Gm18407	havana	3.09914	2.89441	0.981442	2.94914	0.00872178
ENSMUSG00000079017	Ifi27l2a	ensembl_havana	142.54	2.89108	0.441924	6.54202	4.22008e-10
ENSMUSG00000100807	Gm29521	havana	3.82824	2.89028	0.874344	3.30565	0.00284614
ENSMUSG00000026580	Selp	ensembl_havana	31.9231	2.88862	0.736714	3.92095	0.000310022
ENSMUSG00000089791	Gm3555	havana	3.49452	2.88609	0.758838	3.8033	0.000487012
ENSMUSG00000109144	Ntn5	ensembl	15.5206	2.88592	0.673321	4.2861	6.99775e-05
ENSMUSG00000015340	Cybb	ensembl_havana	767.176	2.88497	0.389321	7.41026	1.14757e-12
ENSMUSG00000012443	Kif11	ensembl	214.62	2.88351	0.439781	6.55671	3.83852e-10
ENSMUSG00000069515	Lyz1	ensembl	45.6108	2.88095	0.689511	4.17825	0.000110237
ENSMUSG00000042489	Clspn	ensembl_havana	117.217	2.87136	0.404898	7.09156	1.09453e-11
ENSMUSG00000022385	Gtse1	ensembl	118.959	2.8711	0.375833	7.6393	2.12414e-13
ENSMUSG00000026536	Mnda	ensembl_havana	36.7901	2.86744	0.435445	6.58508	3.1976e-10
ENSMUSG00000058290	Espl1	ensembl	134.597	2.86574	0.34454	8.31758	1.06099e-15
ENSMUSG00000039830	Olig2	ensembl_havana	8017.64	2.86539	0.30533	9.38458	1.03673e-19
ENSMUSG00000022945	Chaf1b	ensembl_havana	104.378	2.86488	0.432928	6.61746	2.59408e-10
ENSMUSG00000074482	Gm16589	havana	12.4145	2.86364	0.771449	3.71203	0.000685182
ENSMUSG00000022440	C1qtnf6	ensembl_havana	784.489	2.86285	0.328009	8.72799	3.5196e-17
ENSMUSG00000034612	Chst11	ensembl_havana	5349.45	2.86167	0.262542	10.8998	3.01977e-26
ENSMUSG00000097597	Gm26674	ensembl	1.88823	2.85992	0.88136	3.24489	0.00347394
ENSMUSG00000095134	Gm21857	havana	23.187	2.85639	0.753948	3.78858	0.00051453
ENSMUSG00000051498	Tlr6	ensembl_havana	105.336	2.85557	0.197024	14.4935	9.94327e-46
ENSMUSG00000102160	Gm36944	havana	8.05472	2.85083	0.616692	4.62277	1.5936e-05
ENSMUSG00000007107	Atp1a4	ensembl_havana	2.50849	2.8492	0.840036	3.39176	0.00212914
ENSMUSG00000027322	Siglec1	ensembl_havana	197.648	2.84908	0.451275	6.3134	1.78914e-09
ENSMUSG00000104088	Gm38275	havana	1.29831	2.84896	0.898095	3.17222	0.00439489
ENSMUSG00000087565	Gm14662	havana	34.0492	2.84811	0.420065	6.78017	8.95047e-11
ENSMUSG00000025083	Afap1l2	ensembl_havana	3412.72	2.84737	0.182338	15.6159	5.6033e-53
ENSMUSG00000083833	Gm13841	havana	2.73461	2.84524	0.896816	3.1726	0.00438998
ENSMUSG00000028435	Aqp3	ensembl_havana	1.89439	2.84478	0.905653	3.14113	0.00485408
ENSMUSG00000100658	F730311O21Rik	havana	3.41293	2.84015	0.791159	3.58986	0.00106789
ENSMUSG00000042622	Maff	ensembl	192.608	2.83809	0.197832	14.3459	8.10243e-45
ENSMUSG00000031790	Mmp15	ensembl_havana	13791.8	2.83806	0.327863	8.65624	6.44564e-17
ENSMUSG00000039956	Mrap	ensembl_havana	26.1947	2.83801	0.579893	4.89402	4.44209e-06
ENSMUSG00000001497	Pax9	ensembl_havana	32.9087	2.83454	0.878937	3.22496	0.00370584
ENSMUSG00000031610	Scrg1	ensembl	2358.7	2.83385	0.320841	8.83258	1.4311e-17
ENSMUSG00000050578	Mmp13	ensembl	56.809	2.83365	0.791053	3.58212	0.00109799
ENSMUSG00000047443	Fam132b	ensembl_havana	4.26132	2.83127	0.746081	3.79485	0.000502786
ENSMUSG00000032420	Nt5e	ensembl_havana	1029.94	2.8294	0.202869	13.9469	2.12108e-42
ENSMUSG00000073490	AI607873	ensembl_havana	174.905	2.82636	0.330299	8.55697	1.48101e-16
ENSMUSG00000093483	AA465934	havana	117.23	2.82574	0.225612	12.5248	2.38492e-34
ENSMUSG00000043501	Lgals2	ensembl	22.9358	2.8255	0.395944	7.13612	8.03861e-12
ENSMUSG00000102723	Gm37936	havana	3.20186	2.82487	0.747028	3.78148	0.000528575
ENSMUSG00000025574	Tk1	ensembl_havana	119.94	2.82117	0.440017	6.41151	9.66504e-10
ENSMUSG00000105769	Gm43351	havana	3.58977	2.81933	0.89339	3.15577	0.00463455
ENSMUSG00000026729	4930562F07Rik	ensembl_havana	2.46559	2.81818	0.838023	3.36289	0.00234886
ENSMUSG00000075122	Cd80	ensembl	48.817	2.8168	0.449188	6.27087	2.32061e-09
ENSMUSG00000072683	Gm7457	havana	1.7128	2.81558	0.837923	3.3602	0.00236981
ENSMUSG00000004709	Cd244	ensembl_havana	27.595	2.81448	0.548241	5.13366	1.35722e-06
ENSMUSG00000086813	Gm13657	havana	2.45421	2.81424	0.850547	3.30875	0.00281784
ENSMUSG00000103225	Gm37731	havana	6.51151	2.81407	0.735212	3.82756	0.000444575
ENSMUSG00000040046	Tph1	ensembl_havana	6.2193	2.81355	0.717981	3.9187	0.000312581
ENSMUSG00000090081	Gm16587	havana	1.82095	2.81333	0.888572	3.16613	0.0044826
ENSMUSG00000075162	Gm10812	ensembl	2.62626	2.8129	0.908194	3.09725	0.00557193
ENSMUSG00000093587	Gm20554	havana	17.4379	2.81131	0.470257	5.97825	1.35428e-08
ENSMUSG00000097640	Gm20033	havana	406.202	2.80846	0.331994	8.45936	3.32585e-16
ENSMUSG00000019960	Dusp6	ensembl	2355.33	2.80667	0.17112	16.4018	2.37555e-58
ENSMUSG00000046179	E2f8	ensembl_havana	102.206	2.80414	0.329452	8.51152	2.16059e-16
ENSMUSG00000069792	Wfdc17	ensembl_havana	65.1002	2.80086	0.438516	6.38713	1.12561e-09
ENSMUSG00000002233	Rhoc	ensembl_havana	2263.78	2.79995	0.15243	18.3688	5.56187e-73
ENSMUSG00000024677	Ms4a6b	ensembl_havana	197.671	2.79937	0.314721	8.89477	8.32861e-18
ENSMUSG00000034394	Lif	ensembl_havana	110.862	2.7993	0.370773	7.54991	4.13041e-13
ENSMUSG00000106913	9430007M09Rik	havana	1.29554	2.7972	0.931132	3.00408	0.00739529
ENSMUSG00000000184	Ccnd2	ensembl_havana	3802.98	2.79683	0.215574	12.9739	8.49801e-37
ENSMUSG00000045532	C1ql1	ensembl_havana	1976.72	2.79535	0.268157	10.4243	4.36398e-24
ENSMUSG00000108927	Ntn5	ensembl	8.56344	2.79302	0.806048	3.46508	0.00165826
ENSMUSG00000035455	Fignl1	ensembl_havana	156.828	2.79213	0.393329	7.09872	1.04122e-11
ENSMUSG00000062545	Tlr12	ensembl_havana	244.956	2.79064	0.238486	11.7015	4.22016e-30
ENSMUSG00000030208	Emp1	ensembl_havana	1979.96	2.79024	0.513643	5.43226	2.87581e-07
ENSMUSG00000024087	Cyp1b1	ensembl	1549.57	2.7896	0.629808	4.42929	3.76712e-05
ENSMUSG00000017499	Cdc6	ensembl_havana	83.9492	2.78867	0.352765	7.9052	2.81484e-14
ENSMUSG00000029177	Cenpa	ensembl_havana	173.276	2.78599	0.331401	8.40669	5.1237e-16
ENSMUSG00000040552	C3ar1	ensembl_havana	494.229	2.78524	0.302252	9.21495	4.86544e-19
ENSMUSG00000027699	Ect2	ensembl_havana	136.517	2.78301	0.41469	6.71106	1.41207e-10
ENSMUSG00000011463	Cpb1	ensembl_havana	28.5442	2.78301	0.488402	5.69818	6.73672e-08
ENSMUSG00000099974	Bcl2a1d	ensembl_havana	17.6754	2.78176	0.459	6.06049	8.32813e-09
ENSMUSG00000109244	RP24-330M21.1	havana	31.9756	2.78084	0.461807	6.02165	1.05139e-08
ENSMUSG00000105010	Mir219b	mirbase	30.8375	2.78042	0.493632	5.63258	9.68904e-08
ENSMUSG00000049608	Gpr55	ensembl_havana	14.165	2.77954	0.642561	4.32572	5.91219e-05
ENSMUSG00000030365	Clec2i	ensembl_havana	32.0753	2.77953	0.504928	5.5048	1.94941e-07
ENSMUSG00000022322	Shcbp1	ensembl_havana	108.771	2.7774	0.435763	6.37366	1.22575e-09
ENSMUSG00000029762	Akr1b8	ensembl_havana	198.21	2.77354	0.552194	5.02277	2.36492e-06
ENSMUSG00000072844	G530011O06Rik	ensembl_havana	83.0347	2.7727	0.436496	6.35218	1.40342e-09
ENSMUSG00000090894	Olfr110	ensembl_havana	1.67437	2.77254	0.842296	3.29165	0.00298106
ENSMUSG00000101674	4930444A19Rik	havana	2.3137	2.77117	0.811327	3.4156	0.00196413
ENSMUSG00000025355	Mmp19	ensembl	345.75	2.77039	0.465938	5.94582	1.63433e-08
ENSMUSG00000065847	Gm25188	ensembl	12.1782	2.77021	0.51996	5.32774	5.0015e-07
ENSMUSG00000027469	Tpx2	ensembl_havana	340.574	2.76969	0.399712	6.92921	3.32315e-11
ENSMUSG00000073492	Gm10521	ensembl	9.84626	2.76715	0.485851	5.69548	6.84076e-08
ENSMUSG00000002699	Lcp2	ensembl_havana	348.599	2.76353	0.252741	10.9342	2.09981e-26
ENSMUSG00000039055	Eme1	ensembl_havana	33.7779	2.76334	0.489774	5.64207	9.19807e-08
ENSMUSG00000024659	Anxa1	ensembl_havana	947.421	2.76127	0.499683	5.52604	1.73913e-07
ENSMUSG00000040533	Matn1	ensembl_havana	39.2918	2.75903	0.523432	5.27103	6.72994e-07
ENSMUSG00000038352	Arl5c	ensembl_havana	201.974	2.75881	0.176047	15.6709	2.41542e-53
ENSMUSG00000034205	Loxl2	ensembl_havana	785.414	2.75685	0.4255	6.47908	6.29875e-10
ENSMUSG00000037991	Rmi2	ensembl_havana	70.5895	2.75521	0.519125	5.30742	5.56097e-07
ENSMUSG00000031285	Dcx	ensembl_havana	1157.67	2.75485	0.328799	8.37852	6.45404e-16
ENSMUSG00000107387	Gm42904	havana	1.73909	2.75392	0.894596	3.0784	0.00590657
ENSMUSG00000053117	E330013P04Rik	ensembl_havana	6.32736	2.75343	0.808452	3.40581	0.00203073
ENSMUSG00000097049	6530411M01Rik	ensembl	45.9254	2.75302	0.436211	6.31121	1.81215e-09
ENSMUSG00000102037	Bcl2a1a	ensembl_havana	15.901	2.75291	0.457371	6.01897	1.0679e-08
ENSMUSG00000069763	Tmem100	ensembl_havana	1859.08	2.75153	0.171973	15.9998	1.44127e-55
ENSMUSG00000044217	Aqp5	ensembl	30.201	2.74834	0.367452	7.47946	6.92747e-13
ENSMUSG00000073555	Gm4951	ensembl_havana	106.593	2.74748	0.44657	6.15242	4.79697e-09
ENSMUSG00000029163	Emilin1	ensembl_havana	833.323	2.7472	0.452641	6.06928	7.90673e-09
ENSMUSG00000000031	H19	ensembl_havana	2337.4	2.74593	0.865765	3.17168	0.00440227
ENSMUSG00000070942	Il1rl2	ensembl_havana	136.591	2.74301	0.337374	8.13049	4.79158e-15
ENSMUSG00000091900	Gm4353	ensembl	12.719	2.74015	0.675755	4.05494	0.000182093
ENSMUSG00000037849	Gm4955	ensembl_havana	22.7861	2.73851	0.52094	5.25687	7.23689e-07
ENSMUSG00000047992	Fam69c	ensembl_havana	266.776	2.73832	0.285855	9.57942	1.70771e-20
ENSMUSG00000024397	Aif1	ensembl_havana	381.842	2.73767	0.224323	12.2041	1.13779e-32
ENSMUSG00000023505	Cdca3	ensembl_havana	199.543	2.73482	0.42541	6.42866	8.67272e-10
ENSMUSG00000001583	Tnk1	ensembl_havana	11.7566	2.73443	0.561459	4.87022	4.98977e-06
ENSMUSG00000048644	Ctxn1	ensembl_havana	1919.8	2.73364	0.248433	11.0035	9.98001e-27
ENSMUSG00000083902	Gm15975	havana	21.6502	2.7323	0.377252	7.24266	3.8194e-12
ENSMUSG00000097572	Gm26797	ensembl	45.351	2.73007	0.256508	10.6432	4.51053e-25
ENSMUSG00000051367	Six1	ensembl_havana	186.026	2.72963	0.740192	3.68773	0.000747636
ENSMUSG00000052776	Oas1a	ensembl_havana	107.766	2.72614	0.351393	7.75811	8.67047e-14
ENSMUSG00000024989	Cep55	ensembl	79.5693	2.72551	0.442823	6.15484	4.73096e-09
ENSMUSG00000035352	Ccl12	ensembl_havana	94.4961	2.72534	0.242895	11.2202	9.44904e-28
ENSMUSG00000070469	Adamtsl3	ensembl_havana	398.834	2.72403	0.304306	8.95162	5.08335e-18
ENSMUSG00000041515	Irf8	ensembl_havana	775.246	2.7227	0.22383	12.1642	1.83748e-32
ENSMUSG00000000958	Slc7a7	ensembl_havana	394.679	2.72138	0.384148	7.08421	1.15053e-11
ENSMUSG00000091697	Eif3s6-ps2	ensembl	3.08906	2.72078	0.804153	3.38341	0.00219129
ENSMUSG00000039783	Kmo	ensembl_havana	32.7187	2.72013	0.504623	5.39042	3.5963e-07
ENSMUSG00000034164	Emid1	ensembl_havana	1571.01	2.71821	0.441097	6.16239	4.51546e-09
ENSMUSG00000082967	Gm16082	havana	4.67009	2.71662	0.680561	3.99174	0.000234275
ENSMUSG00000026622	Nek2	ensembl_havana	87.9766	2.71204	0.45614	5.94564	1.63583e-08
ENSMUSG00000030155	Clec2e	ensembl_havana	5.69494	2.70992	0.877448	3.08841	0.00572569
ENSMUSG00000107385	C330024D21Rik	havana	1.6273	2.70146	0.882084	3.06258	0.00619856
ENSMUSG00000109532	RP24-362L9.2	havana	8.62836	2.69672	0.733686	3.67558	0.000781726
ENSMUSG00000078249	Hmga1-rs1	ensembl_havana	69.1081	2.69646	0.689196	3.91247	0.000320109
ENSMUSG00000051969	Tlr11	ensembl_havana	6.54851	2.6964	0.753656	3.57776	0.00111533
ENSMUSG00000104221	Gm37051	havana	3.79403	2.69567	0.701955	3.84023	0.000423603
ENSMUSG00000006800	Sulf2	ensembl_havana	17738.8	2.69439	0.263892	10.2102	3.78313e-23
ENSMUSG00000031297	Slc7a3	ensembl_havana	629.808	2.69398	0.333196	8.08527	6.86738e-15
ENSMUSG00000084349	Rpl3-ps1	havana	201.795	2.69212	0.415135	6.48494	6.07352e-10
ENSMUSG00000025082	Vwa2	ensembl_havana	2.27327	2.69008	0.854709	3.14736	0.00475797
ENSMUSG00000082932	Cyp2j8	ensembl_havana	34.0601	2.68831	0.351988	7.6375	2.15335e-13
ENSMUSG00000041954	Tnfrsf18	ensembl_havana	6.97599	2.68548	0.76824	3.49563	0.00148986
ENSMUSG00000032419	Tbx18	ensembl_havana	268.411	2.68077	0.479136	5.59502	1.19218e-07
ENSMUSG00000079105	C7	ensembl	16.6319	2.67881	0.624245	4.29128	6.85103e-05
ENSMUSG00000050107	Gsg2	ensembl_havana	47.2174	2.6761	0.400159	6.68758	1.64587e-10
ENSMUSG00000085977	Gm5970	havana	7.0705	2.67374	0.581309	4.59952	1.771e-05
ENSMUSG00000064057	Scgb3a1	ensembl_havana	25.786	2.67142	0.523168	5.10623	1.55948e-06
ENSMUSG00000059498	Fcgr3	ensembl_havana	1093.16	2.66832	0.239972	11.1193	2.83298e-27
ENSMUSG00000073902	Gm1966	havana	28.9658	2.66739	0.405104	6.58446	3.21021e-10
ENSMUSG00000028587	Orc1	ensembl_havana	16.6164	2.66566	0.498929	5.34276	4.62225e-07
ENSMUSG00000022014	Epsti1	ensembl	116.981	2.66375	0.315727	8.43687	4.00371e-16
ENSMUSG00000020493	Prr11	ensembl_havana	158.021	2.66302	0.322265	8.26344	1.64883e-15
ENSMUSG00000005410	Mcm5	ensembl	423.258	2.66289	0.337356	7.89342	3.07606e-14
ENSMUSG00000037405	Icam1	ensembl	569.236	2.65785	0.198415	13.3954	3.58286e-39
ENSMUSG00000055368	Slc6a2	ensembl	5.67461	2.65373	0.685687	3.87018	0.000377381
ENSMUSG00000108829	RP23-421C2.3	havana	3.10405	2.65316	0.847608	3.13017	0.00502381
ENSMUSG00000086644	Gm13470	havana	10.8091	2.64994	0.524319	5.05407	2.02207e-06
ENSMUSG00000054932	Afp	ensembl_havana	6.17183	2.64964	0.819911	3.23162	0.00362664
ENSMUSG00000000386	Mx1	ensembl_havana	46.5291	2.64964	0.447705	5.91828	1.91761e-08
ENSMUSG00000037973	Ccdc129	ensembl_havana	2.37072	2.6478	0.906793	2.91996	0.00952389
ENSMUSG00000056130	Ticam2	ensembl_havana	31.9685	2.64664	0.329784	8.02537	1.10345e-14
ENSMUSG00000097452	Gm2824	ensembl	86.1089	2.64552	0.392224	6.74492	1.12957e-10
ENSMUSG00000076752	Tcrg-C2	ensembl_havana	3.16148	2.64547	0.896981	2.9493	0.00871795
ENSMUSG00000044703	Phf11a	ensembl_havana	8.71324	2.64291	0.63946	4.13304	0.000132574
ENSMUSG00000030156	Cd69	ensembl_havana	5.99016	2.64286	0.633342	4.17288	0.000112636
ENSMUSG00000026303	Mlph	ensembl_havana	305.273	2.64257	0.34835	7.58597	3.16997e-13
ENSMUSG00000074677	Sirpb1c	ensembl_havana	6.14111	2.64226	0.715641	3.69215	0.000735451
ENSMUSG00000020218	Wif1	ensembl_havana	102.21	2.64214	0.561016	4.70956	1.06713e-05
ENSMUSG00000074813	Gm14005	ensembl_havana	32.6975	2.64185	0.359946	7.33958	1.9122e-12
ENSMUSG00000028514	Usp24	ensembl_havana	5505.69	2.63784	0.236518	11.1528	1.96091e-27
ENSMUSG00000037544	Dlgap5	ensembl_havana	88.0941	2.63728	0.360192	7.32187	2.17354e-12
ENSMUSG00000106992	Gm43167	havana	35.9561	2.63709	0.421145	6.26172	2.45539e-09
ENSMUSG00000033022	Cdo1	ensembl	1557.18	2.63675	0.256822	10.2669	2.14294e-23
ENSMUSG00000070522	Gm6505	havana	7.35988	2.63583	0.875926	3.00919	0.00728581
ENSMUSG00000102403	Gm38187	havana	12.1237	2.63581	0.492348	5.35355	4.36672e-07
ENSMUSG00000085517	Gm12963	havana	57.5355	2.6346	0.347902	7.57282	3.48871e-13
ENSMUSG00000071317	Bves	ensembl	84.1653	2.63444	0.434109	6.06861	7.93646e-09
ENSMUSG00000047150	1700001C19Rik	ensembl_havana	5.1843	2.62618	0.659647	3.98119	0.000244297
ENSMUSG00000026981	Il1rn	ensembl_havana	49.6847	2.62478	0.607015	4.32407	5.95348e-05
ENSMUSG00000052229	Gpr17	ensembl_havana	5256.41	2.62285	0.481662	5.4454	2.68054e-07
ENSMUSG00000024675	Ms4a4c	ensembl_havana	36.0606	2.62161	0.464935	5.63866	9.36737e-08
ENSMUSG00000096999	Gm26793	havana	12.094	2.61863	0.802418	3.26343	0.00327096
ENSMUSG00000041361	Myzap	ensembl_havana	95.7996	2.61807	0.437522	5.98386	1.31117e-08
ENSMUSG00000062593	Lilrb4a	ensembl_havana	198.033	2.618	0.368243	7.10944	9.67568e-12
ENSMUSG00000109270	RP23-218E6.2	havana	9.74166	2.61769	0.500132	5.23399	8.14135e-07
ENSMUSG00000102642	A130048G24Rik	havana	2.2255	2.6174	0.883462	2.96266	0.00838522
ENSMUSG00000106186	Gm43627	havana	14.7596	2.61631	0.393951	6.64121	2.22479e-10
ENSMUSG00000101585	1600010M07Rik	havana	8.27037	2.6163	0.600742	4.35512	5.20622e-05
ENSMUSG00000017716	Birc5	ensembl_havana	155.553	2.6146	0.397524	6.57721	3.36315e-10
ENSMUSG00000095677	Dynlt1f	ensembl	102.045	2.61357	0.246292	10.6117	6.27123e-25
ENSMUSG00000039462	Col10a1	ensembl_havana	16.6158	2.61271	0.713076	3.66401	0.000814592
ENSMUSG00000098552	Gm27217	havana	10.2996	2.61021	0.546749	4.77406	7.8938e-06
ENSMUSG00000029185	Fam114a1	ensembl_havana	1315.59	2.60961	0.226871	11.5026	4.09934e-29
ENSMUSG00000031997	Trpc6	ensembl	99.7113	2.60915	0.392225	6.65216	2.07242e-10
ENSMUSG00000023034	Nr4a1	ensembl	1883.62	2.60801	0.221962	11.7498	2.41379e-30
ENSMUSG00000006014	Prg4	ensembl_havana	913.883	2.60618	0.86468	3.01404	0.00718446
ENSMUSG00000031779	Ccl22	ensembl_havana	68.8707	2.59744	0.245501	10.5802	8.71068e-25
ENSMUSG00000028459	Cd72	ensembl_havana	145.857	2.59626	0.391302	6.63494	2.31825e-10
ENSMUSG00000074151	Nlrc5	ensembl_havana	197.626	2.59471	0.294936	8.79754	1.93564e-17
ENSMUSG00000097860	Gm26857	ensembl	4.439	2.59327	0.679192	3.81818	0.000460293
ENSMUSG00000065804	Gm23039	ensembl	4.50926	2.5923	0.731693	3.54288	0.0012631
ENSMUSG00000047180	Neurl3	ensembl_havana	215.076	2.5892	0.355207	7.28927	2.73969e-12
ENSMUSG00000026586	Prrx1	ensembl_havana	1329.69	2.58795	0.241859	10.7003	2.48907e-25
ENSMUSG00000005107	Slc2a9	ensembl_havana	117.316	2.58444	0.209217	12.3529	1.91036e-33
ENSMUSG00000050075	Gpr171	ensembl_havana	13.7053	2.58428	0.610322	4.23428	8.73322e-05
ENSMUSG00000052560	Cpne8	ensembl_havana	1577.81	2.58401	0.231013	11.1856	1.37872e-27
ENSMUSG00000045871	Slitrk6	ensembl	161.595	2.58281	0.34322	7.52522	4.95953e-13
ENSMUSG00000063851	Rnf183	ensembl_havana	9.38686	2.58161	0.559037	4.61796	1.62727e-05
ENSMUSG00000031636	Pdlim3	ensembl	249.123	2.58099	0.364429	7.08229	1.16506e-11
ENSMUSG00000038115	Ano2	ensembl_havana	26.4633	2.57967	0.433707	5.94795	1.6151e-08
ENSMUSG00000015947	Fcgr1	ensembl_havana	360.873	2.57881	0.236272	10.9146	2.5764e-26
ENSMUSG00000050493	Fam167b	ensembl_havana	31.4795	2.57787	0.376622	6.84471	5.85546e-11
ENSMUSG00000024691	Fam111a	ensembl_havana	365.224	2.57523	0.202062	12.7447	1.53458e-35
ENSMUSG00000023828	Slc22a3	ensembl	121.187	2.57501	0.557367	4.61995	1.61303e-05
ENSMUSG00000030560	Ctsc	ensembl_havana	2003.84	2.57477	0.250665	10.2718	2.03814e-23
ENSMUSG00000020592	Sdc1	ensembl_havana	712.304	2.57456	0.468784	5.49199	2.08634e-07
ENSMUSG00000083397	Gm5466	havana	134.979	2.57287	0.345661	7.44334	9.01085e-13
ENSMUSG00000001768	Rin2	ensembl_havana	3741.97	2.57281	0.161303	15.9502	3.11985e-55
ENSMUSG00000024737	Slc15a3	ensembl_havana	268.887	2.57197	0.225007	11.4306	9.17885e-29
ENSMUSG00000022129	Dct	ensembl	88.6793	2.57005	0.399737	6.42936	8.63646e-10
ENSMUSG00000087107	AI662270	havana	90.0462	2.56853	0.375915	6.83273	6.33379e-11
ENSMUSG00000049625	Tifab	ensembl	315.959	2.56776	0.251837	10.1962	4.36338e-23
ENSMUSG00000034329	Brip1	ensembl_havana	32.9669	2.56729	0.474693	5.40833	3.2687e-07
ENSMUSG00000070645	Ren1	ensembl_havana	16.1675	2.56677	0.847231	3.0296	0.00685758
ENSMUSG00000108634	RP24-402O2.2	havana	25.6536	2.56624	0.401414	6.39301	1.08549e-09
ENSMUSG00000035109	Shc4	ensembl_havana	3701.35	2.56289	0.233995	10.9528	1.72181e-26
ENSMUSG00000029622	Arpc1b	ensembl_havana	5379.81	2.56192	0.316366	8.09795	6.20375e-15
ENSMUSG00000019866	Aim1	ensembl_havana	160.349	2.56027	0.339925	7.53186	4.72352e-13
ENSMUSG00000025921	Rdh10	ensembl_havana	1155.02	2.56008	0.474211	5.39861	3.44394e-07
ENSMUSG00000044827	Tlr1	ensembl_havana	129.863	2.55988	0.251688	10.1708	5.60284e-23
ENSMUSG00000034310	Tmem132d	ensembl_havana	952.669	2.55795	0.282091	9.06781	1.81704e-18
ENSMUSG00000104114	Gm37297	havana	13.9391	2.55691	0.498538	5.12881	1.39118e-06
ENSMUSG00000038600	Atp6v0a4	ensembl_havana	64.1223	2.55493	0.709909	3.59895	0.00103329
ENSMUSG00000074037	Mc1r	ensembl_havana	3.3986	2.55464	0.689332	3.70596	0.000700366
ENSMUSG00000043017	Ptgir	ensembl_havana	116.535	2.55364	0.777062	3.28628	0.0030324
ENSMUSG00000034275	Igsf9b	ensembl_havana	69.1044	2.55129	0.4135	6.16998	4.31175e-09
ENSMUSG00000084891	Gm12958	havana	4.21111	2.54957	0.654393	3.89609	0.000341451
ENSMUSG00000034906	Ncaph	ensembl_havana	166.643	2.5482	0.356936	7.1391	7.87251e-12
ENSMUSG00000045328	Cenpe	ensembl_havana	136.315	2.54694	0.382173	6.66435	1.91683e-10
ENSMUSG00000073411	H2-D1	ensembl_havana	10936	2.54589	0.265183	9.6005	1.40076e-20
ENSMUSG00000035929	H2-Q4	ensembl_havana	1805.21	2.54444	0.398456	6.38575	1.13484e-09
ENSMUSG00000097301	AW121686	ensembl	28.8043	2.54417	0.374502	6.79347	8.20211e-11
ENSMUSG00000070960	Gm19680	havana	4.6535	2.54415	0.808332	3.1474	0.00475777
ENSMUSG00000030867	Plk1	ensembl_havana	169.245	2.54321	0.393255	6.46708	6.80012e-10
ENSMUSG00000068396	Rpl34-ps1	havana	29.9235	2.54266	0.611933	4.15513	0.000121239
ENSMUSG00000067215	Usp51	ensembl_havana	67.4176	2.54192	0.349033	7.28274	2.86982e-12
ENSMUSG00000020363	Gfpt2	ensembl_havana	504.641	2.54036	0.216038	11.7588	2.183e-30
ENSMUSG00000045273	Cenph	ensembl_havana	52.6966	2.5403	0.424008	5.99116	1.25584e-08
ENSMUSG00000018774	Cd68	ensembl_havana	944.687	2.54019	0.275876	9.2077	5.19494e-19
ENSMUSG00000105049	Gm42486	havana	3.80301	2.53889	0.796131	3.18904	0.00416571
ENSMUSG00000030124	Lag3	ensembl_havana	443.554	2.53872	0.327504	7.75172	9.07682e-14
ENSMUSG00000033763	Mtss1l	ensembl_havana	30409.2	2.53872	0.227193	11.1743	1.55686e-27
ENSMUSG00000102375	A930036K24Rik	havana	2.73564	2.53836	0.83208	3.05062	0.00643047
ENSMUSG00000049988	Lrrc25	ensembl	110.448	2.53785	0.31989	7.93351	2.25468e-14
ENSMUSG00000022148	Fyb	ensembl_havana	314.816	2.53764	0.212986	11.9146	3.55926e-31
ENSMUSG00000033308	Dpyd	ensembl_havana	592.111	2.5375	0.258227	9.82663	1.64394e-21
ENSMUSG00000100182	1810006J02Rik	havana	2.81534	2.53648	0.870298	2.91449	0.00968053
ENSMUSG00000091177	Gm15494	havana	6.71138	2.53543	0.674375	3.75968	0.000574204
ENSMUSG00000078144	Capns2	ensembl_havana	5.06723	2.53119	0.677595	3.73555	0.000628294
ENSMUSG00000022346	Myc	ensembl_havana	431.08	2.52844	0.160058	15.797	3.43943e-54
ENSMUSG00000000693	Loxl3	ensembl_havana	899.132	2.52752	0.179872	14.0517	5.00016e-43
ENSMUSG00000024598	Fbn2	ensembl	492.271	2.52649	0.262601	9.62103	1.15471e-20
ENSMUSG00000024063	Lbh	ensembl_havana	11384	2.52609	0.196007	12.8877	2.53355e-36
ENSMUSG00000015243	Abca1	ensembl_havana	2936.97	2.52504	0.191759	13.1678	7.01764e-38
ENSMUSG00000071984	Fndc1	ensembl_havana	1021.8	2.52475	0.442794	5.70186	6.59995e-08
ENSMUSG00000000392	Fap	ensembl_havana	227.252	2.52417	0.544235	4.63801	1.48635e-05
ENSMUSG00000034023	Fancd2	ensembl_havana	64.7023	2.52313	0.414442	6.08801	7.06278e-09
ENSMUSG00000026768	Itga8	ensembl_havana	374.568	2.52299	0.342275	7.37124	1.52173e-12
ENSMUSG00000032363	Adamts7	ensembl_havana	240.059	2.52292	0.352888	7.14936	7.35348e-12
ENSMUSG00000057191	AB124611	ensembl_havana	102.895	2.52266	0.379824	6.64166	2.21899e-10
ENSMUSG00000076490	Trbc1	ensembl_havana	6.66304	2.52243	0.75841	3.32595	0.00265575
ENSMUSG00000048779	P2ry6	ensembl_havana	273.67	2.52098	0.275996	9.13411	1.0002e-18
ENSMUSG00000089672	Lilr4b	ensembl_havana	88.5475	2.52068	0.544554	4.62889	1.54955e-05
ENSMUSG00000082871	Gm13263	havana	4.08219	2.51949	0.686682	3.66907	0.000799959
ENSMUSG00000048621	Gm6377	ensembl_havana	7.91533	2.51753	0.548559	4.58936	1.85374e-05
ENSMUSG00000005470	Asf1b	ensembl_havana	88.6899	2.51567	0.378652	6.64377	2.19001e-10
ENSMUSG00000049409	Prokr1	ensembl_havana	83.5674	2.51478	0.377913	6.65438	2.04377e-10
ENSMUSG00000024338	Psmb8	ensembl_havana	651.413	2.51138	0.283587	8.85577	1.1685e-17
ENSMUSG00000033082	Clec1a	ensembl_havana	221.844	2.51078	0.363154	6.91382	3.68797e-11
ENSMUSG00000103831	Gm37608	havana	6.04607	2.50938	0.685799	3.65906	0.000829427
ENSMUSG00000034311	Kif4	ensembl_havana	121.268	2.50719	0.423533	5.9197	1.90181e-08
ENSMUSG00000031262	Cenpi	ensembl_havana	74.3702	2.50672	0.4057	6.17876	4.08368e-09
ENSMUSG00000036552	Ermard	ensembl_havana	820.99	2.50218	0.198871	12.5819	1.17165e-34
ENSMUSG00000048747	E130114P18Rik	ensembl_havana	447.661	2.49965	0.328708	7.60447	2.75812e-13
ENSMUSG00000083153	Gm12459	havana	13.4693	2.49949	0.46923	5.3268	5.02448e-07
ENSMUSG00000024803	Ankrd1	ensembl	5.54454	2.4988	0.845117	2.95675	0.00852939
ENSMUSG00000041707	1810011H11Rik	ensembl	67.7245	2.49834	0.331816	7.5293	4.80973e-13
ENSMUSG00000108520	RP23-311C19.5	havana	1.37916	2.4973	0.85643	2.91594	0.00963819
ENSMUSG00000082433	Gm9025	havana	20.0416	2.49725	0.633717	3.94063	0.000286975
ENSMUSG00000074476	Spc24	ensembl	78.3457	2.49475	0.489066	5.10105	1.60013e-06
ENSMUSG00000024600	Slc27a6	ensembl_havana	58.072	2.49443	0.230293	10.8315	6.21031e-26
ENSMUSG00000042812	Foxf1	ensembl_havana	221.024	2.49424	0.385973	6.46222	7.00712e-10
ENSMUSG00000102474	2610012C04Rik	havana	7.78968	2.4927	0.631461	3.94751	0.000279368
ENSMUSG00000003283	Hck	ensembl_havana	275.497	2.49176	0.258299	9.6468	9.04612e-21
ENSMUSG00000073403	Gm10499	havana	8.84438	2.49151	0.528135	4.71755	1.02946e-05
ENSMUSG00000040189	Ccdc114	ensembl	698.704	2.49137	0.273825	9.09841	1.37956e-18
ENSMUSG00000053550	Shisa7	ensembl_havana	3241.49	2.49055	0.320805	7.76345	8.32611e-14
ENSMUSG00000024401	Tnf	ensembl_havana	11.5928	2.48811	0.431305	5.76878	4.52433e-08
ENSMUSG00000060969	Irx1	ensembl_havana	616.844	2.48671	0.304281	8.1724	3.42975e-15
ENSMUSG00000102725	Gm37939	havana	1.9182	2.48344	0.842037	2.94932	0.00871795
ENSMUSG00000043051	Disc1	ensembl_havana	80.4559	2.48313	0.378094	6.56749	3.57741e-10
ENSMUSG00000068748	Ptprz1	ensembl_havana	11181.3	2.48276	0.340755	7.28606	2.80093e-12
ENSMUSG00000026413	Pkp1	ensembl_havana	17.6459	2.4824	0.515272	4.81766	6.42111e-06
ENSMUSG00000097346	Gm26619	ensembl	4.06475	2.48219	0.700803	3.54193	0.00126726
ENSMUSG00000029334	Prkg2	ensembl_havana	794.509	2.48205	0.279587	8.87757	9.66498e-18
ENSMUSG00000000957	Mmp14	ensembl_havana	3608.07	2.48101	0.171658	14.4532	1.75561e-45
ENSMUSG00000032690	Oas2	ensembl_havana	123.244	2.48005	0.494237	5.01793	2.42243e-06
ENSMUSG00000035373	Ccl7	ensembl_havana	45.9211	2.47867	0.546659	4.53422	2.37376e-05
ENSMUSG00000043664	Tmem221	ensembl	26.9258	2.47813	0.613825	4.03719	0.00019559
ENSMUSG00000004707	Ly9	ensembl_havana	216.253	2.47804	0.364655	6.79557	8.09864e-11
ENSMUSG00000097336	Fendrr	havana	229.74	2.4777	0.463086	5.35041	4.43952e-07
ENSMUSG00000107851	Gm35736	havana	11.5612	2.47688	0.496362	4.99006	2.78447e-06
ENSMUSG00000046160	Olig1	ensembl_havana	26865.8	2.4749	0.303466	8.15543	3.92757e-15
ENSMUSG00000074342	I830077J02Rik	ensembl_havana	136.201	2.47135	0.221056	11.1797	1.46854e-27
ENSMUSG00000074480	Mex3a	ensembl_havana	253.833	2.47123	0.156064	15.8347	1.92782e-54
ENSMUSG00000029925	Tbxas1	ensembl_havana	320.4	2.47094	0.251978	9.80616	2.00518e-21
ENSMUSG00000021720	Rnf180	ensembl	540.093	2.46913	0.241174	10.238	2.85773e-23
ENSMUSG00000031962	Cdh15	ensembl	183.099	2.4685	0.401493	6.14829	4.91467e-09
ENSMUSG00000024034	Tmprss3	ensembl_havana	7.55136	2.46698	0.587293	4.20059	0.000100529
ENSMUSG00000028082	Sh3d19	ensembl_havana	3404.46	2.4654	0.155271	15.8781	9.73993e-55
ENSMUSG00000084132	Gm15982	havana	32.6513	2.46506	0.348423	7.0749	1.22437e-11
ENSMUSG00000050232	Cxcr3	ensembl_havana	9.50481	2.4646	0.730546	3.37365	0.00226518
ENSMUSG00000021933	Gucy1b2	ensembl_havana	14.283	2.46359	0.544392	4.5254	2.46397e-05
ENSMUSG00000033355	Rtp4	ensembl	410.639	2.46346	0.317154	7.76738	8.07686e-14
ENSMUSG00000038642	Ctss	ensembl_havana	6744.5	2.46278	0.235116	10.4747	2.59628e-24
ENSMUSG00000000317	Bcl6b	ensembl_havana	277.964	2.46191	0.235348	10.4607	2.99805e-24
ENSMUSG00000087593	Gm16174	havana	4.76478	2.46142	0.635157	3.8753	0.00037003
ENSMUSG00000064023	Klk8	ensembl_havana	97.8758	2.45774	0.583596	4.21138	9.60444e-05
ENSMUSG00000032271	Nnmt	ensembl_havana	44.557	2.45741	0.60636	4.05272	0.000183723
ENSMUSG00000050550	Gm11868	havana	29.3986	2.45733	0.535094	4.59233	1.82947e-05
ENSMUSG00000109036	RP24-417N13.7	havana	7.98255	2.45621	0.531293	4.62307	1.5915e-05
ENSMUSG00000092277	Gm19684	havana	14.4084	2.45591	0.556664	4.41183	4.06697e-05
ENSMUSG00000000682	Cd52	ensembl_havana	219.433	2.45568	0.364167	6.74329	1.14151e-10
ENSMUSG00000104342	Gm36401	havana	5.80807	2.45397	0.731903	3.35286	0.00242828
ENSMUSG00000102918	Pcdhgc3	ensembl_havana	4035.26	2.45346	0.283973	8.63976	7.40928e-17
ENSMUSG00000097183	Gm17501	havana	84.7715	2.4518	0.237758	10.3122	1.3523e-23
ENSMUSG00000000555	Itga5	ensembl	541.375	2.45012	0.333396	7.349	1.78678e-12
ENSMUSG00000078853	Igtp	ensembl_havana	577.008	2.44992	0.417866	5.86294	2.6484e-08
ENSMUSG00000021250	Fos	ensembl_havana	1058.18	2.44967	0.26098	9.38645	1.02009e-19
ENSMUSG00000039959	Hip1	ensembl_havana	5962.07	2.44852	0.285963	8.56237	1.41613e-16
ENSMUSG00000033450	Tagap	ensembl_havana	95.4334	2.44272	0.255166	9.57308	1.81371e-20
ENSMUSG00000087692	Gm11940	havana	13.5531	2.4424	0.43134	5.66236	8.21539e-08
ENSMUSG00000052271	Bhlha15	ensembl_havana	5.85205	2.44141	0.5537	4.40927	4.11227e-05
ENSMUSG00000064215	Ifi27	ensembl_havana	2583.9	2.44048	0.173775	14.0439	5.56514e-43
ENSMUSG00000102700	Gm38312	havana	51.0928	2.43936	0.512544	4.75931	8.45971e-06
ENSMUSG00000040528	Milr1	ensembl_havana	63.5518	2.43764	0.272942	8.93098	6.09355e-18
ENSMUSG00000053318	Slamf8	ensembl_havana	44.699	2.43735	0.366661	6.64744	2.13803e-10
ENSMUSG00000033777	Tlr13	ensembl_havana	257.195	2.43702	0.307427	7.92714	2.37175e-14
ENSMUSG00000033491	Prss35	ensembl_havana	515.415	2.43684	0.236967	10.2835	1.80771e-23
ENSMUSG00000037034	Pax1	ensembl_havana	39.5491	2.43516	0.723598	3.36535	0.00233008
ENSMUSG00000031740	Mmp2	ensembl	1789.33	2.43475	0.475652	5.11877	1.46349e-06
ENSMUSG00000028862	Map3k6	ensembl_havana	290.261	2.43212	0.488299	4.9808	2.91432e-06
ENSMUSG00000031465	Angpt2	ensembl_havana	700.058	2.43128	0.35949	6.76312	1.0027e-10
ENSMUSG00000030677	Kif22	ensembl_havana	192.202	2.43018	0.368528	6.5943	3.01175e-10
ENSMUSG00000051242	Pcdhb9	ensembl_havana	716.437	2.42869	0.369277	6.57689	3.36884e-10
ENSMUSG00000050350	Gpr18	ensembl	5.98196	2.42648	0.647963	3.74478	0.000607262
ENSMUSG00000044211	Gm7887	havana	44.6408	2.42634	0.51519	4.70961	1.06704e-05
ENSMUSG00000078920	Ifi47	ensembl_havana	247.813	2.42583	0.443955	5.46413	2.42293e-07
ENSMUSG00000046500	Fam19a4	ensembl_havana	122.339	2.4242	0.328176	7.3869	1.35834e-12
ENSMUSG00000015852	Fcrls	ensembl_havana	740.845	2.4242	0.432788	5.60135	1.15124e-07
ENSMUSG00000020974	Pole2	ensembl	57.7856	2.42401	0.315284	7.68834	1.46749e-13
ENSMUSG00000090124	Ugt1a7c	ensembl_havana	60.8331	2.4211	0.487576	4.96559	3.13978e-06
ENSMUSG00000022203	Efs	ensembl	1903.79	2.42086	0.21534	11.242	7.46789e-28
ENSMUSG00000006219	Fblim1	ensembl_havana	390.424	2.41928	0.401197	6.03016	9.99104e-09
ENSMUSG00000030606	Hapln3	ensembl_havana	138.162	2.41882	0.275634	8.77548	2.34001e-17
ENSMUSG00000072621	Slfn10-ps	ensembl_havana	13.8751	2.41873	0.511135	4.73207	9.62194e-06
ENSMUSG00000026258	3110079O15Rik	ensembl_havana	6.032	2.41552	0.792988	3.0461	0.00652377
ENSMUSG00000022947	Cbr3	ensembl_havana	286.371	2.41265	0.196676	12.2672	5.38906e-33
ENSMUSG00000042265	Trem1	ensembl_havana	8.11878	2.41117	0.741083	3.25358	0.0033778
ENSMUSG00000002603	Tgfb1	ensembl_havana	956.382	2.40915	0.262221	9.18747	6.21814e-19
ENSMUSG00000069662	Marcks	ensembl_havana	15863.2	2.40914	0.201618	11.949	2.37801e-31
ENSMUSG00000082062	Ftl2-ps	havana	13.8025	2.40848	0.491752	4.89775	4.36483e-06
ENSMUSG00000036896	C1qc	ensembl_havana	3425.43	2.40299	0.225763	10.6439	4.48351e-25
ENSMUSG00000020256	Aldh1l2	ensembl_havana	772.202	2.40268	0.275304	8.72737	3.53743e-17
ENSMUSG00000042228	Lyn	ensembl_havana	842.389	2.40182	0.162962	14.7385	2.90948e-47
ENSMUSG00000103669	2900042K21Rik	havana	9.09665	2.40146	0.538614	4.45858	3.3153e-05
ENSMUSG00000001034	Mapk7	ensembl_havana	2043.29	2.39989	0.228294	10.5123	1.76158e-24
ENSMUSG00000070780	Rbm47	ensembl_havana	63.5082	2.39972	0.361694	6.63466	2.32204e-10
ENSMUSG00000060550	H2-Q7	ensembl_havana	443.306	2.39698	0.540378	4.43574	3.66307e-05
ENSMUSG00000038147	Cd84	ensembl_havana	465.613	2.39627	0.246623	9.71634	4.70813e-21
ENSMUSG00000079685	Ulbp1	ensembl	4.49583	2.39531	0.672671	3.56089	0.00118438
ENSMUSG00000070390	Nlrp1b	ensembl_havana	40.838	2.39522	0.33514	7.14691	7.46515e-12
ENSMUSG00000021298	Gpr132	ensembl	19.5108	2.39429	0.587367	4.07631	0.000167158
ENSMUSG00000039153	Runx2	ensembl_havana	256.041	2.39425	0.188383	12.7095	2.39203e-35
ENSMUSG00000046402	Rbp1	ensembl_havana	1069.43	2.39328	0.426705	5.60876	1.10609e-07
ENSMUSG00000063388	BC023105	ensembl	19.3139	2.39312	0.662643	3.61147	0.000987213
ENSMUSG00000063415	Cyp26b1	ensembl_havana	505.681	2.39277	0.309826	7.72296	1.13078e-13
ENSMUSG00000000037	Scml2	ensembl_havana	82.325	2.39135	0.363462	6.57938	3.31811e-10
ENSMUSG00000074874	Ctla2b	ensembl	115.65	2.38965	0.302567	7.89791	2.97491e-14
ENSMUSG00000026156	B3gat2	ensembl_havana	1975.95	2.38865	0.290724	8.21621	2.41085e-15
ENSMUSG00000044092	C130050O18Rik	ensembl_havana	31.8533	2.38754	0.394689	6.04917	8.91169e-09
ENSMUSG00000079429	Mroh2a	ensembl_havana	3.0267	2.38739	0.727671	3.28087	0.0030888
ENSMUSG00000024795	Kif20b	ensembl	87.89	2.38572	0.356345	6.69495	1.56787e-10
ENSMUSG00000107814	Gm35876	havana	3.87049	2.38104	0.716141	3.32482	0.00266601
ENSMUSG00000086008	Gm8817	ensembl_havana	2.47028	2.37952	0.781491	3.04485	0.00654922
ENSMUSG00000039748	Exo1	ensembl_havana	60.9547	2.37876	0.440718	5.39747	3.46471e-07
ENSMUSG00000030351	Tspan11	ensembl_havana	182.908	2.37822	0.638708	3.72349	0.00065676
ENSMUSG00000034413	Neurl1b	ensembl_havana	176.131	2.37693	0.325821	7.29521	2.62811e-12
ENSMUSG00000070873	Lilra5	ensembl_havana	92.4804	2.37616	0.378601	6.27615	2.24837e-09
ENSMUSG00000000275	Trim25	ensembl_havana	866.052	2.37484	0.172837	13.7403	3.55385e-41
ENSMUSG00000058581	Gm5801	havana	11.0057	2.37193	0.723704	3.27749	0.00312333
ENSMUSG00000051596	Otop1	ensembl_havana	241.902	2.37168	0.468998	5.0569	1.99407e-06
ENSMUSG00000020649	Rrm2	ensembl_havana	238.041	2.37154	0.380731	6.22891	3.00042e-09
ENSMUSG00000035004	Igsf6	ensembl_havana	180.397	2.37013	0.33158	7.14798	7.41746e-12
ENSMUSG00000022372	Sla	ensembl_havana	274.924	2.36982	0.248756	9.52666	2.79047e-20
ENSMUSG00000087641	Gm12811	havana	3.10198	2.36971	0.753336	3.14562	0.00478458
ENSMUSG00000015314	Slamf6	ensembl_havana	32.5316	2.36669	0.363732	6.50669	5.29357e-10
ENSMUSG00000034116	Vav1	ensembl_havana	366.918	2.36668	0.238128	9.93869	5.54359e-22
ENSMUSG00000044534	Ackr2	ensembl	21.5461	2.36267	0.684109	3.45364	0.00172346
ENSMUSG00000036887	C1qa	ensembl_havana	3983.78	2.36174	0.240515	9.81953	1.76164e-21
ENSMUSG00000034177	Rnf43	ensembl_havana	481.287	2.36096	0.259978	9.08138	1.60962e-18
ENSMUSG00000092695	Mir3092	mirbase	7.03458	2.35955	0.582076	4.05368	0.000183036
ENSMUSG00000044689	Gm13749	ensembl_havana	13.408	2.35913	0.583031	4.04632	0.000188403
ENSMUSG00000030341	Tnfrsf1a	ensembl_havana	2336.25	2.35902	0.14776	15.9652	2.47259e-55
ENSMUSG00000107009	6720475M21Rik	havana	22.2195	2.35825	0.41175	5.72737	5.71519e-08
ENSMUSG00000030782	Tgfb1i1	ensembl_havana	346.517	2.35631	0.181855	12.9571	1.05213e-36
ENSMUSG00000041859	Mcm3	ensembl_havana	438.556	2.3542	0.304855	7.72236	1.1357e-13
ENSMUSG00000026429	Ube2t	ensembl_havana	44.4129	2.35289	0.524058	4.48975	2.88927e-05
ENSMUSG00000095385	D630033O11Rik	ensembl	3.85328	2.35192	0.740208	3.17738	0.00432353
ENSMUSG00000037628	Cdkn3	ensembl	26.3534	2.35086	0.455005	5.16668	1.14834e-06
ENSMUSG00000097493	9930014A18Rik	havana	99.7765	2.34841	0.212347	11.0593	5.41808e-27
ENSMUSG00000021965	Ska3	ensembl	61.9441	2.34647	0.465625	5.03941	2.17543e-06
ENSMUSG00000032487	Ptgs2	ensembl_havana	150.032	2.34631	0.558733	4.19935	0.000101038
ENSMUSG00000099375	Gm28187	havana	8.41766	2.34537	0.806832	2.90689	0.00990356
ENSMUSG00000041538	H2-Ob	ensembl_havana	72.8893	2.34533	0.337723	6.94454	2.99666e-11
ENSMUSG00000023992	Trem2	ensembl_havana	741.904	2.34509	0.240265	9.76042	3.09686e-21
ENSMUSG00000079355	Ackr4	ensembl_havana	52.936	2.34378	0.672111	3.48719	0.00153535
ENSMUSG00000053687	Dpep2	ensembl_havana	15.917	2.342	0.59987	3.90418	0.000330764
ENSMUSG00000040364	Sec1	ensembl	44.5844	2.33993	0.632341	3.70043	0.000714158
ENSMUSG00000013707	Tnfaip8l2	ensembl_havana	122.371	2.33822	0.299454	7.80827	5.92312e-14
ENSMUSG00000063661	Krt73	ensembl_havana	10.8895	2.33732	0.510961	4.57437	1.98543e-05
ENSMUSG00000103195	Gm37644	havana	6.11493	2.33652	0.557607	4.19026	0.000104963
ENSMUSG00000109143	RP24-64B10.5	havana	14.5348	2.336	0.604385	3.86508	0.000384794
ENSMUSG00000016918	Sulf1	ensembl_havana	1588.6	2.33574	0.222043	10.5193	1.63669e-24
ENSMUSG00000002944	Cd36	ensembl_havana	384.314	2.33566	0.44168	5.28814	6.15442e-07
ENSMUSG00000007379	Dennd2c	ensembl_havana	70.0563	2.33383	0.214309	10.89	3.34698e-26
ENSMUSG00000104476	Gm38211	havana	37.5286	2.33248	0.527823	4.41905	3.94202e-05
ENSMUSG00000039232	Stx11	ensembl	52.0203	2.32994	0.518049	4.49752	2.79143e-05
ENSMUSG00000056515	Rab31	ensembl	10255.7	2.32911	0.268848	8.66327	6.08591e-17
ENSMUSG00000035799	Twist1	ensembl	181.876	2.32825	0.59788	3.89418	0.000343973
ENSMUSG00000105753	Gm43847	havana	9.78894	2.32778	0.507122	4.59017	1.84677e-05
ENSMUSG00000029417	Cxcl9	ensembl_havana	29.0055	2.32532	0.583391	3.98587	0.000239728
ENSMUSG00000108325	RP23-154P9.3	havana	165.927	2.32508	0.224253	10.3681	7.69368e-24
ENSMUSG00000020205	Phlda1	ensembl_havana	1800.6	2.32432	0.1418	16.3915	2.78839e-58
ENSMUSG00000029201	Ugdh	ensembl_havana	2255.98	2.32346	0.183922	12.6329	6.23568e-35
ENSMUSG00000082532	Rpl31-ps6	havana	4.2186	2.32201	0.675641	3.43675	0.00182655
ENSMUSG00000071715	Ncf4	ensembl_havana	146.758	2.32082	0.380361	6.10162	6.51136e-09
ENSMUSG00000027868	Tbx15	ensembl_havana	115.267	2.31955	0.70359	3.29673	0.00293016
ENSMUSG00000024538	Ppic	ensembl	480.757	2.31737	0.428098	5.41318	3.18604e-07
ENSMUSG00000034528	Hsd17b13	ensembl_havana	5.917	2.31706	0.784301	2.9543	0.00858991
ENSMUSG00000050382	Kif7	ensembl_havana	381.275	2.3167	0.169478	13.6696	9.16e-41
ENSMUSG00000097231	Gm26852	havana	2.94219	2.31585	0.714447	3.24145	0.00351383
ENSMUSG00000050222	Il17d	ensembl	530.276	2.31493	0.279669	8.27739	1.47399e-15
ENSMUSG00000020867	Spata20	ensembl_havana	7.93794	2.31338	0.686141	3.37159	0.00228151
ENSMUSG00000024300	Myo1f	ensembl_havana	489.637	2.31318	0.306239	7.55352	4.0236e-13
ENSMUSG00000021423	Ly86	ensembl	605.187	2.31309	0.268943	8.60065	1.03128e-16
ENSMUSG00000026193	Fn1	ensembl_havana	7467.83	2.31294	0.40078	5.7711	4.4657e-08
ENSMUSG00000060586	H2-Eb1	ensembl_havana	1557.68	2.31	0.476315	4.84974	5.50754e-06
ENSMUSG00000019874	Fabp7	ensembl_havana	2920.54	2.30999	0.268447	8.60503	9.93937e-17
ENSMUSG00000022893	Adamts1	ensembl_havana	1997.28	2.30936	0.169715	13.6073	2.11747e-40
ENSMUSG00000038521	C1s1	ensembl_havana	754.095	2.30901	0.531602	4.3435	5.47837e-05
ENSMUSG00000078780	Gm5150	ensembl_havana	6.63092	2.30842	0.634841	3.63621	0.000901995
ENSMUSG00000062510	Nsl1	ensembl_havana	74.5355	2.30586	0.347301	6.63936	2.25233e-10
ENSMUSG00000107761	2010008C14Rik	havana	22.6713	2.30453	0.561633	4.10326	0.000149894
ENSMUSG00000054072	Iigp1	ensembl	419.816	2.30415	0.487727	4.72426	9.97722e-06
ENSMUSG00000058715	Fcer1g	ensembl_havana	640.187	2.30186	0.257893	8.92563	6.3775e-18
ENSMUSG00000026315	Serpinb8	ensembl_havana	101.694	2.30159	0.445367	5.16786	1.14127e-06
ENSMUSG00000030162	Olr1	ensembl_havana	15.2319	2.30081	0.6904	3.33257	0.00259705
ENSMUSG00000038811	Gngt2	ensembl_havana	130.241	2.30037	0.2866	8.02641	1.09451e-14
ENSMUSG00000025489	Ifitm5	ensembl	5.4306	2.30008	0.662399	3.47235	0.00161723
ENSMUSG00000106826	Gm42583	havana	311.147	2.29998	0.344879	6.66896	1.85967e-10
ENSMUSG00000079553	Kifc1	ensembl_havana	137.984	2.29805	0.364123	6.3112	1.81215e-09
ENSMUSG00000029299	Abcg3	ensembl_havana	64.8868	2.29762	0.264855	8.67503	5.52636e-17
ENSMUSG00000031494	Cd209a	ensembl_havana	12.7156	2.29761	0.776163	2.96022	0.00844675
ENSMUSG00000029321	Slc10a6	ensembl_havana	28.8529	2.2974	0.735661	3.12291	0.00513787
ENSMUSG00000028195	Cyr61	ensembl_havana	797.988	2.2971	0.299124	7.67942	1.57184e-13
ENSMUSG00000106691	2700029L08Rik	havana	8.81028	2.29665	0.661464	3.47206	0.00161863
ENSMUSG00000041165	Spem1	ensembl_havana	5.40805	2.29454	0.597024	3.8433	0.000418532
ENSMUSG00000003824	Syce2	ensembl_havana	63.0262	2.29453	0.409645	5.60127	1.15159e-07
ENSMUSG00000026365	Cfh	ensembl_havana	5690.14	2.29397	0.466194	4.92064	3.90773e-06
ENSMUSG00000036218	Pdzrn4	ensembl	515.329	2.2931	0.278796	8.22499	2.24725e-15
ENSMUSG00000046993	Gm5637	ensembl_havana	6.16251	2.29003	0.653407	3.50475	0.00144335
ENSMUSG00000014158	Trpv4	ensembl_havana	286.25	2.28866	0.294142	7.78081	7.29027e-14
ENSMUSG00000086891	Gm15963	havana	11.4376	2.28864	0.459778	4.9777	2.95917e-06
ENSMUSG00000108633	RP23-285C18.7	havana	74.0722	2.28756	0.203681	11.2311	8.41213e-28
ENSMUSG00000015879	Fam184b	ensembl_havana	464.054	2.28732	0.308983	7.40273	1.21241e-12
ENSMUSG00000044583	Tlr7	ensembl_havana	202.545	2.28535	0.289406	7.89668	2.99974e-14
ENSMUSG00000068227	Il2rb	ensembl	24.1706	2.28337	0.562765	4.05741	0.000180385
ENSMUSG00000041064	Pif1	ensembl_havana	55.4364	2.28295	0.445595	5.12336	1.42959e-06
ENSMUSG00000030107	Usp18	ensembl_havana	170.602	2.28284	0.445242	5.12718	1.40266e-06
ENSMUSG00000022799	Arhgap31	ensembl_havana	4385.54	2.2806	0.167235	13.637	1.42568e-40
ENSMUSG00000040613	Apobec1	ensembl_havana	552.009	2.28048	0.303073	7.52454	4.98381e-13
ENSMUSG00000087303	Lipo2	havana	8.23393	2.27925	0.670094	3.40139	0.00205998
ENSMUSG00000046636	Gm7729	havana	3.76664	2.27864	0.76213	2.98984	0.00772236
ENSMUSG00000083935	Gm12294	havana	2.24007	2.27791	0.762517	2.98736	0.00778044
ENSMUSG00000034947	Tmem106a	ensembl_havana	220.966	2.27718	0.327514	6.95294	2.83071e-11
ENSMUSG00000028364	Tnc	ensembl_havana	781.785	2.27681	0.454722	5.00704	2.55787e-06
ENSMUSG00000014444	Piezo1	ensembl_havana	882.769	2.27673	0.330621	6.88624	4.44278e-11
ENSMUSG00000024388	Myo7b	ensembl_havana	6.27251	2.27553	0.595868	3.81886	0.000459207
ENSMUSG00000030579	Tyrobp	ensembl_havana	889.893	2.27536	0.255405	8.90882	7.38172e-18
ENSMUSG00000027204	Fbn1	ensembl_havana	1621.09	2.27243	0.373057	6.09138	6.91847e-09
ENSMUSG00000108893	RP23-338L5.1	havana	14.3817	2.27158	0.393545	5.77209	4.44211e-08
ENSMUSG00000044313	Mab21l3	ensembl_havana	17.0608	2.27137	0.470297	4.82966	6.06282e-06
ENSMUSG00000059883	Irak4	ensembl_havana	268.96	2.27071	0.191738	11.8428	8.26716e-31
ENSMUSG00000026042	Col5a2	ensembl_havana	2969.68	2.26944	0.478708	4.74075	9.23805e-06
ENSMUSG00000015316	Slamf1	ensembl_havana	3.44652	2.2686	0.661167	3.43121	0.00186157
ENSMUSG00000107092	Gm7993	havana	20.267	2.26682	0.745627	3.04015	0.00664391
ENSMUSG00000089663	Gm15651	havana	9.14526	2.26537	0.506729	4.47057	3.14496e-05
ENSMUSG00000059430	Actg2	ensembl_havana	48.3625	2.26528	0.528748	4.28423	7.05174e-05
ENSMUSG00000063611	Gm10134	ensembl	51.5529	2.26425	0.218865	10.3454	9.67113e-24
ENSMUSG00000024590	Lmnb1	ensembl_havana	912.77	2.26394	0.284243	7.96481	1.7705e-14
ENSMUSG00000056888	Glipr1	ensembl_havana	62.6575	2.26294	0.418971	5.4012	3.39634e-07
ENSMUSG00000049686	Orai1	ensembl_havana	966.169	2.26277	0.226797	9.9771	3.83242e-22
ENSMUSG00000030587	2200002D01Rik	ensembl_havana	27.0228	2.26035	0.541838	4.17163	0.000113177
ENSMUSG00000025498	Irf7	ensembl_havana	386.74	2.25894	0.386663	5.84213	2.99084e-08
ENSMUSG00000055172	C1ra	ensembl_havana	423.202	2.25861	0.467251	4.83383	5.94635e-06
ENSMUSG00000027087	Itgav	ensembl_havana	6012.49	2.25836	0.251957	8.96327	4.5932e-18
ENSMUSG00000035678	Tnfsf9	ensembl	64.8523	2.2574	0.188446	11.979	1.67545e-31
ENSMUSG00000079445	B3gnt7	ensembl_havana	72.4847	2.25732	0.227403	9.92654	6.23498e-22
ENSMUSG00000038676	Ucn	ensembl_havana	14.148	2.25507	0.575014	3.92177	0.000309046
ENSMUSG00000022422	Dscc1	ensembl_havana	23.3561	2.2547	0.448731	5.02462	2.34329e-06
ENSMUSG00000015355	Cd48	ensembl_havana	144.882	2.25253	0.307003	7.33716	1.94644e-12
ENSMUSG00000056706	Krtap7-1	ensembl	2.77908	2.25223	0.725645	3.10377	0.00545903
ENSMUSG00000037321	Tap1	ensembl_havana	662.173	2.25193	0.26406	8.52809	1.88467e-16
ENSMUSG00000024905	Mtl5	ensembl_havana	28.9711	2.25173	0.303949	7.40827	1.16427e-12
ENSMUSG00000108801	RP23-430B14.2	havana	54.0966	2.25133	0.303597	7.41553	1.10412e-12
ENSMUSG00000043263	Pyhin1	ensembl_havana	80.6373	2.25119	0.374546	6.01043	1.12375e-08
ENSMUSG00000103563	8030445P17Rik	havana	19.9835	2.25077	0.406982	5.53038	1.69862e-07
ENSMUSG00000101304	Plet1os	havana	15.4464	2.25041	0.497156	4.52657	2.45336e-05
ENSMUSG00000022831	Hcls1	ensembl_havana	445.832	2.24959	0.214341	10.4954	2.09494e-24
ENSMUSG00000025239	Limd1	ensembl	1952.47	2.2478	0.193453	11.6194	1.08125e-29
ENSMUSG00000035621	Midn	ensembl_havana	5864.3	2.24744	0.15997	14.0492	5.17225e-43
ENSMUSG00000097926	Gm26575	havana	20.6414	2.24687	0.411108	5.4654	2.4068e-07
ENSMUSG00000099470	Gm29340	havana	3.46062	2.24304	0.684411	3.27734	0.00312442
ENSMUSG00000023022	Lima1	ensembl_havana	2148.45	2.24199	0.123426	18.1647	2.13022e-71
ENSMUSG00000022952	Runx1	ensembl_havana	277.026	2.2397	0.440447	5.08507	1.73267e-06
ENSMUSG00000031700	Gpt2	ensembl_havana	5349.68	2.23917	0.210391	10.6429	4.52403e-25
ENSMUSG00000062760	1810041L15Rik	ensembl_havana	1873.08	2.23858	0.228552	9.79459	2.24325e-21
ENSMUSG00000023279	Bmp15	ensembl_havana	19.2698	2.2378	0.456841	4.89842	4.35177e-06
ENSMUSG00000020185	E2f7	ensembl_havana	55.3897	2.23618	0.409851	5.45608	2.53111e-07
ENSMUSG00000051506	Wdfy4	ensembl_havana	236.721	2.23605	0.350873	6.37281	1.23229e-09
ENSMUSG00000085923	Gm12781	havana	9.47319	2.23392	0.47243	4.72857	9.77569e-06
ENSMUSG00000021322	Aoah	ensembl	97.6977	2.2336	0.470355	4.74875	8.89391e-06
ENSMUSG00000034758	Tle6	ensembl_havana	352.237	2.23228	0.307816	7.25198	3.57428e-12
ENSMUSG00000037731	Themis2	ensembl_havana	210.403	2.2316	0.297862	7.49207	6.31934e-13
ENSMUSG00000024349	Tmem173	ensembl	399.557	2.23155	0.257962	8.65068	6.75602e-17
ENSMUSG00000078302	Foxd1	ensembl_havana	399.161	2.23115	0.617438	3.61356	0.000979807
ENSMUSG00000090449	Gm17076	havana	44.0374	2.2309	0.393308	5.67215	7.78971e-08
ENSMUSG00000079491	H2-T10	ensembl_havana	222.541	2.23046	0.218793	10.1944	4.43932e-23
ENSMUSG00000032092	Mpzl2	ensembl_havana	423.955	2.22885	0.654776	3.40398	0.00204314
ENSMUSG00000086481	Gm11707	havana	2.7324	2.22815	0.749868	2.97139	0.00816761
ENSMUSG00000031802	Phxr4	ensembl	19.9367	2.22776	0.332632	6.69737	1.54429e-10
ENSMUSG00000087192	4930412L05Rik	havana	9.21964	2.22602	0.408111	5.45444	2.55332e-07
ENSMUSG00000097429	Gm26520	ensembl	5.30886	2.22594	0.711112	3.13023	0.0050236
ENSMUSG00000098112	Bin2	havana	424.86	2.22567	0.216267	10.2913	1.67253e-23
ENSMUSG00000029380	Cxcl1	ensembl_havana	10.7578	2.22549	0.567027	3.92483	0.000305409
ENSMUSG00000097134	1110002J07Rik	ensembl	29.316	2.22427	0.4021	5.53164	1.68706e-07
ENSMUSG00000099397	Gm7809	havana	29.5349	2.22396	0.338252	6.57487	3.41319e-10
ENSMUSG00000005465	Il27ra	ensembl	46.8922	2.22376	0.286963	7.74929	9.24906e-14
ENSMUSG00000022262	Dnah5	ensembl_havana	238.694	2.22294	0.33098	6.71623	1.36485e-10
ENSMUSG00000105896	Gm43311	havana	15.3427	2.22245	0.432848	5.13447	1.35162e-06
ENSMUSG00000063193	Cd300lb	ensembl_havana	50.867	2.22214	0.64702	3.43443	0.00184082
ENSMUSG00000085768	Gm13707	havana	6.08273	2.22143	0.663767	3.3467	0.00247836
ENSMUSG00000024501	Dpysl3	ensembl_havana	8615.69	2.2212	0.116149	19.1237	5.09962e-79
ENSMUSG00000027276	Jag1	ensembl_havana	843.21	2.21935	0.203093	10.9278	2.24545e-26
ENSMUSG00000082651	Gm14001	havana	3.97849	2.21927	0.642576	3.4537	0.00172325
ENSMUSG00000024334	H2-Oa	ensembl_havana	29.2063	2.21847	0.330073	6.72115	1.32071e-10
ENSMUSG00000108015	Gm43878	havana	4.25054	2.21809	0.743365	2.98384	0.00786683
ENSMUSG00000104291	A130071D04Rik	havana	17.3375	2.21697	0.474249	4.6747	1.2559e-05
ENSMUSG00000039158	Akna	ensembl_havana	521.806	2.21631	0.188556	11.7541	2.29605e-30
ENSMUSG00000090185	Gm15523	havana	6.28666	2.21616	0.58555	3.78476	0.000522222
ENSMUSG00000050777	Tmem37	ensembl_havana	87.9007	2.21582	0.348062	6.36617	1.28436e-09
ENSMUSG00000101356	Gm28876	havana	30.1293	2.21578	0.345299	6.41699	9.336e-10
ENSMUSG00000007041	Clic1	ensembl_havana	1307.68	2.21547	0.259602	8.53413	1.79389e-16
ENSMUSG00000029771	Irf5	ensembl_havana	377.439	2.21544	0.270456	8.19149	2.93565e-15
ENSMUSG00000100393	Gm29491	havana	15.7886	2.21524	0.416449	5.31935	5.22446e-07
ENSMUSG00000050926	Dcaf12l2	ensembl_havana	81.8651	2.21433	0.26686	8.29772	1.2495e-15
ENSMUSG00000048521	Cxcr6	ensembl	16.3345	2.21423	0.652695	3.39243	0.00212434
ENSMUSG00000089993	Gm5822	havana	6.22971	2.21418	0.499003	4.43721	3.64105e-05
ENSMUSG00000097415	AU020206	havana	1044.13	2.21206	0.203778	10.8552	4.83221e-26
ENSMUSG00000054342	Kcnn4	ensembl_havana	101.285	2.21062	0.54018	4.09239	0.000156603
ENSMUSG00000097583	6430590A07Rik	havana	37.6504	2.20649	0.253316	8.71042	4.07845e-17
ENSMUSG00000036905	C1qb	ensembl_havana	3067.69	2.20644	0.235719	9.36044	1.29369e-19
ENSMUSG00000043832	Clec4a3	ensembl_havana	76.191	2.20628	0.420186	5.25073	7.47055e-07
ENSMUSG00000019489	Cd70	ensembl	12.5754	2.20611	0.444588	4.96215	3.19308e-06
ENSMUSG00000020399	Havcr2	ensembl_havana	191.186	2.20348	0.262104	8.40688	5.11736e-16
ENSMUSG00000086677	Tvp23bos	havana	22.6821	2.20336	0.359902	6.12211	5.75863e-09
ENSMUSG00000105987	AI506816	havana	944.163	2.2026	0.2481	8.87786	9.64353e-18
ENSMUSG00000005958	Ephb3	ensembl_havana	679.573	2.20203	0.121511	18.1221	4.5876e-71
ENSMUSG00000049288	Lix1l	ensembl_havana	3119.44	2.20193	0.107123	20.5552	3.65465e-91
ENSMUSG00000103674	Gm37699	havana	16.4507	2.20145	0.531902	4.13882	0.000129539
ENSMUSG00000022303	Dcstamp	ensembl	6.07371	2.2	0.692299	3.17781	0.00431835
ENSMUSG00000004730	Adgre1	ensembl	615.939	2.19954	0.267869	8.21124	2.51101e-15
ENSMUSG00000021569	Trip13	ensembl_havana	64.3392	2.19538	0.37558	5.84531	2.93549e-08
ENSMUSG00000090231	Cfb	ensembl_havana	3.38379	2.19521	0.724262	3.03096	0.00682908
ENSMUSG00000024965	Fermt3	ensembl	455.389	2.19457	0.270947	8.09963	6.1227e-15
ENSMUSG00000074001	Klhl40	ensembl	62.7594	2.19383	0.469077	4.67689	1.2434e-05
ENSMUSG00000029561	Oasl2	ensembl_havana	856.827	2.19215	0.342023	6.40937	9.79357e-10
ENSMUSG00000092283	Gm20412	havana	3.99707	2.19058	0.688311	3.18254	0.00425354
ENSMUSG00000031375	Bgn	ensembl_havana	6543.34	2.1901	0.419606	5.21942	8.77161e-07
ENSMUSG00000094685	Gm5900	ensembl	32.1105	2.18879	0.671786	3.25817	0.00332873
ENSMUSG00000020377	Ltc4s	ensembl_havana	108.757	2.18811	0.311041	7.03479	1.61126e-11
ENSMUSG00000078607	1810010H24Rik	ensembl_havana	294.76	2.18716	0.303182	7.21401	4.68105e-12
ENSMUSG00000064125	Prr36	ensembl_havana	914.619	2.18664	0.297658	7.34617	1.82236e-12
ENSMUSG00000057337	Chst3	ensembl_havana	853.151	2.18527	0.239348	9.1301	1.03699e-18
ENSMUSG00000042286	Stab1	ensembl_havana	1805.95	2.18311	0.37382	5.84	3.02772e-08
ENSMUSG00000108983	RP24-358B4.1	havana	4.96864	2.1831	0.584198	3.73692	0.00062509
ENSMUSG00000104835	Gm5547	havana	5.00311	2.18196	0.591902	3.68635	0.000751223
ENSMUSG00000033220	Rac2	ensembl	382.29	2.18174	0.344115	6.34015	1.51342e-09
ENSMUSG00000087406	E130215H24Rik	havana	44.0385	2.18137	0.321244	6.79038	8.36779e-11
ENSMUSG00000028597	Gpx7	ensembl_havana	284.618	2.18022	0.228093	9.55847	2.07487e-20
ENSMUSG00000084391	Gm13967	havana	41.1534	2.1801	0.334785	6.51195	5.11592e-10
ENSMUSG00000097601	Gm26660	ensembl	102.488	2.17939	0.310766	7.01298	1.87211e-11
ENSMUSG00000097194	9330175E14Rik	ensembl	28.9952	2.17537	0.310123	7.01455	1.85302e-11
ENSMUSG00000050708	Ftl1	ensembl	10699.8	2.17477	0.315377	6.89578	4.167e-11
ENSMUSG00000031736	Crnde	ensembl_havana	115.508	2.17421	0.259894	8.36578	7.15225e-16
ENSMUSG00000072662	Mansc4	ensembl_havana	20.5868	2.1734	0.682773	3.1832	0.00424465
ENSMUSG00000088371	Gm25180	ensembl	7.32784	2.17206	0.590489	3.67842	0.000773425
ENSMUSG00000035673	Sbno2	ensembl	1579.2	2.17146	0.243965	8.90069	7.90659e-18
ENSMUSG00000029204	Rhoh	ensembl_havana	75.2336	2.17063	0.22201	9.77721	2.64303e-21
ENSMUSG00000038037	Socs1	ensembl	85.4974	2.17057	0.393747	5.51259	1.87106e-07
ENSMUSG00000026271	Gpr35	ensembl_havana	115.839	2.17012	0.375462	5.77988	4.25057e-08
ENSMUSG00000031838	Ifi30	ensembl	529.439	2.16946	0.239275	9.06679	1.83322e-18
ENSMUSG00000063632	Sox11	ensembl_havana	755.667	2.16924	0.234906	9.23453	4.07951e-19
ENSMUSG00000068335	Dok1	ensembl_havana	210.349	2.1685	0.252146	8.60017	1.03513e-16
ENSMUSG00000027434	Nkx2-2	ensembl_havana	1578.82	2.16531	0.271438	7.97717	1.608e-14
ENSMUSG00000020019	Ntn4	ensembl_havana	910.569	2.16491	0.144556	14.9763	8.99278e-49
ENSMUSG00000037944	Ccr7	ensembl_havana	8.92946	2.16365	0.72282	2.99334	0.00764571
ENSMUSG00000050612	Txndc2	ensembl	4.40598	2.16243	0.697787	3.09898	0.00554202
ENSMUSG00000000982	Ccl3	ensembl_havana	28.2653	2.1617	0.412531	5.2401	7.89283e-07
ENSMUSG00000103170	Gm37170	havana	3.30696	2.16128	0.719261	3.00487	0.0073783
ENSMUSG00000034452	Slc24a1	ensembl	9.9808	2.16023	0.474651	4.55118	2.20265e-05
ENSMUSG00000074896	Ifit3	ensembl_havana	1003.45	2.1594	0.426498	5.0631	1.93434e-06
ENSMUSG00000082419	Gm11425	ensembl_havana	4.40038	2.15871	0.656261	3.28941	0.00300171
ENSMUSG00000018899	Irf1	ensembl_havana	809.459	2.15734	0.191337	11.2751	5.18167e-28
ENSMUSG00000022665	Ccdc80	ensembl_havana	1003.44	2.15678	0.457152	4.71786	1.02805e-05
ENSMUSG00000033006	Sox10	ensembl	13921	2.15653	0.137476	15.6866	1.90378e-53
ENSMUSG00000018862	Otop3	ensembl_havana	9.37484	2.15627	0.491101	4.39068	4.45969e-05
ENSMUSG00000073491	Pydc4	ensembl_havana	41.5666	2.15604	0.453733	4.75179	8.76722e-06
ENSMUSG00000023972	Ptk7	ensembl	898.211	2.15541	0.173916	12.3934	1.17592e-33
ENSMUSG00000041827	Oasl1	ensembl_havana	55.6076	2.15267	0.404784	5.31807	5.25964e-07
ENSMUSG00000029605	Oas1b	ensembl_havana	107.534	2.1517	0.275603	7.80724	5.96958e-14
ENSMUSG00000017607	Tns4	ensembl_havana	28.9928	2.15098	0.348982	6.16358	4.48439e-09
ENSMUSG00000018381	Abi3	ensembl_havana	294.224	2.14926	0.196262	10.9509	1.7551e-26
ENSMUSG00000019832	Rab32	ensembl_havana	263.752	2.1472	0.275951	7.78106	7.27781e-14
ENSMUSG00000050505	Pcdh20	ensembl_havana	650.396	2.14668	0.329979	6.50549	5.33366e-10
ENSMUSG00000031737	Irx5	ensembl_havana	285.907	2.145	0.28341	7.56854	3.6018e-13
ENSMUSG00000032334	Loxl1	ensembl	760.158	2.14278	0.491417	4.36042	5.08613e-05
ENSMUSG00000002297	Dbf4	ensembl_havana	116.894	2.14248	0.265932	8.05648	8.62583e-15
ENSMUSG00000106896	G630022F23Rik	havana	122.288	2.14062	0.452387	4.73183	9.63068e-06
ENSMUSG00000015451	C4a	ensembl_havana	107.739	2.13963	0.404939	5.28383	6.29188e-07
ENSMUSG00000084796	Mir142hg	havana	19.4675	2.13937	0.427009	5.01013	2.51818e-06
ENSMUSG00000045551	Fpr1	ensembl_havana	19.6529	2.13789	0.708122	3.0191	0.00707691
ENSMUSG00000104467	Gm37660	havana	44.6398	2.13758	0.325196	6.5732	3.44864e-10
ENSMUSG00000030123	Plxnd1	ensembl_havana	2056.31	2.13576	0.276341	7.72873	1.08172e-13
ENSMUSG00000027230	Creb3l1	ensembl_havana	717.56	2.13563	0.304291	7.0184	1.80508e-11
ENSMUSG00000078521	Aunip	ensembl_havana	10.3086	2.1355	0.512185	4.16938	0.000114255
ENSMUSG00000028108	Ecm1	ensembl_havana	1046.27	2.13395	0.41744	5.11199	1.51471e-06
ENSMUSG00000036908	Unc93b1	ensembl_havana	1637.61	2.13362	0.247475	8.62157	8.65404e-17
ENSMUSG00000085912	Trp53cor1	havana	102.498	2.13258	0.219242	9.72705	4.25065e-21
ENSMUSG00000031028	Tub	ensembl_havana	5443.6	2.13086	0.320761	6.64314	2.19878e-10
ENSMUSG00000032661	Oas3	ensembl_havana	34.5403	2.13029	0.527864	4.03567	0.000196753
ENSMUSG00000001985	Grik3	ensembl_havana	2271.17	2.13001	0.206283	10.3256	1.18072e-23
ENSMUSG00000030219	Erp27	ensembl_havana	12.7268	2.12991	0.484229	4.39856	4.3062e-05
ENSMUSG00000024238	Zeb1	ensembl_havana	5669.62	2.12949	0.241994	8.7998	1.89968e-17
ENSMUSG00000032093	Cd3e	ensembl_havana	8.49733	2.12938	0.70625	3.01505	0.00716441
ENSMUSG00000102059	Gm20257	havana	72.0085	2.12859	0.234006	9.0963	1.40526e-18
ENSMUSG00000026829	Gbgt1	ensembl_havana	124.151	2.12853	0.260787	8.16194	3.72678e-15
ENSMUSG00000100707	Gm28523	havana	71.6833	2.12844	0.271992	7.82539	5.19902e-14
ENSMUSG00000054999	Naaladl1	ensembl_havana	19.5617	2.12824	0.581967	3.65698	0.000836011
ENSMUSG00000031504	Rab20	ensembl	103.058	2.12791	0.402604	5.28537	6.24343e-07
ENSMUSG00000046618	Olfml2a	ensembl_havana	736.951	2.12786	0.456641	4.65981	1.34584e-05
ENSMUSG00000048126	Col6a3	ensembl_havana	1182.23	2.12685	0.436271	4.87506	4.87329e-06
ENSMUSG00000029510	Gpc2	ensembl_havana	77.5449	2.12661	0.186887	11.3791	1.62674e-28
ENSMUSG00000098320	Vis1	ensembl	4.29233	2.12522	0.622557	3.4137	0.00197633
ENSMUSG00000056481	Cd248	ensembl	769.411	2.12442	0.390014	5.44703	2.65702e-07
ENSMUSG00000022534	Mefv	ensembl	8.72527	2.12339	0.631675	3.36152	0.00235896
ENSMUSG00000008398	Elk3	ensembl_havana	1034.42	2.12214	0.118435	17.9182	1.69051e-69
ENSMUSG00000024987	Cyp26a1	ensembl	17.5648	2.12134	0.593601	3.57368	0.0011318
ENSMUSG00000001036	Epn2	ensembl_havana	8048.95	2.11773	0.259861	8.1495	4.11736e-15
ENSMUSG00000103719	Gm38039	havana	5.16717	2.11657	0.707508	2.99159	0.00768503
ENSMUSG00000062382	Gm10116	ensembl	23.8225	2.11622	0.439269	4.81759	6.42193e-06
ENSMUSG00000059406	Tmprss9	ensembl	9.98602	2.11618	0.466128	4.53992	2.31572e-05
ENSMUSG00000092258	Gm20444	havana	5.44195	2.11588	0.577065	3.66662	0.000807171
ENSMUSG00000024371	C2	ensembl_havana	95.8696	2.11527	0.537979	3.93188	0.000297032
ENSMUSG00000026395	Ptprc	ensembl_havana	417.661	2.1145	0.262821	8.04542	9.40898e-15
ENSMUSG00000004266	Ptpn6	ensembl_havana	471.456	2.11366	0.253202	8.34771	8.28788e-16
ENSMUSG00000092758	Gm25026	ensembl	3.15271	2.11145	0.674974	3.1282	0.00505463
ENSMUSG00000028040	Efna4	ensembl_havana	45.9242	2.11141	0.646688	3.26496	0.00325515
ENSMUSG00000002341	Ncan	ensembl_havana	4846.3	2.11075	0.317049	6.65748	2.00294e-10
ENSMUSG00000029135	Fosl2	ensembl_havana	711.789	2.10883	0.414303	5.09006	1.69029e-06
ENSMUSG00000049690	Nckap5	ensembl_havana	212.426	2.10815	0.304874	6.91485	3.66224e-11
ENSMUSG00000027611	Procr	ensembl_havana	155.59	2.10748	0.499783	4.21679	9.39498e-05
ENSMUSG00000108176	Gm43965	havana	12.7068	2.10697	0.560448	3.75945	0.00057467
ENSMUSG00000021822	Plau	ensembl	263.937	2.10615	0.292498	7.20055	5.14003e-12
ENSMUSG00000028264	Spaca1	ensembl_havana	4.38779	2.10371	0.702511	2.99456	0.00761659
ENSMUSG00000094090	Gm8494	havana	5.76349	2.10092	0.492573	4.2652	7.64742e-05
ENSMUSG00000047586	Nccrp1	ensembl_havana	29.5137	2.10075	0.601543	3.49227	0.00150764
ENSMUSG00000046561	Arsj	ensembl_havana	49.9772	2.09972	0.283714	7.40084	1.22876e-12
ENSMUSG00000030549	Rhcg	ensembl_havana	6.38445	2.09881	0.522045	4.02037	0.000209002
ENSMUSG00000105609	Gm42501	havana	6.48621	2.09828	0.592545	3.54114	0.00127054
ENSMUSG00000091288	Gm17075	havana	72.2111	2.09747	0.351285	5.97087	1.41295e-08
ENSMUSG00000104524	Gm37333	havana	189.425	2.0969	0.234333	8.94837	5.22524e-18
ENSMUSG00000030748	Il4ra	ensembl_havana	808.952	2.0944	0.192386	10.8865	3.4621e-26
ENSMUSG00000046408	1700067K01Rik	ensembl_havana	5.35386	2.09317	0.600996	3.48283	0.001559
ENSMUSG00000021457	Syk	ensembl_havana	369.239	2.0927	0.308012	6.79422	8.16304e-11
ENSMUSG00000039005	Tlr4	ensembl_havana	97.8765	2.09205	0.288177	7.25959	3.38648e-12
ENSMUSG00000097796	Gm16702	ensembl	146.34	2.08964	0.365634	5.71511	6.1253e-08
ENSMUSG00000041202	Pla2g2d	ensembl_havana	86.1604	2.08908	0.608875	3.43104	0.00186229
ENSMUSG00000042306	S100a14	ensembl_havana	5.18764	2.08897	0.511578	4.08339	0.000162337
ENSMUSG00000030474	Siglece	ensembl_havana	81.5308	2.08842	0.279023	7.48477	6.66284e-13
ENSMUSG00000002111	Spi1	ensembl_havana	381.71	2.08648	0.269032	7.75551	8.83277e-14
ENSMUSG00000035041	Creb3l3	ensembl_havana	29.6086	2.08512	0.442061	4.71681	1.03297e-05
ENSMUSG00000073412	Lst1	ensembl_havana	56.4833	2.0847	0.331002	6.29816	1.96392e-09
ENSMUSG00000048120	Entpd1	ensembl_havana	998.307	2.08461	0.114371	18.2267	7.16361e-72
ENSMUSG00000040747	Cd53	ensembl_havana	552.391	2.08395	0.279084	7.46709	7.57684e-13
ENSMUSG00000097471	5830432E09Rik	ensembl	15.3648	2.08285	0.467821	4.45223	3.41057e-05
ENSMUSG00000047330	Kcne4	ensembl_havana	157.216	2.08225	0.43562	4.77997	7.67693e-06
ENSMUSG00000071547	Nt5dc2	ensembl	238.618	2.0813	0.187978	11.0721	4.70794e-27
ENSMUSG00000022150	Dab2	ensembl_havana	2001.82	2.08108	0.170277	12.2217	9.25816e-33
ENSMUSG00000042821	Snai1	ensembl_havana	179.947	2.07972	0.511693	4.06439	0.000175317
ENSMUSG00000032089	Il10ra	ensembl_havana	466.125	2.07954	0.269317	7.72152	1.1425e-13
ENSMUSG00000004872	Pax3	ensembl_havana	201.115	2.07876	0.447631	4.64392	1.44738e-05
ENSMUSG00000021702	Thbs4	ensembl_havana	564.116	2.0786	0.666951	3.11657	0.00524282
ENSMUSG00000046580	Gm7862	havana	11.8625	2.07769	0.568241	3.65636	0.000837955
ENSMUSG00000043008	Klhl6	ensembl_havana	198.582	2.07704	0.236836	8.76997	2.45413e-17
ENSMUSG00000000290	Itgb2	ensembl_havana	679.916	2.07655	0.302065	6.87451	4.79552e-11
ENSMUSG00000008999	Bmp7	ensembl_havana	1979.9	2.07539	0.26033	7.97215	1.67073e-14
ENSMUSG00000041390	Mdfic	ensembl_havana	654.35	2.07519	0.354618	5.8519	2.82413e-08
ENSMUSG00000021070	Bdkrb2	ensembl	98.9847	2.07353	0.609865	3.39998	0.0020694
ENSMUSG00000025932	Eya1	ensembl_havana	217.442	2.07241	0.406447	5.09884	1.61836e-06
ENSMUSG00000100269	Gm28782	havana	13.3833	2.07117	0.491192	4.21663	9.40083e-05
ENSMUSG00000001444	Tbx21	ensembl_havana	9.36435	2.07078	0.433633	4.77542	7.84385e-06
ENSMUSG00000078922	Tgtp1	ensembl_havana	36.903	2.06729	0.592372	3.48985	0.00152061
ENSMUSG00000029033	Acap3	ensembl_havana	3978.39	2.06595	0.22505	9.17997	6.64345e-19
ENSMUSG00000000247	Lhx2	ensembl_havana	43.8086	2.06508	0.595926	3.46534	0.00165683
ENSMUSG00000040653	Ppp1r14c	ensembl	1165.78	2.06378	0.235515	8.76283	2.60891e-17
ENSMUSG00000107736	Gm44148	havana	7.25688	2.06056	0.492416	4.18459	0.000107462
ENSMUSG00000000628	Hk2	ensembl_havana	284.361	2.06052	0.289791	7.11036	9.61369e-12
ENSMUSG00000073409	H2-Q6	ensembl_havana	473.721	2.06014	0.557615	3.69455	0.000729396
ENSMUSG00000027883	Gpsm2	ensembl_havana	928.835	2.05948	0.185391	11.1088	3.17367e-27
ENSMUSG00000006519	Cyba	ensembl	488.518	2.05872	0.311772	6.60329	2.83973e-10
ENSMUSG00000030220	Arhgdib	ensembl_havana	674.612	2.05709	0.327778	6.27587	2.25186e-09
ENSMUSG00000015950	Ncf1	ensembl_havana	618.681	2.05377	0.253549	8.1001	6.10123e-15
ENSMUSG00000097335	Gm26563	ensembl	6.10945	2.05352	0.542987	3.7819	0.000527912
ENSMUSG00000026355	Mcm6	ensembl_havana	641.514	2.05164	0.322532	6.36103	1.32745e-09
ENSMUSG00000058099	Nfam1	ensembl_havana	216.192	2.05128	0.315832	6.49483	5.70859e-10
ENSMUSG00000031103	Elf4	ensembl_havana	152.19	2.05118	0.271223	7.5627	3.75856e-13
ENSMUSG00000060802	B2m	ensembl_havana	9630.33	2.04845	0.263486	7.77443	7.6524e-14
ENSMUSG00000038400	Pmepa1	ensembl_havana	4871.6	2.04834	0.271553	7.54306	4.34146e-13
ENSMUSG00000027570	Col9a3	ensembl_havana	1753.18	2.04808	0.334127	6.12963	5.50059e-09
ENSMUSG00000101009	1700108F19Rik	havana	3.47746	2.04678	0.613282	3.33741	0.00255594
ENSMUSG00000025076	Casp7	ensembl	334.346	2.04571	0.215871	9.47656	4.43675e-20
ENSMUSG00000022439	Parvg	ensembl_havana	348.799	2.04541	0.302408	6.76375	9.98731e-11
ENSMUSG00000086283	2810433D01Rik	havana	56.4702	2.04525	0.418785	4.88377	4.66928e-06
ENSMUSG00000094796	BC147527	ensembl	8.29953	2.0443	0.467926	4.36885	4.90289e-05
ENSMUSG00000085111	Ascl4	ensembl_havana	12.411	2.04315	0.371993	5.49245	2.0813e-07
ENSMUSG00000003812	Dnase2a	ensembl_havana	400.119	2.04283	0.115046	17.7566	2.84719e-68
ENSMUSG00000033544	Angptl1	ensembl_havana	170.472	2.0428	0.348074	5.86886	2.55794e-08
ENSMUSG00000096727	Psmb9	ensembl_havana	217.335	2.04101	0.272651	7.48579	6.61564e-13
ENSMUSG00000015467	Egfl8	ensembl_havana	357.202	2.04082	0.476231	4.28535	7.0179e-05
ENSMUSG00000052160	Pld4	ensembl	876.306	2.03967	0.232581	8.76969	2.45902e-17
ENSMUSG00000047123	Ticam1	ensembl_havana	572.92	2.03884	0.167369	12.1817	1.49149e-32
ENSMUSG00000045751	Mms22l	ensembl_havana	79.3485	2.03866	0.306633	6.64854	2.12303e-10
ENSMUSG00000019997	Ctgf	ensembl_havana	1744.64	2.03838	0.413111	4.93423	3.65956e-06
ENSMUSG00000026012	Cd28	ensembl_havana	9.84917	2.038	0.526425	3.8714	0.000375622
ENSMUSG00000025877	Hk3	ensembl_havana	173.252	2.03669	0.288032	7.07106	1.25645e-11
ENSMUSG00000063838	Cdc42ep5	ensembl_havana	89.4517	2.03594	0.380118	5.35607	4.31181e-07
ENSMUSG00000031875	Cmtm3	ensembl	948.686	2.03396	0.170484	11.9305	2.94901e-31
ENSMUSG00000041235	Chd7	ensembl_havana	1564.13	2.03334	0.172017	11.8206	1.06756e-30
ENSMUSG00000071104	Ccdc110	ensembl_havana	5.80282	2.03321	0.616454	3.29824	0.00291617
ENSMUSG00000058163	Gm5431	ensembl_havana	21.5282	2.03224	0.45682	4.44866	3.46237e-05
ENSMUSG00000059901	Adamts14	ensembl_havana	101.805	2.0319	0.436079	4.65949	1.34724e-05
ENSMUSG00000066682	Pilrb2	ensembl_havana	21.3866	2.03189	0.471815	4.30655	6.41623e-05
ENSMUSG00000032207	Lipc	ensembl	5.0828	2.03095	0.564219	3.59957	0.00103105
ENSMUSG00000045382	Cxcr4	ensembl_havana	358.743	2.03074	0.306142	6.63333	2.34265e-10
ENSMUSG00000022667	Cd200r1	ensembl_havana	19.6122	2.03	0.487491	4.16417	0.000116758
ENSMUSG00000066975	Cryba4	ensembl_havana	29.3403	2.02983	0.352995	5.7503	5.02158e-08
ENSMUSG00000022018	Rgcc	ensembl_havana	927.969	2.02915	0.245664	8.25984	1.69628e-15
ENSMUSG00000022901	Cd86	ensembl_havana	179.399	2.02871	0.212957	9.52641	2.79421e-20
ENSMUSG00000055538	Zcchc24	ensembl_havana	11257.5	2.02473	0.208537	9.7092	5.02947e-21
ENSMUSG00000103663	2900037B21Rik	havana	18.7465	2.0235	0.45117	4.48501	2.94963e-05
ENSMUSG00000024330	Col11a2	ensembl_havana	4728.01	2.02305	0.376365	5.37523	3.8959e-07
ENSMUSG00000085129	5031425F14Rik	havana	4.54804	2.02149	0.609947	3.31421	0.0027658
ENSMUSG00000107747	Gm5881	havana	73.8169	2.02106	0.371041	5.447	2.65702e-07
ENSMUSG00000103428	Gm20754	havana	14.1183	2.01927	0.438822	4.60156	1.75465e-05
ENSMUSG00000024013	Fgd2	ensembl_havana	408.195	2.01921	0.214899	9.39611	9.33119e-20
ENSMUSG00000108601	RP23-8I8.4	havana	199.334	2.01841	0.350437	5.7597	4.76417e-08
ENSMUSG00000022906	Parp9	ensembl_havana	484.511	2.01768	0.190812	10.5742	9.24485e-25
ENSMUSG00000080186	Gm14448	havana	19.3504	2.01645	0.357094	5.64683	8.95828e-08
ENSMUSG00000050808	Muc15	ensembl_havana	8.19858	2.01637	0.470718	4.28362	7.06949e-05
ENSMUSG00000029322	Plac8	ensembl_havana	71.9818	2.01606	0.547878	3.67977	0.000769582
ENSMUSG00000021211	Akr1c12	ensembl_havana	7.60706	2.01506	0.479274	4.2044	9.89342e-05
ENSMUSG00000029468	P2rx7	ensembl_havana	1964	2.01385	0.137701	14.6247	1.50812e-46
ENSMUSG00000058755	Osm	ensembl_havana	18.0554	2.01297	0.513699	3.91858	0.000312703
ENSMUSG00000026249	Serpine2	ensembl_havana	20719.4	2.0126	0.148198	13.5805	3.02703e-40
ENSMUSG00000051236	Msrb3	ensembl_havana	1023.36	2.01246	0.123762	16.2607	2.28685e-57
ENSMUSG00000092242	Gm20515	havana	193.079	2.0122	0.3159	6.36974	1.25582e-09
ENSMUSG00000036913	Trim67	ensembl_havana	990.357	2.01189	0.226236	8.89288	8.46341e-18
ENSMUSG00000026029	Casp8	ensembl_havana	278.743	2.0111	0.271851	7.39779	1.25619e-12
ENSMUSG00000030214	Plbd1	ensembl_havana	164.635	2.0111	0.524838	3.83184	0.000437359
ENSMUSG00000034459	Ifit1	ensembl_havana	416.86	2.01107	0.401393	5.01022	2.51741e-06
ENSMUSG00000039062	Anpep	ensembl_havana	648.669	2.01067	0.489622	4.10658	0.000147846
ENSMUSG00000029838	Ptn	ensembl_havana	9780.63	2.00979	0.173254	11.6003	1.34491e-29
ENSMUSG00000037465	Klf10	ensembl	638.594	2.00957	0.142452	14.107	2.32639e-43
ENSMUSG00000020282	Rhbdf1	ensembl_havana	1773.7	2.0091	0.188318	10.6686	3.45461e-25
ENSMUSG00000065642	Snora69	ensembl	3.37879	2.00868	0.666229	3.01499	0.00716503
ENSMUSG00000102448	Gm37101	havana	14.1392	2.00849	0.342062	5.87172	2.51749e-08
ENSMUSG00000022146	Osmr	ensembl_havana	684.144	2.00492	0.446662	4.48867	2.90281e-05
ENSMUSG00000029096	Htra3	ensembl_havana	1062.28	2.00482	0.275959	7.26492	3.25733e-12
ENSMUSG00000000093	Tbx2	ensembl_havana	767.746	2.00406	0.399159	5.02071	2.38909e-06
ENSMUSG00000043099	Hic1	ensembl_havana	691.153	2.00362	0.478998	4.18293	0.000108134
ENSMUSG00000086264	Gm15850	havana	15.251	2.00271	0.42345	4.7295	9.73389e-06
ENSMUSG00000106855	5330437M03Rik	havana	82.9669	2.00237	0.374942	5.34048	4.67998e-07
ENSMUSG00000024497	Pou4f3	ensembl_havana	48.8078	2.00177	0.650544	3.07708	0.00593009
