# Supplementary material for: PiggyBac mutagenesis and exome sequencing identify genetic driver landscapes and potential therapeutic targets of EGFR-mutant gliomas
Source: Genome Biol. 2020 Jul 30;21:181. doi: 10.1186/s13059-020-02092-2 (PMC7392733; doi:10.1186/s13059-020-02092-2)
Supplement: Supplementary file 7 — Additional file 7: Table S6. CIS genes. [file 13059_2020_2092_MOESM7_ESM.xlsx]

## Sheet: Sheet1
gene	chromosome	start	end	total IS	total samples	total reads	corrected p value	Sum of IS in Brain tumors		Sum of IS in Spinal tumors		Shared IS?	Brain only IS	Spine only iS
Cdkn2a	4	89096058	89489079	99	47	233719	0	34		65		1
Nf1	11	79287193	79619803	47	29	18100	0	25		22		1
Ppp1r14c	10	3309887	3724803	43	29	3155	6.1e-12	7		36		1
Pten	19	32678851	32905851	30	20	110519	0	8		22		1
Sox6	7	115548304	115871683	29	19	8971	0	26		3		1
Map7	10	20073797	20308872	22	20	15183	0	10		12		1
Adgrl3	5	81048981	81303956	20	19	6741	5.55112e-16	13		7		1
Asap1	15	64110005	64371418	20	17	2096	1.11022e-16	12		8		1
Sox5	6	143942931	144227797	20	19	9252	3.36944e-07	10		10		1
Csmd3	15	47486085	47660361	18	18	21497	0	8		10		1
Exosc9	3	36447497	36668433	18	18	9996	0	9		9		1
Spred1	2	117042029	117209386	18	13	3570	0	9		9		1
Clcn3	8	60850884	61027199	17	14	1925	0	7		10		1
Ctnnd2	15	30484570	30707255	17	15	9065	0	7		10		1
Pik3r1	13	101593163	101847492	17	16	2457	0	10		7		1
Ust	10	8261283	8476769	17	16	2330	0	9		8		1
Snx29	16	11314621	11548051	16	15	10056	0	2		14		1
Dmd	X	84744328	85004890	15	15	14998	0	5		10		1
Slc8a1	17	81501469	81695955	15	15	5217	0	5		10		1
Tcf12	9	71862595	72068316	15	13	1263	1.68173e-05	6		9		1
Zfat	15	67719615	67820188	15	11	14253	0	10		5		1
Zfhx4	3	5239819	5286895	15	8	12633	0	5		10		1
Csnk1g3	18	53839007	54013921	14	13	805	2.21961e-05	7		7		1
Nova1	12	46671946	46867497	14	14	11444	2.87957e-08	8		6		1
Nrip1	16	76237345	76451322	14	14	10157	0	8		6		1
Phlda1	10	111429778	111566905	14	14	4974	0	4		10		1
Tnr	1	159624066	159831238	14	13	2494	7.3e-06	4		10		1
Asb16	11	102211607	102341521	13	10	16049	0	8		5		1
Epn2	11	61453428	61639298	13	12	1885	0	6		7		1
Nav3	10	109682551	109747074	13	13	20475	2.47893e-06	7		6		1
Ptprj	2	90471620	90658666	13	13	2422	0	4		9		1
Qk	17	10222528	10426738	13	13	1014	9.03922e-05	5		8		1
Tcf4	18	69435503	69610417	13	12	1290	1.81712e-05	5		8		1
Tmub2	11	102200050	102358455	13	10	16049	0	8		5		1
Zcchc11	4	108393432	108530990	13	12	15557	0	3		10		1
9430076C15Rik	6	53537831	53688058	12	12	1163	2.76046e-12	6		6		1
Crebbp	16	4068564	4214458	12	11	5279	3.23052e-05	6		6		1
Klhl13	X	23136091	23319449	12	11	819	2.63408e-09	4		8		1
Myo7b	18	31867868	32062217	12	12	1054	2.29194e-12	3		9		1
Rad51b	12	79201818	79368036	12	11	9554	0	2		10		1
Tmtc2	10	105535455	105582382	12	11	13401	7.61764e-05	3		9		1
Trio	15	27734894	27938215	12	11	1577	7.67123e-07	5		7		1
Zeb2	2	45034252	45184826	12	10	917	5.31728e-06	5		7		1
Zfyve26	12	79249807	79335580	12	11	9554	0	2		10		1
Ankrd28	14	31613680	31756906	11	10	1364	3.90967e-06	3		8		1
Decr1	4	15817126	16013637	11	11	11166	4.46139e-06	9		2		1
Diaph3	14	86812929	86994349	11	11	4533	1.88738e-15	5		6		1
Gtdc1	2	44505726	44600169	11	11	10641	3.45152e-06	3		8		1
Nlgn1	3	25889316	26066141	11	10	615	2.67951e-05	4		7		1
Zwint	10	72630894	72673870	11	11	8769	0	5		6		1
1110015O18Rik	3	4782549	4808029	10	7	1071	2.74044e-06	4		6		1
Btd	14	31618262	31738328	10	9	1336	0	2		8		1
Ddah1	3	145717448	145923743	10	10	2287	0	2		8		1
Fam118b	9	35165806	35312750	10	10	3708	8.12104e-06	5		5		1
Lims2	18	31892312	32026045	10	10	713	0	2		8		1
Map2	1	66248995	66367379	10	9	483	1.75479e-05	5		5		1
Mmp16	4	18018049	18135955	10	9	682	3.65969e-05	3		7		1
Pcdh7	5	57807058	57954158	10	10	1901	0.000112752	4		6		1
Usp9y	Y	1069938	1414895	10	5	1517	1.11022e-16	1		9		1
Zfhx3	8	108708891	108849884	10	10	12239	0	2		8		1
Cask	X	13649735	13833093	9	9	3131	1.20535e-07	3		6		1
Ddx3y	Y	1073714	1340359	9	4	1488	0	1		8		1
Gria4	9	4591680	4709235	9	8	2077	3.51375e-05	2		7		1
Iyd	10	3490141	3557502	9	8	459	5.00691e-07	1		8		1
Map3k1	13	111776572	111817509	9	7	487	7.99724e-07	3		6		1
Mir6400	4	15893410	15989584	9	9	11116	3.08654e-07	8		1		1
Mir99ahg	16	77404495	77521210	9	8	2600	0.000145615	6		3		1
Mis18bp1	12	65102607	65219938	9	9	16655	7.57004e-08	6		3		1
Mtus1	8	40937098	41035051	9	9	4923	7.22049e-10	7		2		1
Pias1	9	62859832	62967591	9	7	1070	2.95823e-05	2		7		1
Ptpro	6	137401664	137472271	9	8	15780	1.05963e-05	2		7		1
Selenok	14	29907290	29987375	9	8	14224	6.30169e-09	3		6		1
Sema3d	5	12349761	12473276	9	9	620	5.68194e-06	6		3		1
1810041L15Rik	15	84413067	84519569	8	7	11988	0	3		5		1
Abhd2	7	79251458	79369051	8	8	831	8.49387e-07	5		3		1
AI838599	4	3232361	3251950	8	6	4280	0	5		3		1
Cdc14a	3	116380149	116450767	8	8	23872	0	4		4		1
Cngb3	4	19320602	19346068	8	7	992	1.69336e-07	2		6		1
Cypt15	X	39373938	39400880	8	5	11211	0	3		5		1
Dner	1	84588589	84697108	8	7	3180	6.47978e-05	1		7		1
Dync1li2	8	104401780	104454576	8	8	2293	0	1		7		1
Esr1	10	4889977	4965291	8	6	1025	0.00016908	1		7		1
Gna14	19	16529747	16580612	8	7	7927	7.5e-05	3		5		1
Gpc5	14	115389812	115458420	8	8	1184	3.4e-05	4		4		1
Nbn	4	15926454	15973486	8	8	11022	3.33067e-16	8		0		0	1
Plekhg1	10	3685807	3726789	8	8	484	1.58497e-09	1		7		1
Rpusd4	9	35214146	35308006	8	8	3329	1.37351e-05	4		4		1
Sat1	X	155153743	155259897	8	7	1419	0	3		5		1
St7	6	17677810	17766179	8	8	14717	1.25358e-05	5		3		1
Stxbp6	12	44803650	44838720	8	7	23157	0	5		3		1
Trpm8	1	88230156	88333646	8	8	397	2.36334e-05	3		5		1
Ttc28	5	111155608	111341936	8	8	914	0	3		5		1
Zfp458	13	67209802	67278275	8	7	657	8.6e-08	4		4		1
0610040J01Rik	5	63808770	63946064	7	7	6545	5.52184e-06	6		1		1
Abca13	11	9295201	9309824	7	6	8545	1.11022e-16	2		5		1
Akap13	7	75585763	75656199	7	7	390	0	4		3		1
Asb3	11	30978506	30990192	7	5	351	2.66848e-06	0		7		0		1
Atp10a	7	58756137	58810945	7	7	4857	0	7		0		0	1
Bmper	9	23528352	23536154	7	4	28034	6.48191e-06	0		7		0		1
Cdh11	8	102627714	102706076	7	7	267	6.57935e-05	3		4		1
Dcc	18	72055466	72089361	7	7	8252	4.60279e-05	1		6		1
Dlgap4	2	156676140	156745052	7	7	74607	0	4		3		1
Gsap	5	21160657	21182161	7	6	541	2.94126e-10	0		7		0		1
Kpna2	11	106987525	107011871	7	6	56059	0	6		1		1
Map3k4	17	12261677	12319793	7	7	1528	0	2		5		1
Mb21d2	16	28859776	28903405	7	7	1238	0	3		4		1
Musk	4	58304960	58337294	7	7	11817	0	1		6		1
Nbea	3	55753466	55797616	7	7	1116	5.1135e-06	3		4		1
Nek7	1	138489579	138532906	7	7	1436	1.29473e-06	2		5		1
Nemp2	1	52564794	52635692	7	7	787	5.6224e-09	3		4		1
Prex2	1	11266542	11282297	7	7	1703	4.23907e-05	1		6		1
Rbm7	9	48447489	48509113	7	7	11035	2.51667e-08	1		6		1
Rexo2	9	48459906	48499052	7	7	11035	0.0001147	1		6		1
Sorcs1	19	50406272	50485396	7	7	291	3.9339e-08	2		5		1
Tank	2	61595336	61644477	7	7	17183	5.845e-06	2		5		1
Tdrd3	14	87554499	87579225	7	6	3877	4.12329e-05	4		3		1
Tenm3	8	48485013	48543675	7	7	542	9.92378e-06	1		6		1
AA545190	6	10957359	10980856	6	6	969	2.91534e-05	3		3		1
Actbl2	13	111243423	111292208	6	6	918	1.0811e-05	5		1		1
Bcas3	11	85666582	85686068	6	6	1666	4.77443e-05	3		3		1
Bicc1	10	70974373	71033030	6	6	166	1.41558e-05	5		1		1
Caln1	5	130537072	130563475	6	6	1095	1.12624e-05	2		4		1
Ccser1	6	62151190	62162936	6	5	631	7.432e-06	2		4		1
Clasrp	7	19553438	19629745	6	6	8970	0	6		0		0	1
Dach1	14	97945559	97963618	6	6	8107	0	2		4		1
Dleu2	14	61630762	61651684	6	6	1333	0	4		2		1
Gpr155	2	73340199	73369663	6	6	5732	2.93176e-06	1		5		1
Htr1f	16	64944590	64961997	6	6	486	1.11093e-05	1		5		1
Ifitm1	7	140929084	140999580	6	6	9729	0	1		5		1
Kcnh8	17	52597828	52617174	6	6	2624	1.75092e-05	5		1		1
Nalcn	14	123620476	123636635	6	5	2352	5.47302e-05	1		5		1
Nell2	15	95415889	95433245	6	6	891	1.64269e-05	2		4		1
Prr30	14	101048943	101064151	6	5	1301	6.67444e-05	2		4		1
Relb	7	19558441	19628937	6	6	8970	3.66725e-05	6		0		0	1
RP23-456L15.3	9	35249367	35312883	6	6	3239	4.98726e-08	3		3		1
Setd5	6	113069053	113104327	6	6	1859	8.19154e-05	2		4		1
Sp3	2	72947644	72979083	6	6	317	8.85719e-05	3		3		1
Tbc1d8b	X	139680170	139722540	6	6	1566	5.41645e-05	2		4		1
Tmem132b	5	125501839	125560585	6	6	1373	7.93143e-06	2		4		1
Tspan7	X	10474178	10503045	6	6	2095	1.2259e-05	4		2		1
1700080O16Rik	X	51992179	52026832	5	5	8557	0	3		2		1
2610307P16Rik	13	28873488	28887127	5	5	31546	3.85978e-11	0		5		0		1
2700049A03Rik	12	71135349	71242902	5	5	302	7.15323e-06	1		4		1
5730585A16Rik	15	103052314	103065813	5	5	477	3.87613e-09	2		3		1
Alg14	3	121262154	121293565	5	5	4630	5.38236e-13	5		0		0	1
Arap1	7	101359693	101418390	5	4	315	0	0		5		0		1
Baz1a	12	54883543	54900087	5	5	870	5.90988e-08	2		3		1
Cbl	9	44179325	44192979	5	5	743	2.18817e-06	2		3		1
Celf3	3	94468695	94490255	5	5	1295	0	0		5		0		1
Crem	18	3286413	3356329	5	5	345	8.73526e-05	1		4		1
Eif3e	15	43258513	43264295	5	5	17142	4.04923e-05	2		3		1
Fam46d	X	107866517	107870364	5	4	287	3.79696e-14	4		1		1
Gpc4	X	51994154	52021117	5	5	8557	3.63274e-05	3		2		1
Gt(ROSA)26Sor	6	113068020	113080745	5	5	1735	3.20004e-06	1		4		1
Hcrtr2	9	76214423	76225151	5	5	315	2.53202e-06	1		4		1
Ighv1-53	12	115150972	115167516	5	5	5760	5.96026e-09	3		2		1
Iqgap1	7	80731162	80829156	5	5	579	5.60244e-05	4		1		1
Nrd1	4	108991346	109006031	5	5	2394	4.85709e-07	0		5		0		1
Olfr1385	11	49484110	49495796	5	5	2554	1.15379e-06	5		0		0	1
Pdzrn4	15	92588555	92603009	5	5	253	2.06115e-06	1		4		1
Pkd1l1	11	8949602	8965183	5	5	558	0	2		3		1
Ptbp2	3	119733935	119748629	5	5	780	3.86013e-09	1		4		1
Robo2	16	74394673	74407244	5	5	6884	1.18332e-07	3		2		1
RP24-260O23.1	9	9455457	9470085	5	5	1040	1.14862e-06	1		4		1
Rps18-ps2	4	9017185	9034808	5	5	275	0	0		5		0		1
Smarcc1	9	110201976	110214654	5	5	259	2.69369e-06	3		2		1
Spag17	3	100013554	100028248	5	5	11933	4.80543e-09	2		3		1
Tex11	X	100955040	100978133	5	4	429	1.44498e-05	1		4		1
Tmeff1	4	48590114	48609703	5	5	197	1.81486e-06	1		4		1
Tmem56	3	121277829	121295504	5	5	4630	0.000185973	5		0		0	1
Tomm7	5	23838187	23853820	5	5	360	1.84959e-05	1		4		1
Tox	4	6834873	6848580	5	5	897	2.99073e-06	1		4		1
Tpt1-ps2	4	54590149	54611696	5	5	290	2.45677e-08	3		2		1
Vps54	11	21235629	21261949	5	5	506	4.37642e-05	1		4		1
1700014L14Rik	8	18349901	18356728	4	4	22455	1.00306e-05	4		0		0	1
4933439N14Rik	8	12462246	12521017	4	4	246	0.000105519	3		1		1
A4gnt	9	99604881	99612683	4	4	820	6.51773e-06	4		0		0	1
Agbl1	7	76174911	76188584	4	4	468	7.66127e-06	3		1		1
Atoh8	6	72201041	72215724	4	4	2604	0	0		4		0		1
Atp2a2	5	122494917	122502734	4	4	8776	4.72046e-06	4		0		0	1
Bcl10	3	145920673	145927530	4	4	9541	4.03748e-06	4		0		0	1
Begain	12	109024710	109042236	4	4	6415	0	4		0		0	1
Ccdc62	5	123948827	123958598	4	4	1939	1.01208e-05	1		3		1
Csmd1	8	16027601	16034428	4	4	3948	2.5882e-06	0		4		0		1
Dgkb	12	38640104	38651782	4	4	29771	1.16516e-05	1		3		1
Eif2ak3	6	70844355	70851207	4	4	16991	1.06198e-05	0		4		0		1
Enc1	13	97241603	97251340	4	4	1006	2.86966e-06	2		2		1
Enpp2	15	54889275	54892166	4	4	6147	4.55081e-05	4		0		0	1
Erap1	13	74636251	74644041	4	4	5699	9.75199e-06	0		4		0		1
F630206G17Rik	11	45776757	45784547	4	4	1321	2.87021e-05	3		1		1
Frmpd4	X	167597497	167612893	4	4	3528	1.16071e-05	4		0		0	1
Glp2r	11	67707304	67717043	4	4	4436	3.79509e-06	1		3		1
Gpam	19	54943295	54953602	4	4	456	2.28698e-06	0		4		0		1
Gripap1	X	7787619	7810712	4	4	502	0	1		3		1
Hdac9	12	34524503	34530342	4	4	540	2.74492e-05	3		1		1
Hipk2	6	38865332	38874142	4	4	640	2.38482e-06	2		2		1
Invs	4	48285090	48288027	4	4	12184	4.00421e-05	3		1		1
Krtap7-1	16	89528150	89532018	4	4	188	3.83885e-05	1		3		1
Lama3	18	12549492	12559150	4	4	401	1.39441e-05	3		1		1
Lhfpl2	13	94126746	94136483	4	4	11636	3.60416e-06	1		3		1
Lmntd1	6	145429773	145440541	4	4	34869	8.0881e-06	0		4		0		1
Lrrc8d	5	105699725	105710473	4	4	279	5.10118e-07	1		3		1
Magi2	5	19904424	19913218	4	4	191	1.4119e-05	0		4		0		1
Myo10	15	25703687	25726841	4	3	406	6.32519e-05	1		3		1
Nampt	12	32821428	32830187	4	4	2596	1.16034e-05	1		3		1
Nkain3	4	20308617	20317428	4	4	1028	1.62066e-05	1		3		1
Pakap	4	57778979	57790727	4	4	1561	5.7348e-09	4		0		0	1
Pde4b	4	102563855	102573645	4	4	12230	5.08177e-06	3		1		1
Pdgfra	5	75143204	75158838	4	4	438	3.65204e-07	4		0		0	1
Picalm	7	90191959	90204650	4	4	29655	2.01104e-06	3		1		1
Pla2g2d	4	138761447	138776132	4	4	548	0	0		4		0		1
Prcc	3	87860603	87871379	4	4	11675	1.14874e-05	2		2		1
Prdm16	4	154433167	154447853	4	4	679	2.44249e-15	3		1		1
Prdm5	6	65850086	65869691	4	4	5111	2.4531e-05	3		1		1
Prkca	11	108256420	108260315	4	4	318	3.88656e-05	0		4		0		1
Rab27b	18	70050432	70053329	4	4	190	5.04108e-05	2		2		1
Rpl10l	12	66046953	66059605	4	4	1037	3.53024e-07	3		1		1
Sel1l3	5	53113743	53123514	4	4	217	1.3822e-05	0		4		0		1
Ska1	18	74129842	74135636	4	4	2957	3.13286e-05	0		4		0		1
Slc7a11	3	49985247	49997002	4	4	3008	1.91284e-06	1		3		1
Smarca2	19	26712545	26722852	4	4	249	1.44389e-05	0		4		0		1
Smoc1	12	81134247	81147872	4	4	16193	2.27669e-08	0		4		0		1
Snd1	6	28837016	28848762	4	4	523	1.03845e-05	4		0		0	1
Stox2	8	47236736	47246490	4	4	546	4.79377e-06	2		2		1
Tenm2	11	36046293	36054084	4	4	1156	9.92835e-06	2		2		1
Tm4sf1	3	57282307	57290144	4	4	1379	2.36392e-06	0		4		0		1
Tmc1	19	20962010	20975129	4	4	872	7.2815e-06	4		0		0	1
Ttc39b	4	83272917	83302311	4	4	899	9.42829e-06	2		2		1
Usp1	4	98918836	98923731	4	4	1140	2.65252e-05	2		2		1
Vmn2r-ps3	3	64036667	64042545	4	4	1013	1.25777e-05	0		4		0		1
Vps53	11	76034485	76043250	4	4	429	4.17257e-06	0		4		0		1
Wdr36	18	32838374	32848032	4	4	1350	1.70723e-05	4		0		0	1
Whsc1l1	8	25687432	25697186	4	4	102	1.24947e-05	1		3		1
Ybx3	6	131380342	131389152	4	4	2746	1.68066e-05	2		2		1
Yy1	12	108788286	108798991	4	4	410	9.31896e-07	3		1		1
Ankrd40	11	94323900	94329743	3	3	512	4.42293e-05	0		3		0		1
Btbd9	17	30519503	30534022	3	3	949	4.59493e-05	1		2		1
Cacul1	19	60529850	60540158	3	3	554	4.24702e-05	2		1		1
Dusp16	6	134756395	134761289	3	3	1791	2.59043e-05	0		3		0		1
Dync2li1	17	84644856	84655489	3	3	625	1.81759e-05	0		3		0		1
Fat3	9	16408032	16410958	3	3	1896	3.89039e-05	3		0		0	1
Galnt16	12	80526006	80529899	3	3	1069	3.3152e-05	1		2		1
Gria3	X	41398480	41415800	3	3	22863	3.17384e-05	3		0		0	1
Hpf1	8	60879883	60889636	3	3	636	1.10637e-05	0		3		0		1
Il1rapl1	X	87436221	87449687	3	3	183	0	0		3		0		1
Itga1	13	115036892	115044681	3	3	124	2.76677e-05	2		1		1
Jdp2	12	85616740	85620632	3	3	1137	2.46455e-05	2		1		1
Kcnj16	11	110991895	110998712	3	3	187	1.82836e-05	1		2		1
Lyzl1	18	4125086	4132813	3	3	213	2.61501e-05	2		1		1
Magi1	6	93692667	93696582	3	3	720	2.79748e-05	3		0		0	1
Mbp	18	82534932	82538795	3	3	262	5.19665e-05	1		2		1
Pabpc6	17	9760726	9770393	3	3	443	2.40464e-05	2		1		1
Pappa	4	65239372	65244267	3	3	330	2.01605e-05	1		2		1
Parp8	13	116970654	116974549	3	3	626	3.4426e-05	1		2		1
Pebp4	14	69966628	69970430	3	3	847	4.48825e-05	3		0		0	1
Pisd-ps2	17	3080063	3086830	3	3	149	2.6555e-05	2		1		1
Ppfibp2	7	107694551	107699432	3	3	1125	4.31063e-05	3		0		0	1
Ppp2r2b	18	42803182	42805114	3	3	845	5.18103e-05	0		3		0		1
Rps18-ps1	4	71478884	71488675	3	3	1214	1.19362e-05	3		0		0	1
Ruvbl2	7	45428511	45438273	3	3	728	2.41001e-05	0		3		0		1
Slc48a1	15	97786263	97790117	3	3	162	4.31135e-05	0		3		0		1
Trim27	13	21158858	21167622	3	3	266	2.07446e-05	3		0		0	1
Zc3hav1l	6	38281937	38294663	3	3	19447	3.93397e-07	0		3		0		1
Zfp473	7	44748088	44750040	3	3	760	5.49496e-05	1		2		1
1700018G05Rik	X	102931119	102934005	2	2	80	7.09588e-06	0		2		0		1
Basp1	15	25389106	25423940	2	2	61	0.000206797	0		2		0		1
Erdr1	Y	90706026	90854162	2	2	60	0	1		1		1
Mtcl1	17	66393658	66432503	2	2	217	0.000147254	0		2		0		1
Myt1	2	181772347	181813638	2	2	68	1.37978e-05	0		2		0		1
Plxna1	6	89341680	89345595	2	2	605	8.49032e-07	2		0		0	1
Acp7	7	28595604	28600485	1	1	17	3.28696e-05	0		1		0		1
App	16	85050861	85094602	1	1	11	0.000148382	1		0		0	1
Arhgef28	13	97895928	97899823	1	1	70	2.99204e-05	1		0		0	1
Htr2a	14	74642139	74644991	1	1	21	5.44027e-05	0		1		0		1
Ptk2	15	73227545	73256488	1	1	255	2.76567e-05	1		0		0	1
Cox11	11	90635666	90642504	11	10	0	0.000154712	0		0		0	1
Gmnc	16	26950849	26952783	4	4	0	2.05347e-05	0		0		0	1
Tom1l1	11	90633751	90651324	9	8	0	6.00951e-05	0	0				1
Grm3	5	9563886	9568771	4	4	0	3.44683e-05	0		0		0	1
Pik3c3	18	29756604	29758536	4	4	0	5.65153e-05	0		0		0		1
Xylt1	7	117422552	117424504	3	3	0	5.47555e-05	0		0		0	1
											Total	206	35	40
												281
