# Supplementary material for: PiggyBac mutagenesis and exome sequencing identify genetic driver landscapes and potential therapeutic targets of EGFR-mutant gliomas
Source: Genome Biol. 2020 Jul 30;21:181. doi: 10.1186/s13059-020-02092-2 (PMC7392733; doi:10.1186/s13059-020-02092-2)
Supplement: Supplementary file 8 — Additional file 8: Table S7. Fusion transcripts. [file 13059_2020_2092_MOESM8_ESM.xlsx]

## Sheet: Sheet1
name	seqname	position	feature_name	gene_name	Total read counts		SD analysis	Total counts		CbASA analysis	Total counts		En2SA analysis	Total counts
0610038B21Rik_sense-8:77518255	8	77518255	CbASA	0610038B21Rik	1			0			1			0
1110019D14Rik_sense-6:14044193	6	14044193	SD	1110019D14Rik	1			1			0			0
1110038B12Rik_sense-17:34951884	17	34951884	CbASA	1110038B12Rik	4			0			4			0
1500004A13Rik_sense-3:88832263	3	88832263	CbASA	1500004A13Rik	1			0			1			0
1700063D05Rik_sense-9:41210837	9	41210837	SD	1700063D05Rik	1			1			0			0
1810026B05Rik_sense-7:73555254	7	73555254	CbASA	1810026B05Rik	1			0			1			0
2210408F21Rik_sense-6:31220520	6	31220520	CbASA	2210408F21Rik	1			0			1			0
2610306M01Rik_sense-6:86848925	6	86848925	CbASA	2610306M01Rik	1			0			1			0
2810410L24Rik_sense-11:120188488	11	120188488	CbASA	2810410L24Rik	2			0			2			0
3110035E14Rik_sense-1:9607030	1	9607030	CbASA	3110035E14Rik	11			0			11			0
4931414P19Rik_sense-14:54605802	14	54605802	CbASA	4931414P19Rik	1			0			1			0
5730522E02Rik_sense-11:25986813	11	25986813	SD	5730522E02Rik	1			1			0			0
9330158H04Rik_sense-6:36387957	6	36387957	SD	9330158H04Rik	1			1			0			0
A330023F24Rik_sense-1:194982910	1	194982910	CbASA	A330023F24Rik	1			0			1			0
Aak1_sense-6:86850216	6	86850216	CbASA	Aak1	1			0			1			0
Abca1_sense-4:53092728	4	53092728	CbASA	Abca1	1			0			1			0
Abca1_sense-4:53127596	4	53127596	CbASA	Abca1	3			0			3			0
Abcc4_sense-14:118611436	14	118611436	CbASA	Abcc4	1			0			1			0
Abcg1_sense-17:31064629	17	31064629	CbASA	Abcg1	1			0			1			0
Abhd2_sense-7:79273340	7	79273340	CbASA	Abhd2	1			0			1			0
Abhd2_sense-7:79297208	7	79297208	CbASA	Abhd2	3			0			3			0
Abtb2_sense-2:103567610	2	103567610	CbASA	Abtb2	1			0			1			0
Acvr1_sense-2:58474172	2	58474172	CbASA	Acvr1	1			0			1			0
Acvr2a_sense-2:48814827	2	48814827	CbASA	Acvr2a	1			0			1			0
Adam12_sense-7:133929892	7	133929892	CbASA	Adam12	10			0			10			0
Adam12_sense-7:134134718	7	134134718	CbASA	Adam12	1			0			1			0
Adam23_sense-1:63545595	1	63545595	CbASA	Adam23	2			0			2			0
Adam9_sense-8:24990266	8	24990266	CbASA	Adam9	1			0			1			0
Adamts1_sense-16:85795905	16	85795905	CbASA	Adamts1	2			0			2			0
Adcy2_sense-13:68625796	13	68625796	CbASA	Adcy2	1			0			1			0
Adcyap1r1_sense-6:55481170	6	55481170	CbASA	Adcyap1r1	1			0			1			0
Adgra1_sense-7:139876199	7	139876199	CbASA	Adgra1	1			0			1			0
Adgrb3_sense-1:25396435	1	25396435	CbASA	Adgrb3	1			0			1			0
Adgrg6_sense-10:14420425	10	14420425	CbASA	Adgrg6	1			0			1			0
Adgrl3_sense-5:81021346	5	81021346	CbASA	Adgrl3	1			0			1			0
Adgrl3_sense-5:81197632	5	81197632	CbASA	Adgrl3	2			0			2			0
Adgrl3_sense-5:81560944	5	81560944	CbASA	Adgrl3	2			0			2			0
Adnp_sense-2:168187566	2	168187566	CbASA	Adnp	1			0			1			0
Adnp2_sense-18:80137483	18	80137483	CbASA	Adnp2	1			0			1			0
Adra1b_sense-11:43776460	11	43776460	SD	Adra1b	1			1			0			0
Afap1l2_sense-19:56943540	19	56943540	SD	Afap1l2	2			2			0			0
Afap1l2_sense-19:56944704	19	56944704	CbASA	Afap1l2	119			0			119			0
Agap1_sense-1:89789325	1	89789325	CbASA	Agap1	3			0			3			0
Agap1_sense-1:89843244	1	89843244	CbASA	Agap1	1			0			1			0
Agpat3_sense-10:78351626	10	78351626	CbASA	Agpat3	1			0			1			0
Agrn_sense-4:156195243	4	156195243	CbASA	Agrn	2			0			2			0
Ahi1_sense-10:20966022	10	20966022	CbASA	Ahi1	1			0			1			0
Aifm2_sense-10:61725855	10	61725855	SD	Aifm2	2			2			0			0
Aig1_sense-10:13690523	10	13690523	CbASA	Aig1	4			0			4			0
Ajap1_sense-4:153374318	4	153374318	SD	Ajap1	1			1			0			0
Akap10_sense-11:61903906	11	61903906	CbASA	Akap10	1			0			1			0
Akap13_sense-7:75615049	7	75615049	CbASA	Akap13	1			0			1			0
Akt3_sense-1:177043774	1	177043774	CbASA	Akt3	1			0			1			0
Alg8_sense-7:97383807	7	97383807	CbASA	Alg8	1			0			1			0
Ampd3_sense-7:110809907	7	110809907	CbASA	Ampd3	1			0			1			0
Amy1_sense-3:113605571	3	113605571	CbASA	Amy1	3			0			3			0
Anapc7_sense-5:122422679	5	122422679	CbASA	Anapc7	1			0			1			0
Anapc7_sense-5:122441441	5	122441441	CbASA	Anapc7	1			0			1			0
Ank2_sense-3:126976050	3	126976050	CbASA	Ank2	1			0			1			0
Ank3_sense-10:70004992	10	70004992	CbASA	Ank3	1			0			1			0
Ankfn1_sense-11:89639576	11	89639576	CbASA	Ankfn1	1			0			1			0
Ankrd28_sense-14:31705264	14	31705264	CbASA	Ankrd28	1			0			1			0
Ankrd28_sense-14:31778921	14	31778921	CbASA	Ankrd28	1			0			1			0
Anks1b_sense-10:90042703	10	90042703	CbASA	Anks1b	2			0			2			0
Anks1b_sense-10:90260819	10	90260819	CbASA	Anks1b	1			0			1			0
Anks1b_sense-10:90577196	10	90577196	CbASA	Anks1b	1			0			1			0
Anks1b_sense-10:90680920	10	90680920	CbASA	Anks1b	3			0			3			0
Anks1b_sense-10:90941513	10	90941513	CbASA	Anks1b	1			0			1			0
Ap3b1_sense-13:94394794	13	94394794	CbASA	Ap3b1	1			0			1			0
Apc2_sense-10:80302495	10	80302495	CbASA	Apc2	356			0			356			0
App_sense-16:84971407	16	84971407	CbASA	App	5			0			5			0
App_sense-16:84978063	16	84978063	CbASA	App	54			0			54			0
App_sense-16:85013626	16	85013626	CbASA	App	1			0			1			0
App_sense-16:85030366	16	85030366	SD	App	2			2			0			0
Arap1_sense-7:101404426	7	101404426	CbASA	Arap1	4			0			4			0
Arglu1_sense-8:8689976	8	8689976	CbASA	Arglu1	1			0			1			0
Arhgap10_sense-8:77450924	8	77450924	SD	Arhgap10	1			1			0			0
Arhgap31_sense-16:38712573	16	38712573	CbASA	Arhgap31	3			0			3			0
Arhgap35_sense-7:16561457	7	16561457	CbASA	Arhgap35	1			0			1			0
Arhgap39_sense-15:76817991	15	76817991	CbASA	Arhgap39	1			0			1			0
Arid2_sense-15:96289153	15	96289153	CbASA	Arid2	3			0			3			0
Arid5b_sense-10:68118250	10	68118250	CbASA	Arid5b	1			0			1			0
Arsb_sense-13:93794219	13	93794219	CbASA	Arsb	2			0			2			0
Asap1_sense-15:64312348	15	64312348	CbASA	Asap1	12			0			12			0
Ascc3_sense-10:50592898	10	50592898	CbASA	Ascc3	1			0			1			0
Aspm_sense-1:139474374	1	139474374	CbASA	Aspm	2			0			2			0
Asrgl1_sense-19:9118528	19	9118528	CbASA	Asrgl1	8			0			8			0
Astn2_sense-4:65794478	4	65794478	CbASA	Astn2	1			0			1			0
Astn2_sense-4:65911659	4	65911659	CbASA	Astn2	2			0			2			0
Atcay_sense-10:81210523	10	81210523	CbASA	Atcay	2			0			2			0
Atf2_sense-2:73863168	2	73863168	CbASA	Atf2	1			0			1			0
Atf6_sense-1:170787345	1	170787345	CbASA	Atf6	1			0			1			0
Atf7_sense-15:102593671	15	102593671	CbASA	Atf7	1			0			1			0
Atf7ip_sense-6:136582467	6	136582467	CbASA	Atf7ip	1			0			1			0
Atg5_sense-10:44286198	10	44286198	CbASA	Atg5	1			0			1			0
Atoh8_sense-6:72223741	6	72223741	CbASA	Atoh8	1			0			1			0
Atp10d_sense-5:72255147	5	72255147	CbASA	Atp10d	1			0			1			0
Atp6v0d1_sense-8:105539320	8	105539320	CbASA	Atp6v0d1	1			0			1			0
Atrnl1_sense-19:57731646	19	57731646	CbASA	Atrnl1	1			0			1			0
Atxn10_sense-15:85393507	15	85393507	CbASA	Atxn10	2			0			2			0
Aven_sense-2:112493222	2	112493222	CbASA	Aven	1			0			1			0
Bace2_sense-16:97424659	16	97424659	CbASA	Bace2	1			0			1			0
Baz2b_sense-2:60076869	2	60076869	CbASA	Baz2b	1			0			1			0
Bcas1_sense-2:170356247	2	170356247	CbASA	Bcas1	1			0			1			0
Bcat1_sense-6:145047291	6	145047291	CbASA	Bcat1	1			0			1			0
Bicd1_sense-6:149409642	6	149409642	CbASA	Bicd1	1			0			1			0
Bin1_sense-18:32377491	18	32377491	CbASA	Bin1	1			0			1			0
Bmper_sense-9:23377743	9	23377743	CbASA	Bmper	1			0			1			0
Bmpr2_sense-1:59764729	1	59764729	CbASA	Bmpr2	1			0			1			0
Brd2_sense-17:34121092	17	34121092	CbASA	Brd2	1			0			1			0
Brinp1_sense-4:68792824	4	68792824	CbASA	Brinp1	2			0			2			0
Brinp1_sense-4:68826815	4	68826815	CbASA	Brinp1	1			0			1			0
Brinp1_sense-4:68841216	4	68841216	CbASA	Brinp1	1			0			1			0
Brinp1_sense-4:68954013	4	68954013	CbASA	Brinp1	3			0			3			0
Brinp3_sense-1:146751992	1	146751992	CbASA	Brinp3	2			0			2			0
Brinp3_sense-1:146831784	1	146831784	CbASA	Brinp3	1			0			1			0
Btbd17_sense-11:114793849	11	114793849	CbASA	Btbd17	1			0			1			0
Btd_sense-14:31662326	14	31662326	CbASA	Btd	3			0			3			0
Cacna1h_sense-17:25432880	17	25432880	CbASA	Cacna1h	1			0			1			0
Cacna2d1_sense-5:16213006	5	16213006	CbASA	Cacna2d1	1			0			1			0
Cadm2_sense-16:66882732	16	66882732	CbASA	Cadm2	2			0			2			0
Cadps_sense-14:12705511	14	12705511	CbASA	Cadps	1			0			1			0
Camk2d_sense-3:126599161	3	126599161	CbASA	Camk2d	1			0			1			0
Camk2d_sense-3:126729462	3	126729462	CbASA	Camk2d	1			0			1			0
Cask_sense-X:13846007	X	13846007	CbASA	Cask	10			0			10			0
Casp12_sense-9:5346734	9	5346734	CbASA	Casp12	1			0			1			0
Casp8_sense-1:58846621	1	58846621	SD	Casp8	1			1			0			0
Cbx5_sense-15:103199632	15	103199632	CbASA	Cbx5	1			0			1			0
Cbx6_sense-15:79833511	15	79833511	CbASA	Cbx6	1			0			1			0
Ccdc178_sense-18:21844888	18	21844888	CbASA	Ccdc178	1			0			1			0
Ccnc_sense-4:21746775	4	21746775	CbASA	Ccnc	1			0			1			0
Ccnl1_sense-3:65956852	3	65956852	CbASA	Ccnl1	1			0			1			0
Ccser2_sense-14:36918433	14	36918433	CbASA	Ccser2	1			0			1			0
Cd47_sense-16:49884255	16	49884255	CbASA	Cd47	1			0			1			0
Cdc14a_sense-3:116348453	3	116348453	CbASA	Cdc14a	1			0			1			0
Cdc37l1_sense-19:28999352	19	28999352	CbASA	Cdc37l1	2			0			2			0
Cdc42ep3_sense-17:79335717	17	79335717	SD	Cdc42ep3	1			1			0			0
Cdc5l_sense-17:45427938	17	45427938	CbASA	Cdc5l	3			0			3			0
Cdh10_sense-15:18899820	15	18899820	CbASA	Cdh10	1			0			1			0
Cdh11_sense-8:102647462	8	102647462	CbASA	Cdh11	2			0			2			0
Cdh20_sense-1:104768899	1	104768899	CbASA	Cdh20	2			0			2			0
Cdk19_sense-10:40436213	10	40436213	CbASA	Cdk19	1			0			1			0
Cdkn2a_sense-4:89276986	4	89276986	SD	Cdkn2a	1			1			0			0
Cdkn2a_sense-4:89281985	4	89281985	CbASA	Cdkn2a	69			0			69			0
Cdkn2a_sense-4:89294333	4	89294333	CbASA	Cdkn2a	325			0			325			0
Celf2_sense-2:6721416	2	6721416	CbASA	Celf2	1			0			1			0
Celf2_sense-2:6962378	2	6962378	CbASA	Celf2	1			0			1			0
Cep41_sense-6:30680130	6	30680130	CbASA	Cep41	1			0			1			0
Cfdp1_sense-8:111779250	8	111779250	CbASA	Cfdp1	1			0			1			0
Cfdp1_sense-8:111779410	8	111779410	SD	Cfdp1	1			1			0			0
Cfl1_sense-19:5490603	19	5490603	CbASA	Cfl1	1			0			1			0
Chac2_sense-11:30979564	11	30979564	CbASA	Chac2	1			0			1			0
Chd7_sense-4:8690776	4	8690776	CbASA	Chd7	2			0			2			0
Chd9_sense-8:90956715	8	90956715	CbASA	Chd9	1			0			1			0
Chic2_sense-5:75027067	5	75027067	CbASA	Chic2	1			0			1			0
Chmp2b_sense-16:65546848	16	65546848	CbASA	Chmp2b	2			0			2			0
Chst11_sense-10:83092155	10	83092155	CbASA	Chst11	1			0			1			0
Chsy3_sense-18:59179549	18	59179549	CbASA	Chsy3	2			0			2			0
Chtop_sense-3:90507544	3	90507544	CbASA	Chtop	2			0			2			0
Clcn6_sense-4:148037913	4	148037913	CbASA	Clcn6	1			0			1			0
Clint1_sense-11:45895130	11	45895130	CbASA	Clint1	1			0			1			0
Clk1_sense-1:58423919	1	58423919	CbASA	Clk1	3			0			3			0
Clock_sense-5:76226932	5	76226932	CbASA	Clock	2			0			2			0
Cnksr3_sense-10:7160643	10	7160643	CbASA	Cnksr3	1			0			1			0
Cnot6l_sense-5:96091583	5	96091583	CbASA	Cnot6l	1			0			1			0
Cntn1_sense-15:92303025	15	92303025	CbASA	Cntn1	1			0			1			0
Cntn1_sense-15:92314675	15	92314675	CbASA	Cntn1	1			0			1			0
Cntn1_sense-15:92318074	15	92318074	CbASA	Cntn1	2			0			2			0
Cntn4_sense-6:106550517	6	106550517	CbASA	Cntn4	2			0			2			0
Cobll1_sense-2:65238362	2	65238362	CbASA	Cobll1	1			0			1			0
Col11a1_sense-3:114066575	3	114066575	CbASA	Col11a1	2			0			2			0
Col11a1_sense-3:114090258	3	114090258	CbASA	Col11a1	4			0			4			0
Col11a1_sense-3:114124353	3	114124353	CbASA	Col11a1	5			0			5			0
Col11a1_sense-3:114147824	3	114147824	CbASA	Col11a1	2			0			2			0
Col11a1_sense-3:114213287	3	114213287	CbASA	Col11a1	2			0			2			0
Col16a1_sense-4:130073294	4	130073294	CbASA	Col16a1	1			0			1			0
Col9a1_sense-1:24210427	1	24210427	CbASA	Col9a1	1			0			1			0
Col9a1_sense-1:24230955	1	24230955	CbASA	Col9a1	3			0			3			0
Col9a1_sense-1:24237497	1	24237497	CbASA	Col9a1	1			0			1			0
Cpne8_sense-15:90679167	15	90679167	CbASA	Cpne8	2			0			2			0
Creb5_sense-6:53610533	6	53610533	CbASA	Creb5	2			0			2			0
Crot_sense-5:8996451	5	8996451	CbASA	Crot	1			0			1			0
Csgalnact1_sense-8:68735025	8	68735025	CbASA	Csgalnact1	1			0			1			0
Csmd1_sense-8:16033503	8	16033503	CbASA	Csmd1	10			0			10			0
Csmd1_sense-8:16157063	8	16157063	CbASA	Csmd1	1			0			1			0
Csmd1_sense-8:16271521	8	16271521	CbASA	Csmd1	2			0			2			0
Csmd1_sense-8:17027224	8	17027224	CbASA	Csmd1	2			0			2			0
Csmd1_sense-8:17534889	8	17534889	CbASA	Csmd1	1			0			1			0
Csmd2_sense-4:128372676	4	128372676	CbASA	Csmd2	1			0			1			0
Csmd2_sense-4:128400471	4	128400471	CbASA	Csmd2	1			0			1			0
Csmd3_sense-15:47695700	15	47695700	CbASA	Csmd3	1			0			1			0
Csmd3_sense-15:47820351	15	47820351	CbASA	Csmd3	1			0			1			0
Csmd3_sense-15:48359297	15	48359297	CbASA	Csmd3	1			0			1			0
Csnk1a1_sense-18:61556610	18	61556610	CbASA	Csnk1a1	1			0			1			0
Cspg5_sense-9:110262172	9	110262172	CbASA	Cspg5	1			0			1			0
Csrp2_sense-10:110931954	10	110931954	SD	Csrp2	1			1			0			0
Ctbp2_sense-7:133025712	7	133025712	CbASA	Ctbp2	1			0			1			0
Ctnna2_sense-6:77605180	6	77605180	CbASA	Ctnna2	1			0			1			0
Ctnna2_sense-6:77845477	6	77845477	CbASA	Ctnna2	2			0			2			0
Ctnnd2_sense-15:30332147	15	30332147	CbASA	Ctnnd2	2			0			2			0
Ctnnd2_sense-15:30480895	15	30480895	CbASA	Ctnnd2	1			0			1			0
Ctnnd2_sense-15:30634817	15	30634817	CbASA	Ctnnd2	13			0			13			0
Ctnnd2_sense-15:30683471	15	30683471	CbASA	Ctnnd2	1			0			1			0
Cux1_sense-5:136304722	5	136304722	CbASA	Cux1	2			0			2			0
Cwc27_sense-13:104658028	13	104658028	CbASA	Cwc27	1			0			1			0
Cyp2j6_sense-4:96553241	4	96553241	CbASA	Cyp2j6	1			0			1			0
Cystm1_sense-18:36366742	18	36366742	CbASA	Cystm1	1			0			1			0
D330050G23Rik_sense-2:116904041	2	116904041	SD	D330050G23Rik	1			1			0			0
D630045J12Rik_sense-6:38168090	6	38168090	CbASA	D630045J12Rik	1			0			1			0
Dab2ip_sense-2:35661626	2	35661626	CbASA	Dab2ip	1			0			1			0
Dck_sense-5:88765347	5	88765347	CbASA	Dck	1			0			1			0
Dcn_sense-10:97483338	10	97483338	SD	Dcn	2			2			0			0
Ddx26b_sense-X:56455527	X	56455527	CbASA	Ddx26b	1			0			1			0
Ddx27_sense-2:167017890	2	167017890	CbASA	Ddx27	1			0			1			0
Ddx39b_sense-17:35249070	17	35249070	CbASA	Ddx39b	2			0			2			0
Dennd1b_sense-1:139062972	1	139062972	CbASA	Dennd1b	1			0			1			0
Derl1_sense-15:57875496	15	57875496	CbASA	Derl1	4			0			4			0
Des_sense-1:75362157	1	75362157	SD	Des	1			1			0			0
Diaph2_sense-X:130109382	X	130109382	CbASA	Diaph2	3			0			3			0
Diaph2_sense-X:130259242	X	130259242	CbASA	Diaph2	2			0			2			0
Diaph3_sense-14:87037455	14	87037455	CbASA	Diaph3	1			0			1			0
Dlg3_sense-X:100796801	X	100796801	CbASA	Dlg3	1			0			1			0
Dmd_sense-X:84848795	X	84848795	CbASA	Dmd	261			0			261			0
Dmxl1_sense-18:49939610	18	49939610	CbASA	Dmxl1	10			0			10			0
Dnm3_sense-1:162231653	1	162231653	CbASA	Dnm3	1			0			1			0
Dock10_sense-1:80648212	1	80648212	CbASA	Dock10	2			0			2			0
Dock3_sense-9:106930019	9	106930019	CbASA	Dock3	1			0			1			0
Dph6_sense-2:114644720	2	114644720	CbASA	Dph6	1			0			1			0
Dpm1_sense-2:168212959	2	168212959	CbASA	Dpm1	1			0			1			0
Dpp10_sense-1:123854165	1	123854165	CbASA	Dpp10	3			0			3			0
Dpp8_sense-9:65055952	9	65055952	CbASA	Dpp8	1			0			1			0
Dr1_sense-5:108269810	5	108269810	CbASA	Dr1	1			0			1			0
Dscam_antisense-16:96655031	16	96655031	En2SA	Dscam	1			0			0			1
Dscam_sense-16:96772404	16	96772404	CbASA	Dscam	1			0			1			0
Dscam_sense-16:96819723	16	96819723	CbASA	Dscam	1			0			1			0
Dscam_sense-16:97038897	16	97038897	CbASA	Dscam	4			0			4			0
Dst_sense-1:34006399	1	34006399	CbASA	Dst	1			0			1			0
Dst_sense-1:34086304	1	34086304	CbASA	Dst	1			0			1			0
Dst_sense-1:34164432	1	34164432	CbASA	Dst	1			0			1			0
Dst_sense-1:34295537	1	34295537	CbASA	Dst	1			0			1			0
Dstyk_sense-1:132417871	1	132417871	CbASA	Dstyk	1			0			1			0
Dtl_sense-1:191575348	1	191575348	CbASA	Dtl	1			0			1			0
Dync1h1_sense-12:110601855	12	110601855	CbASA	Dync1h1	3			0			3			0
Dync1i2_sense-2:71214556	2	71214556	CbASA	Dync1i2	1			0			1			0
Dyrk2_sense-10:118860695	10	118860695	CbASA	Dyrk2	1			0			1			0
E130114P18Rik_sense-4:97574922	4	97574922	SD	E130114P18Rik	1			1			0			0
E130114P18Rik_sense-4:97690622	4	97690622	CbASA	E130114P18Rik	1			0			1			0
E130307A14Rik_sense-10:39681472	10	39681472	CbASA	E130307A14Rik	1			0			1			0
Ebf1_sense-11:44617681	11	44617681	SD	Ebf1	1			1			0			0
Ebf1_sense-11:44618193	11	44618193	SD	Ebf1	59			59			0			0
Ebf1_sense-11:44620413	11	44620413	SD	Ebf1	56			56			0			0
Eef2k_sense-7:120895309	7	120895309	CbASA	Eef2k	1			0			1			0
Efcab11_sense-12:99882858	12	99882858	SD	Efcab11	1			1			0			0
Egr1_sense-18:34861787	18	34861787	CbASA	Egr1	1			0			1			0
Ehbp1_sense-11:22285487	11	22285487	CbASA	Ehbp1	8			0			8			0
Ei24_sense-9:36782340	9	36782340	CbASA	Ei24	1			0			1			0
Eif2ak3_sense-6:70845022	6	70845022	CbASA	Eif2ak3	11			0			11			0
Elmo1_sense-13:20373191	13	20373191	CbASA	Elmo1	1			0			1			0
Elovl6_sense-3:129532769	3	129532769	CbASA	Elovl6	1			0			1			0
Enpp2_sense-15:54844378	15	54844378	CbASA	Enpp2	1			0			1			0
Enpp2_sense-15:54887552	15	54887552	CbASA	Enpp2	1			0			1			0
Epc1_sense-18:6515864	18	6515864	CbASA	Epc1	1			0			1			0
Epha4_sense-1:77444864	1	77444864	CbASA	Epha4	17			0			17			0
Epn2_sense-11:61544157	11	61544157	CbASA	Epn2	1			0			1			0
Eps8_sense-6:137649051	6	137649051	CbASA	Eps8	1			0			1			0
Erbb3_sense-10:128578099	10	128578099	CbASA	Erbb3	2			0			2			0
Erbb4_sense-1:68071517	1	68071517	CbASA	Erbb4	1			0			1			0
Erbb4_sense-1:68250579	1	68250579	CbASA	Erbb4	6			0			6			0
Erbb4_sense-1:69107674	1	69107674	CbASA	Erbb4	1			0			1			0
Erich6_sense-3:58630755	3	58630755	SD	Erich6	1			1			0			0
Ets1_sense-9:32728795	9	32728795	CbASA	Ets1	1			0			1			0
Etv6_sense-6:134066466	6	134066466	CbASA	Etv6	1			0			1			0
Etv6_sense-6:134137418	6	134137418	CbASA	Etv6	1			0			1			0
Exoc2_sense-13:30856653	13	30856653	CbASA	Exoc2	1			0			1			0
Exoc4_sense-6:33838974	6	33838974	SD	Exoc4	1			1			0			0
Exoc4_sense-6:33910487	6	33910487	SD	Exoc4	1			1			0			0
Exosc9_sense-3:36553130	3	36553130	CbASA	Exosc9	33			0			33			0
Ext1_sense-15:53083084	15	53083084	CbASA	Ext1	2			0			2			0
Eya1_sense-1:14252427	1	14252427	CbASA	Eya1	1			0			1			0
Fam114a1_sense-5:64980064	5	64980064	CbASA	Fam114a1	1			0			1			0
Fam114a1_sense-5:64995903	5	64995903	CbASA	Fam114a1	1			0			1			0
Fam126b_sense-1:58556508	1	58556508	CbASA	Fam126b	3			0			3			0
Fam126b_sense-1:58557271	1	58557271	CbASA	Fam126b	1			0			1			0
Fam155a_sense-8:9232933	8	9232933	CbASA	Fam155a	1			0			1			0
Fam193a_sense-5:34410824	5	34410824	CbASA	Fam193a	1			0			1			0
Fam20b_sense-1:156698726	1	156698726	CbASA	Fam20b	1			0			1			0
Fam21_sense-6:116220645	6	116220645	CbASA	Fam21	1			0			1			0
Fam212b_sense-3:105704826	3	105704826	CbASA	Fam212b	1			0			1			0
Fam49b_sense-15:63970929	15	63970929	CbASA	Fam49b	1			0			1			0
Fam63a_sense-3:95283626	3	95283626	CbASA	Fam63a	2			0			2			0
Farp1_sense-14:121102183	14	121102183	CbASA	Farp1	1			0			1			0
Fbn1_sense-2:125381984	2	125381984	CbASA	Fbn1	1			0			1			0
Fbxl20_sense-11:98149315	11	98149315	CbASA	Fbxl20	1			0			1			0
Fbxo42_sense-4:141170941	4	141170941	CbASA	Fbxo42	1			0			1			0
Fchsd2_sense-7:101139197	7	101139197	CbASA	Fchsd2	2			0			2			0
Fchsd2_sense-7:101177221	7	101177221	CbASA	Fchsd2	1			0			1			0
Fermt2_sense-14:45529424	14	45529424	CbASA	Fermt2	1			0			1			0
Fgf12_sense-16:28372912	16	28372912	CbASA	Fgf12	1			0			1			0
Fgfrl1_sense-5:108695119	5	108695119	CbASA	Fgfrl1	2			0			2			0
Fgl1_sense-8:41210507	8	41210507	SD	Fgl1	1			1			0			0
Fnbp4_sense-2:90779357	2	90779357	CbASA	Fnbp4	1			0			1			0
Fndc4_sense-5:31295663	5	31295663	SD	Fndc4	5			5			0			0
Fnta_sense-8:26004415	8	26004415	CbASA	Fnta	1			0			1			0
Foxn3_antisense-12:99291302	12	99291302	En2SA	Foxn3	1			0			0			1
Foxn3_sense-12:99450110	12	99450110	SD	Foxn3	1			1			0			0
Frmd4a_sense-2:4515020	2	4515020	CbASA	Frmd4a	1			0			1			0
Frs3_antisense-17:47689055	17	47689055	En2SA	Frs3	1			0			0			1
Fry_sense-5:150372609	5	150372609	CbASA	Fry	1			0			1			0
Fyn_sense-10:39455136	10	39455136	CbASA	Fyn	1			0			1			0
Gab1_sense-8:80879531	8	80879531	CbASA	Gab1	2			0			2			0
Gabrb1_sense-5:71700873	5	71700873	CbASA	Gabrb1	1			0			1			0
Gap43_sense-16:42249115	16	42249115	SD	Gap43	1			1			0			0
Gatm_sense-2:122611147	2	122611147	CbASA	Gatm	1			0			1			0
Gfm1_sense-3:67457971	3	67457971	CbASA	Gfm1	1			0			1			0
Gfra1_sense-19:58451968	19	58451968	CbASA	Gfra1	1			0			1			0
Glg1_sense-8:111192523	8	111192523	CbASA	Glg1	1			0			1			0
Gm10184_antisense-17:89910340	17	89910340	En2SA	Gm10184	4			0			0			4
Gm10259_antisense-3:25212629	3	25212629	En2SA	Gm10259	3			0			0			3
Gm13703_sense-2:73363987	2	73363987	SD	Gm13703	1			1			0			0
Gm20425_sense-9:103219222	9	103219222	CbASA	Gm20425	1			0			1			0
Gm20716_sense-2:168187566	2	168187566	CbASA	Gm20716	1			0			1			0
Gm20716_sense-2:168212959	2	168212959	CbASA	Gm20716	1			0			1			0
Gm28047_sense-15:102593671	15	102593671	CbASA	Gm28047	1			0			1			0
Gm28285_sense-18:35577557	18	35577557	SD	Gm28285	1			1			0			0
Gm31266_sense-3:41562419	3	41562419	SD	Gm31266	2			2			0			0
Gm38399_sense-1:135687918	1	135687918	CbASA	Gm38399	1			0			1			0
Gm4876_sense-6:17171370	6	17171370	CbASA	Gm4876	1			0			1			0
Gmds_sense-13:32225134	13	32225134	CbASA	Gmds	4			0			4			0
Gmfb_sense-14:46822100	14	46822100	CbASA	Gmfb	1			0			1			0
Gna12_sense-5:140785396	5	140785396	CbASA	Gna12	2			0			2			0
Gnao1_sense-8:93811694	8	93811694	CbASA	Gnao1	1			0			1			0
Golph3_sense-15:12321957	15	12321957	CbASA	Golph3	40			0			40			0
Gpatch2_sense-1:187215677	1	187215677	CbASA	Gpatch2	1			0			1			0
Gpc5_sense-14:115133309	14	115133309	CbASA	Gpc5	1			0			1			0
Gpc6_sense-14:117624551	14	117624551	CbASA	Gpc6	2			0			2			0
Gphn_sense-12:78454852	12	78454852	CbASA	Gphn	2			0			2			0
Gpm6a_sense-8:54955316	8	54955316	CbASA	Gpm6a	26			0			26			0
Gpm6a_sense-8:55037327	8	55037327	SD	Gpm6a	1			1			0			0
Gpr19_sense-6:134887629	6	134887629	CbASA	Gpr19	1			0			1			0
Gpr37l1_sense-1:135166874	1	135166874	CbASA	Gpr37l1	1			0			1			0
Gpt2_sense-8:85493170	8	85493170	CbASA	Gpt2	1			0			1			0
Gria2_sense-3:80707063	3	80707063	CbASA	Gria2	1			0			1			0
Gria2_sense-3:80722031	3	80722031	CbASA	Gria2	1			0			1			0
Gria3_sense-X:41402960	X	41402960	CbASA	Gria3	1			0			1			0
Gria3_sense-X:41478800	X	41478800	CbASA	Gria3	3			0			3			0
Gria4_sense-9:4664767	9	4664767	CbASA	Gria4	5			0			5			0
Gria4_sense-9:4793809	9	4793809	CbASA	Gria4	1			0			1			0
Grid2_sense-6:64094440	6	64094440	CbASA	Grid2	2			0			2			0
Grik4_sense-9:42628976	9	42628976	CbASA	Grik4	1			0			1			0
Grik4_sense-9:42808492	9	42808492	CbASA	Grik4	2			0			2			0
Grin3a_sense-4:49844382	4	49844382	CbASA	Grin3a	1			0			1			0
Gse1_sense-8:120489152	8	120489152	CbASA	Gse1	1			0			1			0
Gsr_sense-8:33674235	8	33674235	CbASA	Gsr	1			0			1			0
Gstz1_sense-12:87147845	12	87147845	CbASA	Gstz1	1			0			1			0
Gulp1_sense-1:44708679	1	44708679	CbASA	Gulp1	1			0			1			0
Gys1_sense-7:45435171	7	45435171	CbASA	Gys1	2			0			2			0
Hecw2_sense-1:54040200	1	54040200	CbASA	Hecw2	1			0			1			0
Helz_sense-11:107603044	11	107603044	CbASA	Helz	1			0			1			0
Herc3_sense-6:58894625	6	58894625	CbASA	Herc3	1			0			1			0
Higd2a_sense-13:54590420	13	54590420	CbASA	Higd2a	1			0			1			0
Hist1h3i_sense-13:21783380	13	21783380	SD	Hist1h3i	1			1			0			0
Hivep2_sense-10:14066685	10	14066685	CbASA	Hivep2	2			0			2			0
Hivep3_sense-4:120065064	4	120065064	CbASA	Hivep3	1			0			1			0
Hnrnpa1_sense-15:103244029	15	103244029	CbASA	Hnrnpa1	1			0			1			0
Hnrnpa2b1_sense-6:51463410	6	51463410	CbASA	Hnrnpa2b1	3			0			3			0
Hnrnpab_sense-11:51602592	11	51602592	CbASA	Hnrnpab	1			0			1			0
Hnrnpd_sense-5:99978391	5	99978391	CbASA	Hnrnpd	1			0			1			0
Hnrnpdl_sense-5:100038719	5	100038719	CbASA	Hnrnpdl	1			0			1			0
Hnrnpll_sense-17:80061656	17	80061656	CbASA	Hnrnpll	1			0			1			0
Homer1_sense-13:93356080	13	93356080	CbASA	Homer1	1			0			1			0
Hook3_sense-8:26110735	8	26110735	CbASA	Hook3	1			0			1			0
Hoxd3_sense-2:74712317	2	74712317	CbASA	Hoxd3	1			0			1			0
Hoxd4_sense-2:74712317	2	74712317	CbASA	Hoxd4	1			0			1			0
Hs2st1_sense-3:144569733	3	144569733	CbASA	Hs2st1	1			0			1			0
Hspa4_sense-11:53284099	11	53284099	CbASA	Hspa4	2			0			2			0
Hspa4l_sense-3:40750733	3	40750733	CbASA	Hspa4l	1			0			1			0
Ikbkap_sense-4:56774521	4	56774521	CbASA	Ikbkap	1			0			1			0
Il1rap_sense-16:26581887	16	26581887	CbASA	Il1rap	1			0			1			0
Il1rap_sense-16:26624220	16	26624220	CbASA	Il1rap	1			0			1			0
Il1rapl1_sense-X:87419303	X	87419303	SD	Il1rapl1	2			2			0			0
Il1rapl1_sense-X:87890153	X	87890153	CbASA	Il1rapl1	1			0			1			0
Ilf3_sense-9:21368100	9	21368100	CbASA	Ilf3	1			0			1			0
Impad1_sense-4:4769311	4	4769311	CbASA	Impad1	2			0			2			0
Inpp1_sense-1:52797040	1	52797040	CbASA	Inpp1	1			0			1			0
Inpp5f_sense-7:128664306	7	128664306	CbASA	Inpp5f	7			0			7			0
Ireb2_sense-9:54865397	9	54865397	CbASA	Ireb2	1			0			1			0
Ispd_sense-12:36382025	12	36382025	CbASA	Ispd	1			0			1			0
Ispd_sense-12:36390623	12	36390623	CbASA	Ispd	1			0			1			0
Itga9_sense-9:118672905	9	118672905	CbASA	Itga9	3			0			3			0
Itga9_sense-9:118698475	9	118698475	CbASA	Itga9	2			0			2			0
Itga9_sense-9:118807316	9	118807316	CbASA	Itga9	1			0			1			0
Itga9_sense-9:118834376	9	118834376	CbASA	Itga9	1			0			1			0
Itgav_sense-2:83724920	2	83724920	CbASA	Itgav	1			0			1			0
Itgav_sense-2:83736641	2	83736641	CbASA	Itgav	1			0			1			0
Itgav_sense-2:83794314	2	83794314	CbASA	Itgav	1			0			1			0
Itpr1_sense-6:108391970	6	108391970	CbASA	Itpr1	4			0			4			0
Jarid2_sense-13:44731917	13	44731917	CbASA	Jarid2	1			0			1			0
Jmjd1c_sense-10:67233524	10	67233524	CbASA	Jmjd1c	1			0			1			0
Kat2b_sense-17:53632719	17	53632719	CbASA	Kat2b	1			0			1			0
Kat6a_sense-8:22862802	8	22862802	CbASA	Kat6a	1			0			1			0
Kat6a_sense-8:22914388	8	22914388	CbASA	Kat6a	2			0			2			0
Kcnh5_sense-12:75087404	12	75087404	CbASA	Kcnh5	3			0			3			0
Kcnip3_sense-2:127510828	2	127510828	CbASA	Kcnip3	1			0			1			0
Kdm3a_sense-6:71632055	6	71632055	CbASA	Kdm3a	1			0			1			0
Kdm4a_sense-4:118175553	4	118175553	CbASA	Kdm4a	1			0			1			0
Kdm6a_sense-X:18163448	X	18163448	CbASA	Kdm6a	1			0			1			0
Khdrbs2_sense-1:32310797	1	32310797	SD	Khdrbs2	2			2			0			0
Kidins220_sense-12:24992309	12	24992309	CbASA	Kidins220	1			0			1			0
Kif13a_sense-13:46929215	13	46929215	CbASA	Kif13a	1			0			1			0
Kif1b_sense-4:149247227	4	149247227	CbASA	Kif1b	2			0			2			0
Kif1b_sense-4:149307428	4	149307428	CbASA	Kif1b	5			0			5			0
Kif26b_sense-1:178679360	1	178679360	CbASA	Kif26b	1			0			1			0
Kit_sense-5:75575119	5	75575119	CbASA	Kit	8			0			8			0
Kiz_sense-2:146861183	2	146861183	CbASA	Kiz	3			0			3			0
Klf3_sense-5:64816831	5	64816831	CbASA	Klf3	1			0			1			0
Klf7_sense-1:64120899	1	64120899	CbASA	Klf7	1			0			1			0
Klhl2_antisense-8:64834569	8	64834569	En2SA	Klhl2	1			0			0			1
Klhl32_sense-4:24800805	4	24800805	CbASA	Klhl32	1			0			1			0
Klhl7_sense-5:24100875	5	24100875	CbASA	Klhl7	1			0			1			0
Klhl9_sense-4:88722161	4	88722161	CbASA	Klhl9	3			0			3			0
Lama4_sense-10:39017402	10	39017402	CbASA	Lama4	2			0			2			0
Lamc1_sense-1:153226383	1	153226383	CbASA	Lamc1	1			0			1			0
Large_sense-8:73048293	8	73048293	CbASA	Large	1			0			1			0
Lats2_sense-14:57702921	14	57702921	CbASA	Lats2	1			0			1			0
Lbh_sense-17:72921291	17	72921291	CbASA	Lbh	3			0			3			0
Lclat1_sense-17:73196796	17	73196796	CbASA	Lclat1	3			0			3			0
Lcorl_sense-5:45775391	5	45775391	CbASA	Lcorl	1			0			1			0
Lcorl_sense-5:45795292	5	45795292	CbASA	Lcorl	4			0			4			0
Lemd3_sense-10:120949296	10	120949296	CbASA	Lemd3	1			0			1			0
Lhfpl2_sense-13:94120836	13	94120836	CbASA	Lhfpl2	13			0			13			0
Lhfpl3_sense-5:22746626	5	22746626	CbASA	Lhfpl3	2			0			2			0
Lims1_sense-10:58323688	10	58323688	CbASA	Lims1	1			0			1			0
Lims2_sense-18:31944557	18	31944557	CbASA	Lims2	2			0			2			0
Lin52_sense-12:84462453	12	84462453	CbASA	Lin52	11			0			11			0
Lmo4_sense-3:144201812	3	144201812	CbASA	Lmo4	1			0			1			0
Lncpint_sense-6:31139728	6	31139728	CbASA	Lncpint	8			0			8			0
Lonrf2_sense-1:38821266	1	38821266	SD	Lonrf2	1			1			0			0
Lrch3_sense-16:32914404	16	32914404	CbASA	Lrch3	1			0			1			0
Lrp1_sense-10:127605408	10	127605408	CbASA	Lrp1	1			0			1			0
Lrp1_sense-10:127610342	10	127610342	CbASA	Lrp1	1			0			1			0
Lrp6_sense-6:134513222	6	134513222	CbASA	Lrp6	1			0			1			0
Lrp6_sense-6:134520395	6	134520395	CbASA	Lrp6	1			0			1			0
Lrrc4c_sense-2:97603541	2	97603541	CbASA	Lrrc4c	1			0			1			0
Lrrtm3_sense-10:63930268	10	63930268	SD	Lrrtm3	1			1			0			0
Lrrtm3_sense-10:64087847	10	64087847	CbASA	Lrrtm3	2			0			2			0
Lsamp_sense-16:39984728	16	39984728	CbASA	Lsamp	2			0			2			0
Luzp2_sense-7:54836021	7	54836021	CbASA	Luzp2	1			0			1			0
Lypd1_sense-1:125910390	1	125910390	CbASA	Lypd1	2			0			2			0
Lyrm4_sense-13:36092805	13	36092805	CbASA	Lyrm4	3			0			3			0
Man1a2_sense-3:100578475	3	100578475	CbASA	Man1a2	4			0			4			0
Map1b_sense-13:99508107	13	99508107	CbASA	Map1b	1			0			1			0
Map3k1_sense-13:111753738	13	111753738	CbASA	Map3k1	1			0			1			0
Map3k1_sense-13:111808502	13	111808502	CbASA	Map3k1	1			0			1			0
Map3k4_sense-17:12318497	17	12318497	CbASA	Map3k4	4			0			4			0
Map4_sense-9:110063124	9	110063124	CbASA	Map4	3			0			3			0
Map4k3_sense-17:80649526	17	80649526	CbASA	Map4k3	3			0			3			0
Map4k4_sense-1:39901575	1	39901575	CbASA	Map4k4	1			0			1			0
Mapre2_sense-18:23772660	18	23772660	CbASA	Mapre2	1			0			1			0
March11_sense-15:26310970	15	26310970	SD	43170	2			2			0			0
March11_sense-15:26409096	15	26409096	SD	43170	1			1			0			0
Mark3_sense-12:111653435	12	111653435	CbASA	Mark3	1			0			1			0
Matr3_sense-18:35562293	18	35562293	CbASA	Matr3	1			0			1			0
Matr3_sense-18:35577557	18	35577557	SD	Matr3	1			1			0			0
Me3_sense-7:89736627	7	89736627	SD	Me3	1			1			0			0
Med12l_sense-3:59007101	3	59007101	CbASA	Med12l	1			0			1			0
Med12l_sense-3:59227831	3	59227831	CbASA	Med12l	1			0			1			0
Med13l_sense-5:118560858	5	118560858	CbASA	Med13l	1			0			1			0
Megf10_sense-18:57133731	18	57133731	CbASA	Megf10	2			0			2			0
Megf10_sense-18:57189603	18	57189603	CbASA	Megf10	1			0			1			0
Megf11_sense-9:64544687	9	64544687	CbASA	Megf11	3			0			3			0
Memo1_sense-17:74241904	17	74241904	CbASA	Memo1	1			0			1			0
Mex3c_sense-18:73573777	18	73573777	CbASA	Mex3c	3			0			3			0
Mfsd6_sense-1:52676477	1	52676477	CbASA	Mfsd6	1			0			1			0
Mgat5_sense-1:127320766	1	127320766	CbASA	Mgat5	2			0			2			0
Mgll_sense-6:88725846	6	88725846	CbASA	Mgll	1			0			1			0
Mgll_sense-6:88764703	6	88764703	CbASA	Mgll	1			0			1			0
Micu2_sense-14:57945384	14	57945384	CbASA	Micu2	2			0			2			0
Mitf_sense-6:97941303	6	97941303	CbASA	Mitf	1			0			1			0
Mkl2_sense-16:13326572	16	13326572	CbASA	Mkl2	1			0			1			0
Mmp15_sense-8:95372324	8	95372324	CbASA	Mmp15	1			0			1			0
Mmp16_sense-4:17853853	4	17853853	CbASA	Mmp16	1			0			1			0
Mmp16_sense-4:17987721	4	17987721	CbASA	Mmp16	5			0			5			0
Mmp16_sense-4:18011796	4	18011796	CbASA	Mmp16	1			0			1			0
Mmp16_sense-4:18054579	4	18054579	CbASA	Mmp16	3			0			3			0
Mmp16_sense-4:18112115	4	18112115	CbASA	Mmp16	9			0			9			0
Mmp17_sense-5:129584449	5	129584449	CbASA	Mmp17	1			0			1			0
Mms22l_sense-4:24505436	4	24505436	CbASA	Mms22l	1			0			1			0
Mnat1_sense-12:73123927	12	73123927	CbASA	Mnat1	2			0			2			0
Mpp6_sense-6:50163650	6	50163650	CbASA	Mpp6	1			0			1			0
Msl2_sense-9:101075421	9	101075421	CbASA	Msl2	1			0			1			0
Msra_sense-14:64440709	14	64440709	CbASA	Msra	1			0			1			0
Mta3_sense-17:83714708	17	83714708	CbASA	Mta3	1			0			1			0
Mtmr10_sense-7:64288400	7	64288400	CbASA	Mtmr10	1			0			1			0
Mtmr12_sense-15:12266769	15	12266769	CbASA	Mtmr12	2			0			2			0
Mtss1_sense-15:59055017	15	59055017	CbASA	Mtss1	1			0			1			0
Mtss1_sense-15:59081455	15	59081455	CbASA	Mtss1	1			0			1			0
Mtss1l_sense-8:110732179	8	110732179	CbASA	Mtss1l	2			0			2			0
Mycbp2_sense-14:103247746	14	103247746	CbASA	Mycbp2	1			0			1			0
Myh9_sense-15:77841956	15	77841956	CbASA	Myh9	1			0			1			0
Myo10_sense-15:25744257	15	25744257	CbASA	Myo10	1			0			1			0
Myo5a_sense-9:75071660	9	75071660	CbASA	Myo5a	1			0			1			0
Myo6_sense-9:80228988	9	80228988	CbASA	Myo6	1			0			1			0
Myt1_sense-2:181807661	2	181807661	CbASA	Myt1	31			0			31			0
Myt1_sense-2:181815614	2	181815614	CbASA	Myt1	16			0			16			0
Myt1_sense-2:181822760	2	181822760	CbASA	Myt1	4			0			4			0
Nadk2_sense-15:9092851	15	9092851	CbASA	Nadk2	1			0			1			0
Nap1l4_sense-7:143549041	7	143549041	CbASA	Nap1l4	1			0			1			0
Nav1_sense-1:135532348	1	135532348	CbASA	Nav1	4			0			4			0
Nav3_sense-10:109714232	10	109714232	CbASA	Nav3	4			0			4			0
Nav3_sense-10:109863751	10	109863751	CbASA	Nav3	1			0			1			0
Nav3_sense-10:110216701	10	110216701	CbASA	Nav3	1			0			1			0
Nav3_sense-10:110316964	10	110316964	CbASA	Nav3	1			0			1			0
Nav3_sense-10:110455649	10	110455649	CbASA	Nav3	1			0			1			0
Nbea_sense-3:55786440	3	55786440	CbASA	Nbea	1			0			1			0
Nbea_sense-3:55983749	3	55983749	CbASA	Nbea	1			0			1			0
Ncam1_sense-9:49798677	9	49798677	CbASA	Ncam1	4			0			4			0
Ncam2_sense-16:81517618	16	81517618	CbASA	Ncam2	2			0			2			0
Ncam2_sense-16:81589812	16	81589812	CbASA	Ncam2	1			0			1			0
Nckap5_sense-1:126448453	1	126448453	CbASA	Nckap5	1			0			1			0
Nckap5_sense-1:126695685	1	126695685	CbASA	Nckap5	1			0			1			0
Ndufs4_sense-13:114307891	13	114307891	SD	Ndufs4	1			1			0			0
Ndufs4_sense-13:114316856	13	114316856	CbASA	Ndufs4	5			0			5			0
Nedd4_sense-9:72671304	9	72671304	CbASA	Nedd4	1			0			1			0
Nell2_sense-15:95527887	15	95527887	SD	Nell2	1			1			0			0
Neto1_sense-18:86404889	18	86404889	CbASA	Neto1	1			0			1			0
Neto1_sense-18:86473844	18	86473844	CbASA	Neto1	2			0			2			0
Neto2_sense-8:85663178	8	85663178	CbASA	Neto2	1			0			1			0
Nf1_sense-11:79340060	11	79340060	CbASA	Nf1	34			0			34			0
Nf1_sense-11:79425648	11	79425648	CbASA	Nf1	1			0			1			0
Nf1_sense-11:79473476	11	79473476	CbASA	Nf1	1			0			1			0
Nf1_sense-11:79475884	11	79475884	CbASA	Nf1	6			0			6			0
Nf1_sense-11:79579848	11	79579848	CbASA	Nf1	1			0			1			0
Nhsl1_sense-10:18319277	10	18319277	CbASA	Nhsl1	1			0			1			0
Nhsl1_sense-10:18473072	10	18473072	CbASA	Nhsl1	1			0			1			0
Nlgn1_sense-3:26133241	3	26133241	CbASA	Nlgn1	1			0			1			0
Nlgn1_sense-3:26153264	3	26153264	CbASA	Nlgn1	3			0			3			0
Nlgn1_sense-3:26184734	3	26184734	CbASA	Nlgn1	1			0			1			0
Nlgn3_sense-X:101322139	X	101322139	CbASA	Nlgn3	1			0			1			0
Nmnat2_sense-1:152955194	1	152955194	CbASA	Nmnat2	1			0			1			0
Noct_sense-3:51243853	3	51243853	CbASA	Noct	1			0			1			0
noGene_-1:10959870	1	10959870	SD	noGene	1			1			0			0
noGene_-1:123748139	1	123748139	CbASA	noGene	1			0			1			0
noGene_-1:135686621	1	135686621	CbASA	noGene	1			0			1			0
noGene_-1:136684599	1	136684599	SD	noGene	1			1			0			0
noGene_-1:139474960	1	139474960	CbASA	noGene	5			0			5			0
noGene_-1:189561670	1	189561670	SD	noGene	1			1			0			0
noGene_-1:9611775	1	9611775	CbASA	noGene	1			0			1			0
noGene_-10:105221036	10	105221036	CbASA	noGene	1			0			1			0
noGene_-10:111083362	10	111083362	CbASA	noGene	1			0			1			0
noGene_-10:115499238	10	115499238	SD	noGene	1			1			0			0
noGene_-10:124806185	10	124806185	SD	noGene	1			1			0			0
noGene_-10:4173435	10	4173435	SD	noGene	1			1			0			0
noGene_-10:49782658	10	49782658	CbASA	noGene	1			0			1			0
noGene_-10:5289215	10	5289215	CbASA	noGene	1			0			1			0
noGene_-10:64322594	10	64322594	SD	noGene	1			1			0			0
noGene_-10:67114153	10	67114153	CbASA	noGene	1			0			1			0
noGene_-10:97436831	10	97436831	SD	noGene	1			1			0			0
noGene_-10:98914794	10	98914794	CbASA	noGene	1			0			1			0
noGene_-11:102284540	11	102284540	CbASA	noGene	1			0			1			0
noGene_-11:104459040	11	104459040	CbASA	noGene	1			0			1			0
noGene_-11:43012441	11	43012441	CbASA	noGene	1			0			1			0
noGene_-12:112539414	12	112539414	SD	noGene	1			1			0			0
noGene_-12:13436465	12	13436465	CbASA	noGene	1			0			1			0
noGene_-12:34827636	12	34827636	CbASA	noGene	1			0			1			0
noGene_-12:46818147	12	46818147	En2SA	noGene	1			0			0			1
noGene_-12:52504049	12	52504049	CbASA	noGene	1			0			1			0
noGene_-12:73371491	12	73371491	SD	noGene	1			1			0			0
noGene_-12:80508630	12	80508630	SD	noGene	1			1			0			0
noGene_-12:81108039	12	81108039	SD	noGene	1			1			0			0
noGene_-13:104792348	13	104792348	SD	noGene	1			1			0			0
noGene_-13:113191459	13	113191459	SD	noGene	1			1			0			0
noGene_-13:35991183	13	35991183	CbASA	noGene	1			0			1			0
noGene_-13:51209287	13	51209287	CbASA	noGene	1			0			1			0
noGene_-13:80585083	13	80585083	SD	noGene	1			1			0			0
noGene_-13:81713261	13	81713261	SD	noGene	1			1			0			0
noGene_-13:89633247	13	89633247	SD	noGene	2			2			0			0
noGene_-14:100482191	14	100482191	CbASA	noGene	2			0			2			0
noGene_-14:114529377	14	114529377	SD	noGene	1			1			0			0
noGene_-15:100732811	15	100732811	SD	noGene	1			1			0			0
noGene_-15:102591692	15	102591692	CbASA	noGene	1			0			1			0
noGene_-15:27788074	15	27788074	CbASA	noGene	1			0			1			0
noGene_-15:27961073	15	27961073	CbASA	noGene	1			0			1			0
noGene_-15:47586613	15	47586613	CbASA	noGene	3			0			3			0
noGene_-15:51603726	15	51603726	SD	noGene	1			1			0			0
noGene_-15:51631113	15	51631113	SD	noGene	1			1			0			0
noGene_-15:51652158	15	51652158	SD	noGene	8			8			0			0
noGene_-15:51663808	15	51663808	SD	noGene	4			4			0			0
noGene_-15:93336063	15	93336063	CbASA	noGene	1			0			1			0
noGene_-15:94430953	15	94430953	SD	noGene	1			1			0			0
noGene_-15:95668776	15	95668776	SD	noGene	6			6			0			0
noGene_-16:23257311	16	23257311	CbASA	noGene	2			0			2			0
noGene_-16:40289611	16	40289611	CbASA	noGene	1			0			1			0
noGene_-16:45413414	16	45413414	SD	noGene	2			2			0			0
noGene_-16:46024303	16	46024303	SD	noGene	1			1			0			0
noGene_-16:58517182	16	58517182	CbASA	noGene	1			0			1			0
noGene_-16:85043575	16	85043575	CbASA	noGene	2			0			2			0
noGene_-17:9629856	17	9629856	SD	noGene	1			1			0			0
noGene_-18:20738993	18	20738993	CbASA	noGene	1			0			1			0
noGene_-18:3997269	18	3997269	SD	noGene	1			1			0			0
noGene_-18:78309410	18	78309410	SD	noGene	1			1			0			0
noGene_-19:22040987	19	22040987	SD	noGene	3			3			0			0
noGene_-19:31600089	19	31600089	SD	noGene	1			1			0			0
noGene_-2:106981116	2	106981116	SD	noGene	1			1			0			0
noGene_-2:139692772	2	139692772	SD	noGene	1			1			0			0
noGene_-2:41055617	2	41055617	CbASA	noGene	1			0			1			0
noGene_-2:4285678	2	4285678	CbASA	noGene	1			0			1			0
noGene_-2:44565811	2	44565811	CbASA	noGene	3			0			3			0
noGene_-2:45156083	2	45156083	SD	noGene	1			1			0			0
noGene_-2:50636953	2	50636953	SD	noGene	8			8			0			0
noGene_-2:59588074	2	59588074	SD	noGene	1			1			0			0
noGene_-2:65232024	2	65232024	SD	noGene	1			1			0			0
noGene_-2:65415055	2	65415055	CbASA	noGene	1			0			1			0
noGene_-3:104795565	3	104795565	CbASA	noGene	1			0			1			0
noGene_-3:113600371	3	113600371	CbASA	noGene	4			0			4			0
noGene_-3:121343581	3	121343581	SD	noGene	1			1			0			0
noGene_-3:141559910	3	141559910	SD	noGene	1			1			0			0
noGene_-3:150649905	3	150649905	SD	noGene	1			1			0			0
noGene_-3:23717769	3	23717769	SD	noGene	1			1			0			0
noGene_-4:138036471	4	138036471	CbASA	noGene	1			0			1			0
noGene_-4:32321264	4	32321264	SD	noGene	3			3			0			0
noGene_-4:48042680	4	48042680	CbASA	noGene	1			0			1			0
noGene_-4:60113828	4	60113828	SD	noGene	1			1			0			0
noGene_-4:62680455	4	62680455	CbASA	noGene	1			0			1			0
noGene_-4:88950873	4	88950873	CbASA	noGene	1			0			1			0
noGene_-4:89466619	4	89466619	CbASA	noGene	1			0			1			0
noGene_-5:125686484	5	125686484	CbASA	noGene	1			0			1			0
noGene_-5:17177527	5	17177527	SD	noGene	1			1			0			0
noGene_-5:38026144	5	38026144	SD	noGene	1			1			0			0
noGene_-5:38030588	5	38030588	SD	noGene	1			1			0			0
noGene_-5:63767443	5	63767443	SD	noGene	1			1			0			0
noGene_-6:111038009	6	111038009	SD	noGene	1			1			0			0
noGene_-6:113076212	6	113076212	En2SA	noGene	43			0			0			43
noGene_-6:113076491	6	113076491	En2SA	noGene	43			0			0			43
noGene_-6:113076539	6	113076539	En2SA	noGene	3			0			0			3
noGene_-6:113076759	6	113076759	En2SA	noGene	4			0			0			4
noGene_-6:113118731	6	113118731	En2SA	noGene	1			0			0			1
noGene_-6:146891519	6	146891519	CbASA	noGene	2			0			2			0
noGene_-6:17932117	6	17932117	SD	noGene	1			1			0			0
noGene_-6:30051978	6	30051978	CbASA	noGene	1			0			1			0
noGene_-6:31126448	6	31126448	CbASA	noGene	3			0			3			0
noGene_-6:73329129	6	73329129	SD	noGene	1			1			0			0
noGene_-7:65031307	7	65031307	SD	noGene	1			1			0			0
noGene_-7:76858317	7	76858317	SD	noGene	2			2			0			0
noGene_-8:108759798	8	108759798	CbASA	noGene	1			0			1			0
noGene_-8:123041948	8	123041948	CbASA	noGene	7			0			7			0
noGene_-8:4656296	8	4656296	SD	noGene	1			1			0			0
noGene_-8:54779651	8	54779651	CbASA	noGene	5			0			5			0
noGene_-8:69716283	8	69716283	CbASA	noGene	5			0			5			0
noGene_-8:69716384	8	69716384	CbASA	noGene	2			0			2			0
noGene_-8:69716767	8	69716767	CbASA	noGene	18			0			18			0
noGene_-9:113793467	9	113793467	CbASA	noGene	1			0			1			0
noGene_-9:42903373	9	42903373	CbASA	noGene	1			0			1			0
noGene_-9:48536040	9	48536040	SD	noGene	1			1			0			0
noGene_-9:51603297	9	51603297	SD	noGene	1			1			0			0
noGene_-9:68427694	9	68427694	SD	noGene	3			3			0			0
noGene_-9:88523408	9	88523408	CbASA	noGene	1			0			1			0
noGene_-9:95437978	9	95437978	En2SA	noGene	1			0			0			1
noGene_-X:102950132	X	102950132	CbASA	noGene	5			0			5			0
noGene_-X:72770542	X	72770542	SD	noGene	2			2			0			0
Notch1_sense-2:26509770	2	26509770	SD	Notch1	1			1			0			0
Nova1_sense-12:46816885	12	46816885	CbASA	Nova1	2			0			2			0
Npas3_sense-12:53831786	12	53831786	CbASA	Npas3	1			0			1			0
Npcd_sense-15:79833511	15	79833511	CbASA	Npcd	1			0			1			0
Nrg1_sense-8:31917536	8	31917536	CbASA	Nrg1	1			0			1			0
Nrxn1_sense-17:91087954	17	91087954	CbASA	Nrxn1	1			0			1			0
Ntn1_sense-11:68385102	11	68385102	CbASA	Ntn1	1			0			1			0
Ntrk2_sense-13:59038098	13	59038098	CbASA	Ntrk2	1			0			1			0
Nudcd3_sense-11:6113432	11	6113432	SD	Nudcd3	1			1			0			0
Nup93_sense-8:94243772	8	94243772	CbASA	Nup93	2			0			2			0
Nxph1_sense-6:8950308	6	8950308	CbASA	Nxph1	3			0			3			0
Oat_sense-7:132570141	7	132570141	SD	Oat	1			1			0			0
Ola1_sense-2:73141897	2	73141897	CbASA	Ola1	1			0			1			0
Omg_sense-11:79503902	11	79503902	CbASA	Omg	2			0			2			0
Opcml_sense-9:27791447	9	27791447	CbASA	Opcml	1			0			1			0
Ostf1_antisense-19:18604213	19	18604213	En2SA	Ostf1	1			0			0			1
Ostf1_sense-19:18592582	19	18592582	CbASA	Ostf1	1			0			1			0
Ostf1_sense-19:18604165	19	18604165	CbASA	Ostf1	1			0			1			0
Oxct1_sense-15:4053865	15	4053865	CbASA	Oxct1	1			0			1			0
P2rx7_sense-5:122664675	5	122664675	CbASA	P2rx7	2			0			2			0
P4ha1_sense-10:59343795	10	59343795	CbASA	P4ha1	1			0			1			0
P4ha1_sense-10:59367355	10	59367355	CbASA	P4ha1	1			0			1			0
Papss1_sense-3:131599979	3	131599979	CbASA	Papss1	1			0			1			0
Pard6g_sense-18:80080048	18	80080048	CbASA	Pard6g	1			0			1			0
Park2_sense-17:11067128	17	11067128	SD	Park2	1			1			0			0
Pbk_sense-14:65809290	14	65809290	CbASA	Pbk	1			0			1			0
Pcdh10_sense-3:45392875	3	45392875	CbASA	Pcdh10	2			0			2			0
Pcdh15_sense-10:74051664	10	74051664	CbASA	Pcdh15	1			0			1			0
Pcdh15_sense-10:74230381	10	74230381	CbASA	Pcdh15	112			0			112			0
Pcdh15_sense-10:74396480	10	74396480	CbASA	Pcdh15	1			0			1			0
Pcdh15_sense-10:74626843	10	74626843	CbASA	Pcdh15	3			0			3			0
Pcdh7_sense-5:57913373	5	57913373	CbASA	Pcdh7	1			0			1			0
Pcdh9_sense-14:93326678	14	93326678	CbASA	Pcdh9	1			0			1			0
Pcdh9_sense-14:93885696	14	93885696	CbASA	Pcdh9	1			0			1			0
Pcdhb2_sense-18:37295017	18	37295017	CbASA	Pcdhb2	1			0			1			0
Pcdhga6_sense-18:37709653	18	37709653	CbASA	Pcdhga6	2			0			2			0
Pcdhgb4_sense-18:37722918	18	37722918	CbASA	Pcdhgb4	4			0			4			0
Pcsk6_sense-7:65959310	7	65959310	CbASA	Pcsk6	2			0			2			0
Pde4b_sense-4:102255457	4	102255457	CbASA	Pde4b	4			0			4			0
Pde4b_sense-4:102570879	4	102570879	CbASA	Pde4b	5			0			5			0
Pde4d_sense-13:109260946	13	109260946	CbASA	Pde4d	1			0			1			0
Pde4d_sense-13:109903690	13	109903690	CbASA	Pde4d	1			0			1			0
Pde4dip_sense-3:97730826	3	97730826	CbASA	Pde4dip	1			0			1			0
Pde7a_sense-3:19256777	3	19256777	CbASA	Pde7a	3			0			3			0
Pdgfra_sense-5:75170952	5	75170952	CbASA	Pdgfra	2			0			2			0
Pdgfra_sense-5:75178063	5	75178063	CbASA	Pdgfra	1			0			1			0
Pdgfra_sense-5:75180273	5	75180273	CbASA	Pdgfra	1			0			1			0
Pdgfra_sense-5:75189337	5	75189337	CbASA	Pdgfra	2			0			2			0
Pdlim5_sense-3:142391712	3	142391712	CbASA	Pdlim5	2			0			2			0
Pdzrn4_sense-15:92597437	15	92597437	CbASA	Pdzrn4	1			0			1			0
Peli2_sense-14:48121234	14	48121234	CbASA	Peli2	1			0			1			0
Pepd_sense-7:34934746	7	34934746	CbASA	Pepd	1			0			1			0
Pgrmc2_sense-3:41082594	3	41082594	CbASA	Pgrmc2	1			0			1			0
Phactr4_sense-4:132413069	4	132413069	CbASA	Phactr4	1			0			1			0
Phkg2_sense-7:127573967	7	127573967	CbASA	Phkg2	1			0			1			0
Phlpp1_sense-1:106173448	1	106173448	CbASA	Phlpp1	2			0			2			0
Phlpp1_sense-1:106380423	1	106380423	CbASA	Phlpp1	2			0			2			0
Phtf2_sense-5:20782272	5	20782272	CbASA	Phtf2	1			0			1			0
Phtf2_sense-5:20801901	5	20801901	CbASA	Phtf2	2			0			2			0
Picalm_sense-7:90177604	7	90177604	CbASA	Picalm	1			0			1			0
Pik3ca_sense-3:32463712	3	32463712	CbASA	Pik3ca	1			0			1			0
Pik3r1_sense-13:101757325	13	101757325	CbASA	Pik3r1	1			0			1			0
Pkp4_sense-2:59266501	2	59266501	CbASA	Pkp4	1			0			1			0
Plau_sense-14:20842437	14	20842437	CbASA	Plau	1			0			1			0
Plcb1_sense-2:134813679	2	134813679	CbASA	Plcb1	1			0			1			0
Plekha2_sense-8:25052359	8	25052359	CbASA	Plekha2	1			0			1			0
Plekha5_sense-6:140426556	6	140426556	CbASA	Plekha5	3			0			3			0
Plpp4_sense-7:129257170	7	129257170	CbASA	Plpp4	1			0			1			0
Plppr1_sense-4:49206496	4	49206496	CbASA	Plppr1	6			0			6			0
Plxna2_sense-1:194712319	1	194712319	CbASA	Plxna2	2			0			2			0
Plxnc1_sense-10:94797983	10	94797983	CbASA	Plxnc1	1			0			1			0
Pmp22_sense-11:63158297	11	63158297	CbASA	Pmp22	1			0			1			0
Pmvk_sense-3:89464449	3	89464449	CbASA	Pmvk	1			0			1			0
Poldip3_sense-15:83149194	15	83149194	CbASA	Poldip3	1			0			1			0
Ppargc1a_sense-5:51548511	5	51548511	CbASA	Ppargc1a	1			0			1			0
Ppfibp1_sense-6:146888684	6	146888684	CbASA	Ppfibp1	1			0			1			0
Ppfibp1_sense-6:146938990	6	146938990	CbASA	Ppfibp1	2			0			2			0
Ppfibp1_sense-6:147019589	6	147019589	CbASA	Ppfibp1	1			0			1			0
Ppp2ca_sense-11:52099151	11	52099151	CbASA	Ppp2ca	1			0			1			0
Ppp2ca_sense-11:52121971	11	52121971	CbASA	Ppp2ca	1			0			1			0
Ppp2r2a_sense-14:67070234	14	67070234	CbASA	Ppp2r2a	1			0			1			0
Ppp2r2b_sense-18:43059161	18	43059161	CbASA	Ppp2r2b	2			0			2			0
Ppp3ca_sense-3:136868727	3	136868727	CbASA	Ppp3ca	1			0			1			0
Ppp4r2_sense-6:100834799	6	100834799	CbASA	Ppp4r2	1			0			1			0
Ppp6c_sense-2:39204832	2	39204832	CbASA	Ppp6c	1			0			1			0
Prdm5_sense-6:65831372	6	65831372	CbASA	Prdm5	2			0			2			0
Prdm5_sense-6:65857818	6	65857818	CbASA	Prdm5	41			0			41			0
Prex1_sense-2:166713514	2	166713514	CbASA	Prex1	2			0			2			0
Prickle2_sense-6:92705345	6	92705345	CbASA	Prickle2	1			0			1			0
Prkacb_sense-3:146812637	3	146812637	CbASA	Prkacb	1			0			1			0
Prkca_sense-11:108192129	11	108192129	CbASA	Prkca	1			0			1			0
Prkcb_sense-7:122458173	7	122458173	CbASA	Prkcb	1			0			1			0
Prkcq_sense-2:11172461	2	11172461	CbASA	Prkcq	1			0			1			0
Prkg1_sense-19:31302285	19	31302285	CbASA	Prkg1	2			0			2			0
Prkg1_sense-19:31663970	19	31663970	CbASA	Prkg1	2			0			2			0
Prmt2_sense-10:76226316	10	76226316	SD	Prmt2	1			1			0			0
Prpf40b_sense-15:99305950	15	99305950	SD	Prpf40b	1			1			0			0
Prpsap1_sense-11:116477201	11	116477201	CbASA	Prpsap1	1			0			1			0
Psd3_sense-8:68000716	8	68000716	CbASA	Psd3	1			0			1			0
Psmb7_sense-2:38613431	2	38613431	CbASA	Psmb7	2			0			2			0
Psmb7_sense-2:38640072	2	38640072	CbASA	Psmb7	1			0			1			0
Pspc1_sense-14:56761833	14	56761833	CbASA	Pspc1	1			0			1			0
Ptbp2_sense-3:119781503	3	119781503	CbASA	Ptbp2	1			0			1			0
Pten_sense-19:32818061	19	32818061	CbASA	Pten	230			0			230			0
Ptgfrn_sense-3:101080127	3	101080127	CbASA	Ptgfrn	1			0			1			0
Ptk2_sense-15:73242365	15	73242365	CbASA	Ptk2	2			0			2			0
Ptprd_sense-4:76128484	4	76128484	CbASA	Ptprd	1			0			1			0
Ptprj_sense-2:90452059	2	90452059	CbASA	Ptprj	3			0			3			0
Ptprk_sense-10:28075178	10	28075178	CbASA	Ptprk	1			0			1			0
Ptprk_sense-10:28496946	10	28496946	CbASA	Ptprk	1			0			1			0
Ptprk_sense-10:28569974	10	28569974	CbASA	Ptprk	2			0			2			0
Ptprm_sense-17:66890923	17	66890923	CbASA	Ptprm	2			0			2			0
Ptprn2_sense-12:116901048	12	116901048	CbASA	Ptprn2	1			0			1			0
Ptprn2_sense-12:117022869	12	117022869	CbASA	Ptprn2	1			0			1			0
Ptpro_sense-6:137441144	6	137441144	CbASA	Ptpro	52			0			52			0
Ptprt_sense-2:162238006	2	162238006	CbASA	Ptprt	5			0			5			0
Ptprt_sense-2:162253752	2	162253752	CbASA	Ptprt	2			0			2			0
Ptprt_sense-2:162660799	2	162660799	CbASA	Ptprt	1			0			1			0
Ptprz1_sense-6:22875885	6	22875885	CbASA	Ptprz1	1			0			1			0
Pwwp2a_sense-11:43682617	11	43682617	CbASA	Pwwp2a	1			0			1			0
Pxk_sense-14:8098417	14	8098417	CbASA	Pxk	1			0			1			0
Qk_sense-17:10238892	17	10238892	CbASA	Qk	8			0			8			0
Qk_sense-17:10273946	17	10273946	CbASA	Qk	33			0			33			0
Qk_sense-17:10318731	17	10318731	CbASA	Qk	3			0			3			0
R3hdm1_sense-1:128169058	1	128169058	CbASA	R3hdm1	2			0			2			0
Rab11fip4_sense-11:79660857	11	79660857	CbASA	Rab11fip4	1			0			1			0
Rab14_sense-2:35189899	2	35189899	CbASA	Rab14	2			0			2			0
Rab2a_sense-4:8561224	4	8561224	CbASA	Rab2a	1			0			1			0
Rab2a_sense-4:8572594	4	8572594	CbASA	Rab2a	1			0			1			0
Rab3b_sense-4:108890536	4	108890536	CbASA	Rab3b	1			0			1			0
Rab3gap2_sense-1:185204354	1	185204354	CbASA	Rab3gap2	1			0			1			0
Rabep1_sense-11:70925913	11	70925913	CbASA	Rabep1	2			0			2			0
Rad51b_sense-12:79300541	12	79300541	SD	Rad51b	72			72			0			0
Rad51b_sense-12:79327405	12	79327405	CbASA	Rad51b	1			0			1			0
Rad52_sense-6:119913104	6	119913104	CbASA	Rad52	1			0			1			0
Rapgef6_sense-11:54642952	11	54642952	CbASA	Rapgef6	2			0			2			0
Rarb_sense-14:16548413	14	16548413	CbASA	Rarb	1			0			1			0
Rars2_sense-4:34623514	4	34623514	CbASA	Rars2	2			0			2			0
Rasa1_sense-13:85288395	13	85288395	CbASA	Rasa1	1			0			1			0
Rasa2_sense-9:96544787	9	96544787	CbASA	Rasa2	1			0			1			0
Rasa3_sense-8:13631774	8	13631774	CbASA	Rasa3	2			0			2			0
Rassf2_sense-2:131998244	2	131998244	CbASA	Rassf2	1			0			1			0
Rbbp7_sense-X:162761720	X	162761720	CbASA	Rbbp7	1			0			1			0
Rbm12b2_sense-4:12089728	4	12089728	CbASA	Rbm12b2	1			0			1			0
Rbm45_sense-2:76372158	2	76372158	CbASA	Rbm45	1			0			1			0
Rbms1_sense-2:60792688	2	60792688	CbASA	Rbms1	1			0			1			0
Rcan1_sense-16:92397437	16	92397437	SD	Rcan1	1			1			0			0
Rdx_sense-9:52048433	9	52048433	CbASA	Rdx	1			0			1			0
Rev3l_sense-10:39732614	10	39732614	CbASA	Rev3l	2			0			2			0
Rev3l_sense-10:39859222	10	39859222	CbASA	Rev3l	2			0			2			0
Rfx7_sense-9:72532981	9	72532981	CbASA	Rfx7	1			0			1			0
Rgcc_sense-14:79300714	14	79300714	CbASA	Rgcc	5			0			5			0
Ric1_sense-19:29522667	19	29522667	CbASA	Ric1	1			0			1			0
Rin2_sense-2:145822366	2	145822366	CbASA	Rin2	1			0			1			0
Ripk1_sense-13:34002707	13	34002707	CbASA	Ripk1	2			0			2			0
Rnd3_sense-2:51148223	2	51148223	CbASA	Rnd3	1			0			1			0
Rnpc3_sense-3:113605571	3	113605571	CbASA	Rnpc3	3			0			3			0
Robo2_sense-16:74411325	16	74411325	CbASA	Robo2	1			0			1			0
Rora_sense-9:69197590	9	69197590	CbASA	Rora	1			0			1			0
Rpe_sense-1:66701029	1	66701029	CbASA	Rpe	1			0			1			0
Rpl17_sense-18:75001244	18	75001244	CbASA	Rpl17	1			0			1			0
Rps6ka5_sense-12:100654270	12	100654270	CbASA	Rps6ka5	1			0			1			0
Rptor_sense-11:119671361	11	119671361	CbASA	Rptor	1			0			1			0
Rrm1_sense-7:102442044	7	102442044	CbASA	Rrm1	1			0			1			0
S100a3_sense-3:90560558	3	90560558	SD	S100a3	2			2			0			0
Samd5_sense-10:9674504	10	9674504	CbASA	Samd5	1			0			1			0
Sash1_sense-10:8739320	10	8739320	CbASA	Sash1	1			0			1			0
Sash1_sense-10:8780518	10	8780518	CbASA	Sash1	2			0			2			0
Sash1_sense-10:8814240	10	8814240	CbASA	Sash1	1			0			1			0
Sash1_sense-10:8850362	10	8850362	CbASA	Sash1	2			0			2			0
Sccpdh_sense-1:179670696	1	179670696	CbASA	Sccpdh	3			0			3			0
Scd2_sense-19:44295187	19	44295187	CbASA	Scd2	1			0			1			0
Scmh1_sense-4:120517078	4	120517078	CbASA	Scmh1	1			0			1			0
Scn2a1_sense-2:65670763	2	65670763	CbASA	Scn2a1	1			0			1			0
Scn3a_sense-2:65472278	2	65472278	CbASA	Scn3a	2			0			2			0
Scn8a_sense-15:100871069	15	100871069	CbASA	Scn8a	1			0			1			0
Scyl3_sense-1:163949314	1	163949314	CbASA	Scyl3	1			0			1			0
Sema3a_sense-5:13597499	5	13597499	SD	Sema3a	1			1			0			0
Sema5a_sense-15:32673536	15	32673536	CbASA	Sema5a	1			0			1			0
Sema6d_sense-2:124490013	2	124490013	CbASA	Sema6d	1			0			1			0
Senp6_sense-9:80103693	9	80103693	SD	Senp6	1			1			0			0
Sepsecs_sense-5:52656013	5	52656013	CbASA	Sepsecs	1			0			1			0
Sept7_sense-9:25265497	9	25265497	CbASA	43350	4			0			4			0
Serbp1_sense-6:67272939	6	67272939	CbASA	Serbp1	1			0			1			0
Sesn1_sense-10:41894108	10	41894108	CbASA	Sesn1	1			0			1			0
Setd2_sense-9:110532753	9	110532753	CbASA	Setd2	1			0			1			0
Setd5_sense-6:113077713	6	113077713	CbASA	Setd5	1			0			1			0
Setd7_sense-3:51550234	3	51550234	CbASA	Setd7	1			0			1			0
Sgip1_sense-4:102760566	4	102760566	CbASA	Sgip1	2			0			2			0
Sgk1_sense-10:21995042	10	21995042	CbASA	Sgk1	1			0			1			0
Sgk1_sense-10:21996355	10	21996355	CbASA	Sgk1	1			0			1			0
Sh3rf1_sense-8:61226319	8	61226319	CbASA	Sh3rf1	2			0			2			0
Shcbp1l_sense-1:153445797	1	153445797	SD	Shcbp1l	1			1			0			0
Shfm1_sense-6:6578478	6	6578478	CbASA	Shfm1	1			0			1			0
Slc10a7_sense-8:78578758	8	78578758	CbASA	Slc10a7	1			0			1			0
Slc22a23_sense-13:34298996	13	34298996	CbASA	Slc22a23	1			0			1			0
Slc22a23_sense-13:34344158	13	34344158	CbASA	Slc22a23	1			0			1			0
Slc24a3_sense-2:145606868	2	145606868	CbASA	Slc24a3	1			0			1			0
Slc25a23_sense-17:57052681	17	57052681	CbASA	Slc25a23	1			0			1			0
Slc25a38_sense-9:120110573	9	120110573	CbASA	Slc25a38	7			0			7			0
Slc30a5_sense-13:100809083	13	100809083	CbASA	Slc30a5	1			0			1			0
Slc44a1_sense-4:53491531	4	53491531	CbASA	Slc44a1	1			0			1			0
Slc44a5_sense-3:154240346	3	154240346	CbASA	Slc44a5	1			0			1			0
Slc4a10_sense-2:62264054	2	62264054	CbASA	Slc4a10	1			0			1			0
Slc4a10_sense-2:62316682	2	62316682	CbASA	Slc4a10	1			0			1			0
Slc6a11_sense-6:114138992	6	114138992	CbASA	Slc6a11	1			0			1			0
Slc8a1_sense-17:81647808	17	81647808	CbASA	Slc8a1	12			0			12			0
Slc9a6_sense-X:56623065	X	56623065	CbASA	Slc9a6	1			0			1			0
Slc9a9_sense-9:94939562	9	94939562	CbASA	Slc9a9	1			0			1			0
Slco3a1_sense-7:74504176	7	74504176	CbASA	Slco3a1	3			0			3			0
Slitrk6_sense-14:110754627	14	110754627	CbASA	Slitrk6	1			0			1			0
Slk_sense-19:47625485	19	47625485	CbASA	Slk	1			0			1			0
Smarcc1_sense-9:110213644	9	110213644	CbASA	Smarcc1	1			0			1			0
Smim3_sense-18:60501392	18	60501392	CbASA	Smim3	1			0			1			0
Smyd2_sense-1:189922106	1	189922106	CbASA	Smyd2	1			0			1			0
Sntb2_sense-8:106936322	8	106936322	CbASA	Sntb2	1			0			1			0
Snw1_sense-12:87464549	12	87464549	CbASA	Snw1	1			0			1			0
Snx25_sense-8:46116181	8	46116181	CbASA	Snx25	1			0			1			0
Snx25_sense-8:46124061	8	46124061	CbASA	Snx25	1			0			1			0
Snx27_sense-3:94582244	3	94582244	CbASA	Snx27	1			0			1			0
Sobp_sense-10:43127778	10	43127778	CbASA	Sobp	1			0			1			0
Sorcs1_sense-19:50378896	19	50378896	CbASA	Sorcs1	3			0			3			0
Sorcs1_sense-19:50677910	19	50677910	CbASA	Sorcs1	1			0			1			0
Sorcs3_sense-19:48206798	19	48206798	CbASA	Sorcs3	2			0			2			0
Sox2ot_sense-3:34197230	3	34197230	CbASA	Sox2ot	1			0			1			0
Sox5_sense-6:143861383	6	143861383	CbASA	Sox5	2			0			2			0
Sox5_sense-6:144116443	6	144116443	CbASA	Sox5	32			0			32			0
Sox6_sense-7:115580564	7	115580564	CbASA	Sox6	2			0			2			0
Sox6_sense-7:115701695	7	115701695	CbASA	Sox6	4			0			4			0
Sox6_sense-7:115801368	7	115801368	CbASA	Sox6	1			0			1			0
Sox6_sense-7:115824418	7	115824418	CbASA	Sox6	1			0			1			0
Sox6_sense-7:115943893	7	115943893	CbASA	Sox6	2			0			2			0
Spag9_sense-11:94013744	11	94013744	CbASA	Spag9	6			0			6			0
Sparcl1_sense-5:104085009	5	104085009	CbASA	Sparcl1	1			0			1			0
Spink8_sense-9:109812279	9	109812279	SD	Spink8	1			1			0			0
Spink8_sense-9:109816751	9	109816751	SD	Spink8	3			3			0			0
Spon1_sense-7:113788553	7	113788553	CbASA	Spon1	2			0			2			0
Spopl_sense-2:23571842	2	23571842	CbASA	Spopl	1			0			1			0
Spred1_sense-2:117121757	2	117121757	CbASA	Spred1	1			0			1			0
Sptan1_sense-2:30021324	2	30021324	CbASA	Sptan1	1			0			1			0
Sptbn1_sense-11:30219578	11	30219578	CbASA	Sptbn1	1			0			1			0
Src_sense-2:157439278	2	157439278	CbASA	Src	1			0			1			0
Srsf10_sense-4:135856292	4	135856292	CbASA	Srsf10	1			0			1			0
St3gal4_sense-9:35052239	9	35052239	CbASA	St3gal4	1			0			1			0
St7_sense-6:17694363	6	17694363	CbASA	St7	13			0			13			0
Stag1_sense-9:100712541	9	100712541	CbASA	Stag1	1			0			1			0
Stard13_sense-5:151189925	5	151189925	CbASA	Stard13	1			0			1			0
Stard13_sense-5:151233590	5	151233590	CbASA	Stard13	1			0			1			0
Stard3nl_sense-13:19367743	13	19367743	CbASA	Stard3nl	1			0			1			0
Stxbp3_sense-3:108809876	3	108809876	CbASA	Stxbp3	1			0			1			0
Stxbp5_sense-10:9816250	10	9816250	CbASA	Stxbp5	1			0			1			0
Stxbp5_sense-10:9841870	10	9841870	CbASA	Stxbp5	2			0			2			0
Stxbp5_sense-10:9865012	10	9865012	CbASA	Stxbp5	1			0			1			0
Stxbp5l_sense-16:37142275	16	37142275	CbASA	Stxbp5l	1			0			1			0
Sulf2_sense-2:166116871	2	166116871	CbASA	Sulf2	1			0			1			0
Syncrip_sense-9:88461669	9	88461669	CbASA	Syncrip	1			0			1			0
Sytl2_sense-7:90392454	7	90392454	CbASA	Sytl2	1			0			1			0
Tagln3_sense-16:45722922	16	45722922	CbASA	Tagln3	1			0			1			0
Tanc1_sense-2:59699428	2	59699428	CbASA	Tanc1	1			0			1			0
Tanc2_sense-11:105886467	11	105886467	CbASA	Tanc2	1			0			1			0
Taok2_sense-7:126880051	7	126880051	CbASA	Taok2	1			0			1			0
Tardbp_sense-4:148615742	4	148615742	CbASA	Tardbp	1			0			1			0
Tbc1d10b_sense-7:127207449	7	127207449	CbASA	Tbc1d10b	1			0			1			0
Tbc1d5_sense-17:50917526	17	50917526	CbASA	Tbc1d5	1			0			1			0
Tbl1x_sense-X:77641508	X	77641508	CbASA	Tbl1x	1			0			1			0
Tcf12_sense-9:72109675	9	72109675	CbASA	Tcf12	1			0			1			0
Tcf4_sense-18:69349145	18	69349145	CbASA	Tcf4	2			0			2			0
Tcf4_sense-18:69564164	18	69564164	CbASA	Tcf4	3			0			3			0
Tcf4_sense-18:69564685	18	69564685	CbASA	Tcf4	4			0			4			0
Tcf4_sense-18:69633683	18	69633683	CbASA	Tcf4	1			0			1			0
Tenm1_sense-X:42813358	X	42813358	CbASA	Tenm1	1			0			1			0
Tenm3_sense-8:48674409	8	48674409	CbASA	Tenm3	1			0			1			0
Tet2_sense-3:133544199	3	133544199	CbASA	Tet2	1			0			1			0
Tgfb2_sense-1:186632457	1	186632457	CbASA	Tgfb2	1			0			1			0
Thsd7a_sense-6:12748796	6	12748796	CbASA	Thsd7a	10			0			10			0
Tinag_sense-9:76997017	9	76997017	SD	Tinag	1			1			0			0
Tjp1_sense-7:65336031	7	65336031	CbASA	Tjp1	1			0			1			0
Tln2_sense-9:67266776	9	67266776	CbASA	Tln2	1			0			1			0
Tmed3_sense-9:89704745	9	89704745	CbASA	Tmed3	1			0			1			0
Tmem108_sense-9:103752854	9	103752854	CbASA	Tmem108	1			0			1			0
Tmem132b_sense-5:125698751	5	125698751	CbASA	Tmem132b	3			0			3			0
Tmem135_sense-7:89158868	7	89158868	CbASA	Tmem135	1			0			1			0
Tmem9_sense-1:136019750	1	136019750	CbASA	Tmem9	2			0			2			0
Tmem94_sense-11:115777310	11	115777310	CbASA	Tmem94	1			0			1			0
Tnfaip6_sense-2:52052345	2	52052345	CbASA	Tnfaip6	1			0			1			0
Tnpo1_sense-13:98875603	13	98875603	CbASA	Tnpo1	1			0			1			0
Tnpo3_sense-6:29609365	6	29609365	CbASA	Tnpo3	1			0			1			0
Tnr_sense-1:159524216	1	159524216	CbASA	Tnr	4			0			4			0
Tnr_sense-1:159737612	1	159737612	CbASA	Tnr	1			0			1			0
Tnrc6a_sense-7:123162878	7	123162878	CbASA	Tnrc6a	1			0			1			0
Tns2_sense-15:102105377	15	102105377	CbASA	Tns2	1			0			1			0
Tomm6os_antisense-17:47689055	17	47689055	En2SA	Tomm6os	1			0			0			1
Tomm7_sense-5:23841759	5	23841759	SD	Tomm7	1			1			0			0
Top2b_sense-14:16413994	14	16413994	CbASA	Top2b	1			0			1			0
Topors_sense-4:40268303	4	40268303	CbASA	Topors	1			0			1			0
Tox3_sense-8:90274631	8	90274631	CbASA	Tox3	2			0			2			0
Tpm1_sense-9:67047785	9	67047785	CbASA	Tpm1	2			0			2			0
Tprkb_sense-6:85915791	6	85915791	CbASA	Tprkb	1			0			1			0
Tra2b_sense-16:22265740	16	22265740	CbASA	Tra2b	1			0			1			0
Trf_sense-9:103219222	9	103219222	CbASA	Trf	1			0			1			0
Trio_sense-15:27765718	15	27765718	CbASA	Trio	1			0			1			0
Trio_sense-15:27856064	15	27856064	CbASA	Trio	1			0			1			0
Trip12_sense-1:84814822	1	84814822	CbASA	Trip12	13			0			13			0
Tspan7_sense-X:10485239	X	10485239	CbASA	Tspan7	1			0			1			0
Ttc3_sense-16:94384935	16	94384935	CbASA	Ttc3	1			0			1			0
Ttyh2_sense-11:114702309	11	114702309	CbASA	Ttyh2	1			0			1			0
Tub_sense-7:109029726	7	109029726	CbASA	Tub	1			0			1			0
Txndc12_sense-4:108834857	4	108834857	CbASA	Txndc12	2			0			2			0
Txndc16_sense-14:45205341	14	45205341	CbASA	Txndc16	1			0			1			0
U2af2_sense-7:5079181	7	5079181	SD	U2af2	1			1			0			0
Ubap1_sense-4:41371850	4	41371850	CbASA	Ubap1	93			0			93			0
Ubb_sense-11:62553071	11	62553071	CbASA	Ubb	1			0			1			0
Ube2d3_sense-3:135439799	3	135439799	CbASA	Ube2d3	1			0			1			0
Ube2e1_sense-14:18326379	14	18326379	CbASA	Ube2e1	1			0			1			0
Ube2e3_sense-2:78872473	2	78872473	CbASA	Ube2e3	1			0			1			0
Ube2k_sense-5:65581469	5	65581469	CbASA	Ube2k	1			0			1			0
Ube3c_sense-5:29619788	5	29619788	CbASA	Ube3c	4			0			4			0
Ubp1_sense-9:113945000	9	113945000	CbASA	Ubp1	1			0			1			0
Ubr2_sense-17:47010141	17	47010141	CbASA	Ubr2	1			0			1			0
Uggt1_sense-1:36146031	1	36146031	CbASA	Uggt1	1			0			1			0
Ugt8a_sense-3:125871584	3	125871584	CbASA	Ugt8a	1			0			1			0
Umad1_sense-6:8457447	6	8457447	SD	Umad1	1			1			0			0
Unc5c_sense-3:141465838	3	141465838	CbASA	Unc5c	8			0			8			0
Usp1_sense-4:98934312	4	98934312	CbASA	Usp1	1			0			1			0
Usp24_sense-4:106316787	4	106316787	CbASA	Usp24	1			0			1			0
Usp24_sense-4:106371096	4	106371096	CbASA	Usp24	5			0			5			0
Usp24_sense-4:106374045	4	106374045	CbASA	Usp24	1			0			1			0
Usp34_sense-11:23449294	11	23449294	CbASA	Usp34	1			0			1			0
Usp9x_sense-X:13098596	X	13098596	CbASA	Usp9x	1			0			1			0
Ust_sense-10:8248088	10	8248088	CbASA	Ust	1			0			1			0
Ust_sense-10:8390887	10	8390887	CbASA	Ust	6			0			6			0
Utrn_sense-10:12455362	10	12455362	CbASA	Utrn	3			0			3			0
Utrn_sense-10:12475270	10	12475270	CbASA	Utrn	7			0			7			0
Utrn_sense-10:12478412	10	12478412	CbASA	Utrn	3			0			3			0
Uvrag_sense-7:98979635	7	98979635	CbASA	Uvrag	1			0			1			0
Vapa_sense-17:65592290	17	65592290	CbASA	Vapa	1			0			1			0
Vcan_sense-13:89712204	13	89712204	CbASA	Vcan	1			0			1			0
Vcan_sense-13:89721566	13	89721566	CbASA	Vcan	1			0			1			0
Vcan_sense-13:89742072	13	89742072	CbASA	Vcan	1			0			1			0
Vcl_sense-14:20967609	14	20967609	CbASA	Vcl	1			0			1			0
Vgll4_sense-6:114921316	6	114921316	CbASA	Vgll4	1			0			1			0
Vps13c_sense-9:67878178	9	67878178	CbASA	Vps13c	1			0			1			0
Vps8_sense-16:21608222	16	21608222	CbASA	Vps8	1			0			1			0
Vwa8_sense-14:78868857	14	78868857	CbASA	Vwa8	1			0			1			0
Vwc2_sense-11:11115810	11	11115810	SD	Vwc2	1			1			0			0
Wac_sense-18:7871745	18	7871745	CbASA	Wac	1			0			1			0
Wapl_sense-14:34677475	14	34677475	CbASA	Wapl	1			0			1			0
Wasl_antisense-6:24626863	6	24626863	En2SA	Wasl	1			0			0			1
Wdfy3_sense-5:101952980	5	101952980	CbASA	Wdfy3	1			0			1			0
Wdr36_sense-18:32845646	18	32845646	CbASA	Wdr36	1			0			1			0
Wdr70_sense-15:8019588	15	8019588	CbASA	Wdr70	1			0			1			0
Whrn_sense-4:63461281	4	63461281	CbASA	Whrn	1			0			1			0
Wipf1_sense-2:73529326	2	73529326	CbASA	Wipf1	1			0			1			0
Wnk2_sense-13:49095340	13	49095340	CbASA	Wnk2	1			0			1			0
Wwc2_sense-8:47990065	8	47990065	CbASA	Wwc2	1			0			1			0
Xpr1_sense-1:155384610	1	155384610	CbASA	Xpr1	1			0			1			0
Xylt1_sense-7:117381521	7	117381521	CbASA	Xylt1	17			0			17			0
Xylt1_sense-7:117549098	7	117549098	CbASA	Xylt1	5			0			5			0
Xylt1_sense-7:117667619	7	117667619	CbASA	Xylt1	4			0			4			0
Yaf2_sense-15:93317538	15	93317538	CbASA	Yaf2	1			0			1			0
Yaf2_sense-15:93336339	15	93336339	CbASA	Yaf2	1			0			1			0
Ybx1_sense-4:119293741	4	119293741	CbASA	Ybx1	1			0			1			0
Ybx3_sense-6:131388017	6	131388017	CbASA	Ybx3	1			0			1			0
Ywhae_sense-11:75733092	11	75733092	CbASA	Ywhae	2			0			2			0
Zak_sense-2:72355646	2	72355646	CbASA	Zak	1			0			1			0
Zbtb20_sense-16:43302616	16	43302616	CbASA	Zbtb20	1			0			1			0
Zbtb38_sense-9:96728981	9	96728981	CbASA	Zbtb38	2			0			2			0
Zc3h13_sense-14:75339473	14	75339473	CbASA	Zc3h13	2			0			2			0
Zcchc7_sense-4:44895990	4	44895990	CbASA	Zcchc7	1			0			1			0
Zdhhc2_sense-8:40510074	8	40510074	SD	Zdhhc2	1			1			0			0
Zeb1_sense-18:5591968	18	5591968	CbASA	Zeb1	1			0			1			0
Zeb2_sense-2:45110015	2	45110015	CbASA	Zeb2	5			0			5			0
Zfhx3_sense-8:108704236	8	108704236	CbASA	Zfhx3	14			0			14			0
Zfhx3_sense-8:108715331	8	108715331	CbASA	Zfhx3	32			0			32			0
Zfhx3_sense-8:108914630	8	108914630	CbASA	Zfhx3	1			0			1			0
Zfp423_sense-8:87662508	8	87662508	SD	Zfp423	1			1			0			0
Zfp462_sense-4:54948233	4	54948233	CbASA	Zfp462	1			0			1			0
Zfp704_sense-3:9565063	3	9565063	CbASA	Zfp704	1			0			1			0
Zfp800_sense-6:28256430	6	28256430	CbASA	Zfp800	1			0			1			0
Zfp827_sense-8:79120541	8	79120541	CbASA	Zfp827	1			0			1			0
Zfp91_sense-19:12770176	19	12770176	CbASA	Zfp91	1			0			1			0
Zmiz1_sense-14:25581674	14	25581674	CbASA	Zmiz1	1			0			1			0
Zmynd11_sense-13:9720772	13	9720772	CbASA	Zmynd11	1			0			1			0
Zmynd11_sense-13:9765160	13	9765160	CbASA	Zmynd11	1			0			1			0
Znrf1_sense-8:111537565	8	111537565	CbASA	Znrf1	1			0			1			0
Zranb2_sense-3:157534475	3	157534475	CbASA	Zranb2	1			0			1			0
Zrsr2_sense-X:163939305	X	163939305	CbASA	Zrsr2	1			0			1			0
Zscan26_sense-13:21453577	13	21453577	CbASA	Zscan26	1			0			1			0
