# Supplementary material for: PiggyBac mutagenesis and exome sequencing identify genetic driver landscapes and potential therapeutic targets of EGFR-mutant gliomas
Source: Genome Biol. 2020 Jul 30;21:181. doi: 10.1186/s13059-020-02092-2 (PMC7392733; doi:10.1186/s13059-020-02092-2)
Supplement: Supplementary file 9 — Additional file 9: Table S8. Druggable genes. [file 13059_2020_2092_MOESM9_ESM.xlsx]

## Sheet: CanSAR Analysis
Gene Symbol	Description	Synonyms	Location	nearest_drug_target	number_of_3d_structure	number_of_3d_structure_with_small_molecule_ligand	number_of_3d_structure_with_druggability	number_of_3d_structure_druggable	percentage_of_3d_structure_druggable	number_of_3d_structure_tractable	percentage_of_3d_structure_tractable	ligand_druggability_score	ligand_druggability_percentile_rank	Number of approved drugs	Number of investigational drugs	screened_compounds	screened_compounds_active at 100nM or better	% Patients with genetic alterations in TCGA GBMs
EGFR	Epidermal growth factor receptor	EGFR_HUMAN, EGFR, ERBB, ERBB1, HER1	Cell membrane, Endoplasmic reticulum membrane, Golgi apparatus membrane, Nucleus membrane, Endosome, Endosome membrane, Nucleus, Secreted	100.00|P00533|EGFR|Afatinib,Erlotinib Hydrochloride,Panitumumab,Lapatinib Ditosylate,Regorafenib,Osimertinib,Osimertinib Mesylate,Afatinib Dimaleate|Whole:::Protein	183	148	175	134	77	166	95	1.85	96	8	24	9536	2186	92
ESR1	Estrogen receptor	ESR1_HUMAN, ESR1, ESR, NR3A1	Nucleus, Cytoplasm, Cell membrane, Nucleus, Cytoplasm, Cell membrane, Cell membrane, Nucleus, Golgi apparatus, Cell membrane	100.00|P03372|ESR1|Tamoxifen Citrate,Toremifene Citrate,Ospemifene,Bazedoxifene Acetate,Polyestradiol Phosphate,Clomiphene Citrate|Whole:::Protein	264	252	255	164	65	253	100	1.45	94	16	0	5631	1180	31
GLP2R	Glucagon-like peptide 2 receptor	GLP2R_HUMAN, GLP2R	Cell membrane		0	0	0	0	0	0	0	-1.6	63	1	0	164	84	21
GRIA3	Glutamate receptor 3	GRIA3_HUMAN, GRIA3, GLUR3, GLURC	Cell membrane, Cell junction, Synapse, Postsynaptic cell membrane	71.17|P42261|GRIA1|Topiramate|Whole:::Protein	10	10	10	5	50	10	100	1.45	94	1	0	196	29	28
GRIA4	Glutamate receptor 4	GRIA4_HUMAN, GRIA4, GLUR4	Cell membrane, Cell junction, Synapse, Postsynaptic cell membrane, Cell projection, Dendrite	67.15|P42261|GRIA1|Topiramate|Whole:::Protein	6	6	6	2	34	5	84	1.5	94	1		263	38	18
HCRTR2	Orexin receptor type 2	OX2R_HUMAN, HCRTR2	Cell membrane	31.48|P14416|DRD2||7:::transmembrane:::receptor:::(rhodopsin:::family)	3	3	3	3	100	3	100	0.7	87	1	0	3124	1172	17
HDAC9	Histone deacetylase 9	HDAC9_HUMAN, HDAC9, HDAC7, HDAC7B, HDRP, KIAA0744, MITR	Nucleus	44.25|Q9UBN7|HDAC6|Vorinostat|Whole:::Protein	0	0	0	0	0	0	0	1.2	92	1	0	2914	639	81
HTR1F	5-hydroxytryptamine receptor 1F	5HT1F_HUMAN, HTR1F, HTR1EL	Cell membrane	100.00|P30939|HTR1F||7:::transmembrane:::receptor:::(rhodopsin:::family)	0	0	0	0	0	0	0	2.4	98	1	0	237	98	17
HTR2A	5-hydroxytryptamine receptor 2A	5HT2A_HUMAN, HTR2A, HTR2	Cell membrane, Cell projection, Dendrite, Cell projection, Axon, Cytoplasmic vesicle, Membrane, Caveola	100.00|P28223|HTR2A||7:::transmembrane:::receptor:::(rhodopsin:::family)	0	0	0	0	0	0	0	2.25	98	15	0	6151	2283	39
MAP2K1	Dual specificity mitogen-activated protein kinase kinase 1	MP2K1_HUMAN, MAP2K1, MEK1, PRKMK1	Cytoplasm, Cytoskeleton, Microtubule organizing center, Centrosome, Cytoplasm, Cytoskeleton, Microtubule organizing center, Spindle pole body, Cytoplasm, Nucleus, Membrane	100.00|Q02750|MAP2K1|Trametinib,Cobimetinib Fumarate,Cobimetinib,Trametinib Dimethyl Sulfoxide|Whole:::Protein	40	40	40	39	98	40	100	1.15	92	2	4	1962	404	23
MAP2K2	Dual specificity mitogen-activated protein kinase kinase 2	MP2K2_HUMAN, MAP2K2, MEK2, MKK2, PRKMK2	Cytoplasm, Membrane	100.00|P36507|MAP2K2|Trametinib,Cobimetinib Fumarate,Cobimetinib,Trametinib Dimethyl Sulfoxide|Whole:::Protein	3	1	1	1	100	1	100	0.8	88	2	2	433	22	45
PDE4B	cAMP-specific 3',5'-cyclic phosphodiesterase 4B	PDE4B_HUMAN, PDE4B, DPDE4		78.49|P27815|PDE4A|Theophylline,Dyphylline,Anagrelide|Whole:::Protein	39	37	39	34	88	39	100	1.7	96	5	0	3669	1128	16
PDGFRA	Platelet-derived growth factor receptor alpha	PGFRA_HUMAN, PDGFRA, PDGFR2, RHEPDGFRA	Cell membrane	100.00|P16234|PDGFRA|Axitinib,Pazopanib,Regorafenib,Pazopanib Hydrochloride,Sunitinib Malate,Nintedanib Esylate|Whole:::Protein	2	1	2	2	100	2	100	1.75	96	3	8	1762	262	28
TRPM8	Transient receptor potential cation channel subfamily M member 8	TRPM8_HUMAN, TRPM8, LTRPC6, TRPP8	Cell membrane, Membrane raft, Endoplasmic reticulum membrane		0	0	0	0	0	0	0	0.95	90	1	0	484	233	12
AKT1	RAC-alpha serine/threonine-protein kinase	AKT1_HUMAN, AKT1, PKB, RAC	Cytoplasm, Nucleus, Cell membrane	32.41|O14920|IKBKB||Protein:::kinase:::domain	25	20	25	19	76	24	96	1.6	95	0	5	4963	1414	34
AURKC	Aurora kinase C	AURKC_HUMAN, AURKC, AIE2, AIK3, AIRK3, ARK3, STK13	Nucleus, Chromosome, Chromosome, Centromere, Cytoplasm, Cytoskeleton, Spindle	32.89|O14920|IKBKB||Protein:::kinase:::domain	0	0	0	0	0	0	0	0.5	85	0	2	848	39	42
PRKCA	Protein kinase C alpha type	KPCA_HUMAN, PRKCA, PKCA, PRKACA	Cytoplasm, Cell membrane, Mitochondrion membrane, Nucleus	32.84|P17948|FLT1|Sunitinib,Axitinib,Pazopanib,Sorafenib|Whole:::Protein	4	2	4	2	50	4	100	1.35	93	0	1	3753	371	20
APP	Amyloid-beta A4 protein	A4_HUMAN, APP, A4, AD1	Membrane, Membrane, Clathrin-coated pit		136	11	55	3	6	24	44	0.7	87	0	0	1917	269	21
CASK	Peripheral plasma membrane protein CASK	CSKP_HUMAN, CASK, LIN2	Nucleus, Cytoplasm, Cell membrane	30.74|P36507|MAP2K2|Trametinib,Cobimetinib Fumarate,Cobimetinib,Trametinib Dimethyl Sulfoxide|Whole:::Protein	11	6	11	8	73	11	100	-0.2	77	0	0	87	3	28
CCNA2	Cyclin-A2	CCNA2_HUMAN, CCNA2, CCN1, CCNA	Nucleus, Cytoplasm		90	1	90	17	19	90	100	1.65	95	0	0	2832	624	16
CCNB3	G2/mitotic-specific cyclin-B3	CCNB3_HUMAN, CCNB3, CYCB3	Nucleus		0	0	0	0	0	0	0	1.85	96	0	0	846	96	27
CREBBP	CREB-binding protein	CBP_HUMAN, CREBBP, CBP	Cytoplasm, Nucleus		103	63	96	44	46	90	94	1.35	93	0	0	432	8	21
CSNK1G3	Casein kinase I isoform gamma-3	KC1G3_HUMAN, CSNK1G3	Cytoplasm		10	10	10	8	80	10	100	-0.65	72	0	0	761	1	15
EIF2AK3	Eukaryotic translation initiation factor 2-alpha kinase 3	E2AK3_HUMAN, EIF2AK3, PEK, PERK	Endoplasmic reticulum membrane	36.27|P04049|RAF1||Protein:::tyrosine:::kinase	11	9	11	11	100	11	100	1.5	94	0	0	163	72	11
ENPP2	Ectonucleotide pyrophosphatase/phosphodiesterase family member 2	ENPP2_HUMAN, ENPP2, ATX, PDNP2	Secreted		7	7	7	6	86	7	100	0.2	82	0	0	828	53	20
ERAP1	Endoplasmic reticulum aminopeptidase 1	ERAP1_HUMAN, ERAP1, APPILS, ARTS1, KIAA0525	Endoplasmic reticulum membrane		5	3	5	5	100	5	100	-3	59	0	0	137	1	14
MAPK3	Mitogen-activated protein kinase 3	MK03_HUMAN, MAPK3, ERK1, PRKM3	Cytoplasm, Nucleus, Membrane, Caveola	37.27|P35916|FLT4|Axitinib,Pazopanib,Sorafenib,Sunitinib,Vandetanib|Whole:::Protein	2	2	2	1	50	2	100	1	90	0	0	2553	91	20
MAPK1	Mitogen-activated protein kinase 1	MK01_HUMAN, MAPK1, ERK2, PRKM1, PRKM2	Cytoplasm, Cytoskeleton, Spindle, Nucleus, Cytoplasm, Cytoskeleton, Microtubule organizing center, Centrosome, Cytoplasm, Membrane, Caveola	39.66|P35968|KDR||Protein:::tyrosine:::kinase	90	85	88	79	90	88	100	1	90	0	0	4032	919	38
FNTB	Protein farnesyltransferase subunit beta	FNTB_HUMAN, FNTB			14	14	14	1	8	14	100	1.55	95	0	0	2439	1022	36
GRM3	Metabotropic glutamate receptor 3	GRM3_HUMAN, GRM3, GPRC1C, MGLUR3	Cell membrane	33.10|P41180|CASR|Cinacalcet,Cinacalcet Hydrochloride,Velcalcetide|Whole:::Protein	5	5	5	4	80	5	100	1.55	95	0	0	220	40	86
HIPK2	Homeodomain-interacting protein kinase 2	HIPK2_HUMAN, HIPK2	Nucleus, PML body, Cytoplasm		0	0	0	0	0	0	0	0.55	85	0	0	379	12	86
HRAS	GTPase HRas	RASH_HUMAN, HRAS, HRAS1	Cell membrane, Cell membrane, Golgi apparatus, Golgi apparatus membrane, Nucleus, Cytoplasm, Cytoplasm, Perinuclear region		160	152	160	90	57	156	98	-0.1	78	0	0	91	9	23
ITGA1	Integrin alpha-1	ITA1_HUMAN, ITGA1	Membrane	23.98|P08514|ITGA2B|Tirofiban,Eptifibatide|Whole:::Protein	7	0	7	0	0	7	100	-3	59	0	0	21	1	14
MAP2	Microtubule-associated protein 2	MTAP2_HUMAN, MAP2	Cytoplasm, Cytoskeleton, Cell projection, Dendrite		0	0	0	0	0	0	0	-1.95	59	0	0	128	41	10
MAP3K1	Mitogen-activated protein kinase kinase kinase 1	M3K1_HUMAN, MAP3K1, MAPKKK1, MEKK, MEKK1		28.85|O60674|JAK2|Ruxolitinib,Tofacitinib Citrate,Baricitinib,Ruxolitinib Phosphate|Whole:::Protein	0	0	0	0	0	0	0	-0.9	70	0	0	145	3	14
MAP3K4	Mitogen-activated protein kinase kinase kinase 4	M3K4_HUMAN, MAP3K4, KIAA0213, MAPKKK4, MEKK4, MTK1	Cytoplasm, Perinuclear region	29.69|P54756|EPHA5||Protein:::tyrosine:::kinase	0	0	0	0	0	0	0	-0.25	77	0	0	129	2	32
MMP16	Matrix metalloproteinase-16	MMP16_HUMAN, MMP16, C8orf57, MMPX2	Cell membrane, Secreted, Extracellular space, Extracellular matrix, Cell surface		1	1	1	0	0	1	100	0.9	89	0	0	74	18	19
MUSK	Muscle, skeletal receptor tyrosine-protein kinase	MUSK_HUMAN, MUSK	Cell junction, Synapse, Postsynaptic cell membrane	43.14|P36888|FLT3|Sunitinib,Sorafenib|Whole:::Protein	0	0	0	0	0	0	0	1.15	92	0	0	686	7	26
MYT1	Myelin transcription factor 1	MYT1_HUMAN, MYT1, KIAA0835, KIAA1050, MTF1, MYTI, PLPB1	Nucleus		1	0	1	0	0	0	0	-0.45	74	0	0	23	2	43
NAMPT	Nicotinamide phosphoribosyltransferase	NAMPT_HUMAN, NAMPT, PBEF, PBEF1	Nucleus, Cytoplasm, Secreted		62	55	62	61	99	62	100	0.3	83	0	0	1781	1244	85
NEK7	Serine/threonine-protein kinase Nek7	NEK7_HUMAN, NEK7	Nucleus, Cytoplasm, Cytoplasm, Cytoskeleton, Spindle pole, Cytoplasm, Cytoskeleton, Microtubule organizing center, Centrosome	32.39|P16234|PDGFRA||Protein:::tyrosine:::kinase	4	2	4	4	100	4	100	-1.15	67	0	0	729	1	18
PIK3C3	Phosphatidylinositol 3-kinase catalytic subunit type 3	PK3C3_HUMAN, PIK3C3, VPS34	Midbody, Late endosome, Cytoplasmic vesicle, Autophagosome		11	10	11	9	82	11	100	-0.4	75	0	0	142	15	21
PIK3R1	Phosphatidylinositol 3-kinase regulatory subunit alpha	P85A_HUMAN, PIK3R1, GRB1			60	11	58	9	16	46	80	0.4	84	0	0	832	218	25
PLA2G2D	Group IID secretory phospholipase A2	PA2GD_HUMAN, PLA2G2D, SPLASH	Secreted		0	0	0	0	0	0	0	-0.45	74	0	0	24	5	22
PLK4	Serine/threonine-protein kinase PLK4	PLK4_HUMAN, PLK4, SAK, STK18	Cytoplasm, Cytoskeleton, Microtubule organizing center, Centrosome, Centriole, Nucleus, Nucleolus, Cleavage furrow	30.37|P07333|CSF1R||Protein:::tyrosine:::kinase	10	3	10	3	30	9	90	0.6	86	0	0	530	82	16
PTK2	Focal adhesion kinase 1	FAK1_HUMAN, PTK2, FAK, FAK1	Cell junction, Focal adhesion, Cell membrane, Cytoplasm, Cell cortex, Cytoplasm, Cytoskeleton, Cytoplasm, Cytoskeleton, Microtubule organizing center, Centrosome, Nucleus	45.88|P21709|EPHA1|Vandetanib|Whole:::Protein	26	18	26	20	77	26	100	1.05	91	0	0	1819	382	20
SLC7A11	Cystine/glutamate transporter	XCT_HUMAN, SLC7A11	Membrane		0	0	0	0	0	0	0	-3	59	0	0	110	9	17
SLC8A1	Sodium/calcium exchanger 1	NAC1_HUMAN, SLC8A1, CNC, NCX1	Cell membrane		0	0	0	0	0	0	0	-3	59	0	0	384	28	11
SMARCA2	Probable global transcription activator SNF2L2	SMCA2_HUMAN, SMARCA2, BAF190B, BRM, SNF2A, SNF2L2	Nucleus		4	2	4	1	25	4	100	0.65	86	0	0	2	1	49
TP53	Cellular tumor antigen p53	P53_HUMAN, TP53, P53	Cytoplasm, Nucleus, Nucleus, PML body, Endoplasmic reticulum, Mitochondrion matrix, Nucleus, Cytoplasm, Nucleus, Cytoplasm, Nucleus, Cytoplasm, Nucleus, Cytoplasm, Nucleus, Cytoplasm, Nucleus, Cytoplasm, Cytoplasm		171	54	124	30	25	112	91	-0.1	78	0	0	830	136	35
USP1	Ubiquitin carboxyl-terminal hydrolase 1	UBP1_HUMAN, USP1	Nucleus		0	0	0	0	0	0	0	-1.9	59	0	0	5	7	16
ABCA13	ATP-binding cassette sub-family A member 13	ABCAD_HUMAN, ABCA13	Membrane		0	0	0	0	0	0	0	1.05	91	0	0			80
ABHD2	Monoacylglycerol lipase ABHD2	ABHD2_HUMAN, ABHD2, LABH2	Cell projection, Cilium, Flagellum membrane, Cell membrane		0	0	0	0	0	0	0	0	80	0	0			25
ADIPOR1	Adiponectin receptor protein 1	PAQR1_HUMAN, ADIPOR1, PAQR1, TESBP1A	Cell membrane		2	0	2	2	100	2	100	-3	59	0	0			19
AKAP13	A-kinase anchor protein 13	AKP13_HUMAN, AKAP13, BRX, HT31, LBC	Cytoplasm, Cytosol, Cytoplasm, Cytoplasm, Cell cortex, Nucleus, Membrane		5	0	4	2	50	4	100	-0.05	79	0	0			25
ANKRD28	Serine/threonine-protein phosphatase 6 regulatory ankyrin repeat subunit A	ANR28_HUMAN, ANKRD28, KIAA0379	Nucleus, Nucleoplasm		0	0	0	0	0	0	0	0.6	86	0	0			17
ANKRD40	Ankyrin repeat domain-containing protein 40	ANR40_HUMAN, ANKRD40			0	0	0	0	0	0	0	-0.1	78	0	0			20
ARAP1	Arf-GAP with Rho-GAP domain, ANK repeat and PH domain-containing protein 1	ARAP1_HUMAN, ARAP1, CENTD2, KIAA0782	Cytoplasm, Golgi apparatus, Golgi stack membrane, Cell membrane		1	0	0	0	0	0	0	1.1	91	0	0			19
ARHGEF28	Rho guanine nucleotide exchange factor 28	ARG28_HUMAN, ARHGEF28, KIAA1998, RGNEF	Cytoplasm, Cell membrane		2	0	2	0	0	2	100	1.1	91	0	0			15
ASAP1	Arf-GAP with SH3 domain, ANK repeat and PH domain-containing protein 1	ASAP1_HUMAN, ASAP1, DDEF1, KIAA1249	Cytoplasm, Membrane		5	0	4	0	0	2	50	0.25	82	0	0			20
ATP10A	Probable phospholipid-transporting ATPase VA	AT10A_HUMAN, ATP10A, ATP10C, ATPVA, ATPVC, KIAA0566	Cell membrane, Endoplasmic reticulum membrane		0	0	0	0	0	0	0	1.4	94	0	0			27
ATP2A2	Sarcoplasmic/endoplasmic reticulum calcium ATPase 2	AT2A2_HUMAN, ATP2A2, ATP2B	Endoplasmic reticulum membrane, Sarcoplasmic reticulum membrane	31.20|P05023|ATP1A1||Cation:::transporter/ATPase,:::N-terminus::::E1-E2:::ATPase::::haloacid:::dehalogenase-like:::hydrolase::::Cation:::transporting:::ATPase,:::C-terminus	1	0	1	0	0	1	100	-3	59	0	0	34	0	17
BAZ1A	Bromodomain adjacent to zinc finger domain protein 1A	BAZ1A_HUMAN, BAZ1A, ACF1, WCRF180	Nucleus		1	1	1	1	100	1	100	-1.35	65	0	0			36
BAZ1B	Tyrosine-protein kinase BAZ1B	BAZ1B_HUMAN, BAZ1B, WBSC10, WBSCR10, WBSCR9, WSTF	Nucleus		2	1	1	0	0	0	0	0.7	92	0	0			86
BCL10	B-cell lymphoma/leukemia 10	BCL10_HUMAN, BCL10, CIPER, CLAP	Cytoplasm, Perinuclear region, Membrane raft		2	0	2	2	100	2	100	-0.85	70	0	0			17
BICC1	Protein bicaudal C homolog 1	BICC1_HUMAN, BICC1	Cytoplasm		3	1	3	1	34	1	34	0.8	88	0	0			92
CBL	E3 ubiquitin-protein ligase CBL	CBL_HUMAN, CBL, CBL2, RNF55	Cytoplasm, Cell membrane		28	0	28	22	79	23	83	-0.5	74	0	0			18
CDC14A	Dual specificity protein phosphatase CDC14A	CC14A_HUMAN, CDC14A	Nucleus, Cytoplasm, Cytoskeleton, Microtubule organizing center, Centrosome, Cytoplasm, Cytoskeleton, Spindle pole, Cytoplasm, Cytoskeleton, Spindle, Cell projection, Kinocilium		0	0	0	0	0	0	0	-1.5	64	0	0	14	0	16
CDH11	Cadherin-11	CAD11_HUMAN, CDH11	Cell membrane		1	0	1	0	0	0	0	1.1	91	0	0			22
CSMD1	CUB and sushi domain-containing protein 1	CSMD1_HUMAN, CSMD1, KIAA1890	Membrane		1	0	1	0	0	0	0	0.5	85	0	0			20
CSMD3	CUB and sushi domain-containing protein 3	CSMD3_HUMAN, CSMD3, KIAA1894	Cell membrane		0	0	0	0	0	0	0	-0.05	79	0	0			22
CUL2	Cullin-2	CUL2_HUMAN, CUL2			2	0	2	1	50	2	100	-0.2	77	0	0			89
CXADR	Coxsackievirus and adenovirus receptor	CXAR_HUMAN, CXADR, CAR	Cell membrane, Basolateral cell membrane, Cell junction, Tight junction, Cell junction, Adherens junction, Secreted, Secreted, Secreted		16	0	15	2	14	10	67	0.9	89	0	0			22
DCC	Netrin receptor DCC	DCC_HUMAN, DCC, IGDCC1	Membrane		9	0	9	1	12	5	56	1.15	92	0	0			23
DDAH1	N(G),N(G)-dimethylarginine dimethylaminohydrolase 1	DDAH1_HUMAN, DDAH1, DDAH			7	6	7	7	100	7	100	-3	59	0	0	53	0	16
DDX3Y	ATP-dependent RNA helicase DDX3Y	DDX3Y_HUMAN, DDX3Y, DBY	Cytoplasm, Nucleus		0	0	0	0	0	0	0	1.15	92	0	0			0
DECR1	2,4-dienoyl-CoA reductase, mitochondrial	DECR_HUMAN, DECR1, DECR, SDR18C1	Mitochondrion	28.57|P0AEK4|fabI|Triclosan|Whole:::Protein	3	3	3	3	100	3	100	-3	59	0	0			18
DGKB	Diacylglycerol kinase beta	DGKB_HUMAN, DGKB, DAGK2, KIAA0718	Cytoplasm		0	0	0	0	0	0	0	1.35	93	0	0			82
DMD	Dystrophin	DMD_HUMAN, DMD	Cell membrane, Sarcolemma, Cytoplasm, Cytoskeleton, Cell junction, Synapse, Postsynaptic cell membrane		4	0	4	1	25	3	75	0.55	85	0	0			31
DYNC1LI2	Cytoplasmic dynein 1 light intermediate chain 2	DC1L2_HUMAN, DYNC1LI2, DNCLI2, LIC2	Cytoplasm, Cytoskeleton		4	3	4	4	100	4	100	-3	59	0	0			22
EIF3E	Eukaryotic translation initiation factor 3 subunit E	EIF3E_HUMAN, EIF3E, EIF3S6, INT6	Cytoplasm, Nucleus, PML body		3	0	3	3	100	3	100	1.3	93	0	0			19
ENC1	Ectoderm-neural cortex protein 1	ENC1_HUMAN, ENC1, KLHL37, NRPB, PIG10	Nucleus matrix, Cytoplasm, Cytoplasm, Cytoskeleton		0	0	0	0	0	0	0	0.45	84	0	0			14
EPN2	Epsin-2	EPN2_HUMAN, EPN2, KIAA1065	Cytoplasm, Cytoplasmic vesicle, Clathrin-coated vesicle		0	0	0	0	0	0	0	-0.05	79	0	0			21
ESYT2	Extended synaptotagmin-2	ESYT2_HUMAN, ESYT2, FAM62B, KIAA1228	Cell membrane, Endoplasmic reticulum membrane		4	1	4	3	75	4	100	-3	59	0	0			86
FAT3	Protocadherin Fat 3	FAT3_HUMAN, FAT3, CDHF15, KIAA1989	Membrane		0	0	0	0	0	0	0	1.1	91	0	0			19
FSTL5	Follistatin-related protein 5	FSTL5_HUMAN, FSTL5, KIAA1263	Secreted		0	0	0	0	0	0	0	0.25	82	0	0			18
GPR85	Probable G-protein coupled receptor 85	GPR85_HUMAN, GPR85, SREB2	Cell membrane, Endoplasmic reticulum	30.67|P48039|MTNR1A||7:::transmembrane:::receptor:::(rhodopsin:::family)	0	0	0	0	0	0	0	2.6	99	0	0			85
IL1RAPL1	Interleukin-1 receptor accessory protein-like 1	IRPL1_HUMAN, IL1RAPL1, OPHN4	Cell membrane, Cytoplasm, Cell projection, Axon, Cell projection, Dendrite		3	1	2	1	50	1	50	1.2	92	0	0			27
INVS	Inversin	INVS_HUMAN, INVS, INV, NPHP2	Cytoplasm, Cytoplasm, Cytoskeleton, Cytoplasm, Cytoskeleton, Spindle, Membrane, Nucleus, Cell projection, Cilium		0	0	0	0	0	0	0	1.95	97	0	0			26
ITGAM	Integrin alpha-M	ITAM_HUMAN, ITGAM, CD11B, CR3A	Cell membrane, Membrane raft	25.08|P08514|ITGA2B|Tirofiban,Eptifibatide|Whole:::Protein	15	1	13	1	8	12	93	0	80	0	0	26	0	20
JDP2	Jun dimerization protein 2	JDP2_HUMAN, JDP2	Nucleus		0	0	0	0	0	0	0	0.8	88	0	0			35
KCNH8	Potassium voltage-gated channel subfamily H member 8	KCNH8_HUMAN, KCNH8	Membrane	47.89|Q12809|KCNH2|Dofetilide,Ibutilide,Amiodarone,Sotalol Hydrochloride,Ibutilide Fumarate,Guanidine Hydrochloride,Dalfampridine,Amiodarone Hydrochloride|Whole:::Protein	0	0	0	0	0	0	0	0.5	85	0	0			17
KCNJ16	Inward rectifier potassium channel 16	KCJ16_HUMAN, KCNJ16	Membrane, Basolateral cell membrane	42.04|Q14654|KCNJ11|Nateglinide,Procainamide,Tolbutamide,Tolazamide,Repaglinide |Whole:::Protein	0	0	0	0	0	0	0	-0.25	77	0	0			20
KDM1B	Lysine-specific histone demethylase 1B	KDM1B_HUMAN, KDM1B, AOF1, C6orf193, LSD2	Nucleus	22.54|P27338|MAOB||Flavin:::containing:::amine:::oxidoreductase	10	10	10	10	100	10	100	-3	59	0	0	32	0	19
KRAS	GTPase KRas	RASK_HUMAN, KRAS, KRAS2, RASK2	Cell membrane, Cytoplasm, Cytosol		103	101	95	64	68	91	96	-3	59	0	0	15	0	19
LAMA3	Laminin subunit alpha-3	LAMA3_HUMAN, LAMA3, LAMNA	Secreted, Extracellular space, Extracellular matrix, Basement membrane		0	0	0	0	0	0	0	-0.05	79	0	0			21
LIMS2	LIM and senescent cell antigen-like-containing domain protein 2	LIMS2_HUMAN, LIMS2, PINCH2	Nucleus, Cell junction, Focal adhesion, Cell membrane		1	0	1	1	100	1	100	-3	59	0	0			10
LRRC8D	Volume-regulated anion channel subunit LRRC8D	LRC8D_HUMAN, LRRC8D, LRRC5	Cell membrane, Endoplasmic reticulum membrane		0	0	0	0	0	0	0	0.85	89	0	0			17
MAGI1	Membrane-associated guanylate kinase, WW and PDZ domain-containing protein 1	MAGI1_HUMAN, MAGI1, AIP3, BAIAP1, BAP1, TNRC19	Cell junction, Tight junction, Cell membrane		13	1	12	3	25	9	75	1.2	92	0	0			19
MAGI2	Membrane-associated guanylate kinase, WW and PDZ domain-containing protein 2	MAGI2_HUMAN, MAGI2, ACVRINP1, AIP1, KIAA0705	Cytoplasm, Late endosome, Cell junction, Synapse, Synaptosome, Cell membrane		5	0	5	0	0	4	80	1.15	92	0	0			86
MYO10	Unconventional myosin-X	MYO10_HUMAN, MYO10, KIAA0799	Cytoplasm, Cytosol, Cell projection, Lamellipodium, Cell projection, Ruffle, Cytoplasm, Cytoskeleton, Cell projection, Filopodium tip, Cytoplasm, Cell cortex, Cell projection, Filopodium membrane		7	2	7	5	72	7	100	-0.35	75	0	0			13
MYO7B	Unconventional myosin-VIIb	MYO7B_HUMAN, MYO7B	Cytoplasm, Cytoskeleton, Cell projection, Microvillus		3	1	3	2	67	3	100	-3	59	0	0			11
NALCN	Sodium leak channel non-selective protein	NALCN_HUMAN, NALCN, VGCNL1	Membrane	28.16|Q14524|SCN5A|Propafenone,Moricizine,Indecainide,Flecainide,Mexiletine|Whole:::Protein	0	0	0	0	0	0	0	0.3	83	0	0			32
NAV3	Neuron navigator 3	NAV3_HUMAN, NAV3, KIAA0938, POMFIL1, STEERIN3	Nucleus outer membrane		0	0	0	0	0	0	0	0.2	82	0	0			20
NBEA	Neurobeachin	NBEA_HUMAN, NBEA, BCL8B, KIAA1544, LYST2	Cytoplasm, Membrane		1	0	1	1	100	1	100	0.95	90	0	0			39
NCKAP5	Nck-associated protein 5	NCKP5_HUMAN, NCKAP5, ERIH, NAP5			0	0	0	0	0	0	0	0.75	88	0	0			11
NF1	Neurofibromin	NF1_HUMAN, NF1	Nucleus, Nucleus, Nucleolus		6	5	6	5	84	6	100	0.3	83	0	0			29
NFS1	Cysteine desulfurase, mitochondrial	NFS1_HUMAN, NFS1, NIFS	Mitochondrion, Cytoplasm, Nucleus		5	4	5	2	40	5	100	-0.8	71	0	0			43
NRAS	GTPase NRas	RASN_HUMAN, NRAS, HRAS1	Cell membrane, Golgi apparatus membrane		3	2	2	0	0	2	100	-0.1	78	0	0	1	0	15
NT5C2	Cytosolic purine 5'-nucleotidase	5NTC_HUMAN, NT5C2, NT5B, NT5CP, PNT5	Cytoplasm		38	18	38	34	90	38	100	-3	59	0	0			93
PARP8	Poly [ADP-ribose] polymerase 8	PARP8_HUMAN, PARP8			0	0	0	0	0	0	0	0.85	89	0	0	60	0	13
PCLO	Protein piccolo	PCLO_HUMAN, PCLO, ACZ, KIAA0559	Cell junction, Synapse		1	0	1	1	100	1	100	0.95	90	0	0			85
PDZRN4	PDZ domain-containing RING finger protein 4	PZRN4_HUMAN, PDZRN4, LNX4, SEMCAP3L			0	0	0	0	0	0	0	0	80	0	0			19
PKD1L1	Polycystic kidney disease protein 1-like 1	PK1L1_HUMAN, PKD1L1	Cell projection, Cilium membrane		0	0	0	0	0	0	0	-0.05	79	0	0			80
PPP2R2B	Serine/threonine-protein phosphatase 2A 55 kDa regulatory subunit B beta isoform	2ABB_HUMAN, PPP2R2B	Cytoplasm, Cytoplasm, Cytoskeleton, Membrane, Cytoplasm, Mitochondrion, Mitochondrion outer membrane		0	0	0	0	0	0	0	-0.25	77	0	0			15
PRCC	Proline-rich protein PRCC	PRCC_HUMAN, PRCC, TPRC	Nucleus		0	0	0	0	0	0	0	-0.2	77	0	0			18
PRDM16	PR domain zinc finger protein 16	PRD16_HUMAN, PRDM16, KIAA1675, MEL1, PFM13	Nucleus		2	0	1	0	0	1	100	0.35	83	0	0			28
PRDM5	PR domain zinc finger protein 5	PRDM5_HUMAN, PRDM5, PFM2	Nucleus		0	0	0	0	0	0	0	-0.7	72	0	0			16
PSAT1	Phosphoserine aminotransferase	SERC_HUMAN, PSAT1, PSA			1	1	1	1	100	1	100	-3	59	0	0			27
PTBP2	Polypyrimidine tract-binding protein 2	PTBP2_HUMAN, PTBP2, NPTB, PTB, PTBLP	Nucleus		3	0	3	2	67	3	100	-3	59	0	0			16
PTEN	Phosphatidylinositol 3,4,5-trisphosphate 3-phosphatase and dual-specificity protein phosphatase PTEN	PTEN_HUMAN, PTEN, MMAC1, TEP1	Cytoplasm, Nucleus, Nucleus, PML body, Secreted		6	4	4	3	75	4	100	-3	59	0	0	2	0	94
PTP4A2	Protein tyrosine phosphatase type IVA 2	TP4A2_HUMAN, PTP4A2, PRL2, PTPCAAX2	Cell membrane, Early endosome, Cytoplasm		4	0	4	0	0	2	50	-1.7	61	0	0	29	0	20
PTPRJ	Receptor-type tyrosine-protein phosphatase eta	PTPRJ_HUMAN, PTPRJ, DEP1	Cell membrane, Cell projection, Ruffle membrane, Cell junction		3	0	3	0	0	2	67	1.3	93	0	0	3	0	20
PTPRO	Receptor-type tyrosine-protein phosphatase O	PTPRO_HUMAN, PTPRO, GLEPP1, PTPU2	Membrane		2	0	2	1	50	2	100	0.2	82	0	0			19
RUVBL2	RuvB-like 2	RUVB2_HUMAN, RUVBL2, INO80J, TIP48, TIP49B	Nucleus matrix, Nucleus, Nucleoplasm, Cytoplasm, Membrane		7	5	7	4	58	6	86	-3	59	0	0	1	0	43
SAT1	Diamine acetyltransferase 1	SAT1_HUMAN, SAT1, SAT	Cytoplasm		10	7	10	8	80	10	100	-3	59	0	0	34	0	28
SEMA3D	Semaphorin-3D	SEM3D_HUMAN, SEMA3D	Secreted		0	0	0	0	0	0	0	-0.1	78	0	0			86
SND1	Staphylococcal nuclease domain-containing protein 1	SND1_HUMAN, SND1, TDRD11	Cytoplasm, Nucleus, Melanosome		9	0	9	1	12	8	89	-3	59	0	0			85
SNX29	Sorting nexin-29	SNX29_HUMAN, SNX29, RUNDC2A			0	0	0	0	0	0	0	1.3	93	0	0			21
SP3	Transcription factor Sp3	SP3_HUMAN, SP3	Nucleus, Nucleus, PML body		0	0	0	0	0	0	0	-0.4	75	0	0			11
SPAG17	Sperm-associated antigen 17	SPG17_HUMAN, SPAG17	Cytoplasm, Cytoplasm, Cytoskeleton, Flagellum axoneme		0	0	0	0	0	0	0	0.95	90	0	0			18
TANK	TRAF family member-associated NF-kappa-B activator	TANK_HUMAN, TANK, ITRAF, TRAF2	Cytoplasm		3	0	0	0	0	0	0	0.2	82	0	0			10
TBC1D8B	TBC1 domain family member 8B	TBC8B_HUMAN, TBC1D8B			0	0	0	0	0	0	0	0.1	81	0	0			28
TDRD3	Tudor domain-containing protein 3	TDRD3_HUMAN, TDRD3	Cytoplasm, Nucleus		8	1	8	1	13	5	63	-1.7	61	0	0			39
TEAD2	Transcriptional enhancer factor TEF-4	TEAD2_HUMAN, TEAD2, TEF4	Nucleus		5	4	5	3	60	5	100	-3	59	0	0			44
TENM2	Teneurin-2	TEN2_HUMAN, TENM2, KIAA1127, ODZ2, TNM2	Cell membrane, Endoplasmic reticulum, Golgi apparatus, Cell junction, Synapse, Cell projection, Dendritic spine, Cell projection, Filopodium, Cell projection, Growth cone, Cell junction, Synapse, Postsynaptic cell membrane, Cell junction, Synapse, Synaptosome, Cell membrane, Nucleus, PML body		0	0	0	0	0	0	0	-0.5	74	0	0			16
TENM3	Teneurin-3	TEN3_HUMAN, TENM3, KIAA1455, ODZ3, TNM3	Membrane, Cell projection, Axon		0	0	0	0	0	0	0	1.3	93	0	0			20
TGS1	Trimethylguanosine synthase	TGS1_HUMAN, TGS1, HCA137, NCOA6IP, PIMT	Cytoplasm, Nucleus, Cajal body, Nucleus, Nucleolus		2	2	2	1	50	2	100	1.3	93	0	0			18
TNR	Tenascin-R	TENR_HUMAN, TNR	Secreted, Extracellular space, Extracellular matrix	32.04|P05106|ITGB3|Tirofiban,Eptifibatide|Whole:::Protein	0	0	0	0	0	0	0	0.7	87	0	0			17
TOX	Thymocyte selection-associated high mobility group box protein TOX	TOX_HUMAN, TOX, KIAA0808	Nucleus		0	0	0	0	0	0	0	0.8	88	0	0			18
TTC28	Tetratricopeptide repeat protein 28	TTC28_HUMAN, TTC28, KIAA1043, TPRBK	Cytoplasm, Cytoskeleton, Cytoplasm, Cytoskeleton, Microtubule organizing center, Centrosome, Cytoplasm, Cytoskeleton, Spindle, Cytoplasm, Cytoskeleton, Spindle pole, Midbody		0	0	0	0	0	0	0	0	80	0	0			41
TTC39B	Tetratricopeptide repeat protein 39B	TT39B_HUMAN, TTC39B, C9orf52			0	0	0	0	0	0	0	0.65	86	0	0			53
USP9Y	Probable ubiquitin carboxyl-terminal hydrolase FAF-Y	USP9Y_HUMAN, USP9Y, DFFRY	Cytoplasm		0	0	0	0	0	0	0	0.7	87	0	0			0
VPS54	Vacuolar protein sorting-associated protein 54	VPS54_HUMAN, VPS54, HCC8	Golgi apparatus, Trans-Golgi network		0	0	0	0	0	0	0	1	90	0	0			13
ZEB2	Zinc finger E-box-binding homeobox 2	ZEB2_HUMAN, ZEB2, KIAA0569, SIP1, ZFHX1B, ZFX1B	Nucleus		1	0	1	0	0	1	100	0.4	84	0	0			10
ZFHX4	Zinc finger homeobox protein 4	ZFHX4_HUMAN, ZFHX4	Nucleus		0	0	0	0	0	0	0	0.9	89	0	0			18
ZFYVE26	Zinc finger FYVE domain-containing protein 26	ZFY26_HUMAN, ZFYVE26, KIAA0321	Cytoplasm, Cytoskeleton, Microtubule organizing center, Centrosome, Midbody		0	0	0	0	0	0	0	1.55	95	0	0			36

## Sheet: Description
description	Full description of protein product
Synonyms	Other synonyms
location	Expanded detail of subcellular localisation
nearest_drug_target	List of closest homologous drug targets
number_of_3d_structure_with_small_molecule_ligand	The number of 3D protein structures that have been solved in complex with a small molecule ligand - this could be either a cofactor or inhibitor
number_of_3d_structure_druggable	The number of druggable structures identified in canSAR that are within 90% homology of the protein - this is in effect direct evidence for the protein containing a druggable cavity
number_of_3d_structure_with_druggability	The number of druggable structures identified in canSAR that are within 75% homology of the protein - this is a sufficiently close homology that the druggability mapping by homology is highly reliable
ligand_druggability_percentile_rank	Rank of druggability based on chemical information alone - 10% indicates it is in the top most druggable proteins based on chemical rather than protein structure information
screened_compounds	The number of published compounds tested
screened_compounds_active at 100 nM or better	The number of published compounds showing 50nM activity or better
% Patients with genetic alterations in TCGA GBMs	Includes heterozygous/homozygous deletions, gains and amplifications, mutations
