# Supplementary material for: PiggyBac mutagenesis and exome sequencing identify genetic driver landscapes and potential therapeutic targets of EGFR-mutant gliomas
Source: Genome Biol. 2020 Jul 30;21:181. doi: 10.1186/s13059-020-02092-2 (PMC7392733; doi:10.1186/s13059-020-02092-2)
Supplement: Supplementary file 11 — Additional file 11: Table S10. GDSC glioma drug sensitivities. [file 13059_2020_2092_MOESM11_ESM.xlsx]

## Sheet: Sheet1
Drug	Cell Line	D-263MG	A172	SNB75	8-MG-BA	SW1088	DK-MG	CCF-STTG1	GMS10	LNZTA3WT4	SF295	SW1088	U-87-MG	D-247MG	GAMG	KINGS-1	H4	KALS-1	MOG-G-CCM	MOG-G-UVW	NMC-G1	Hs-683
GSK690693; AKT1, AKT2		ns	ns	ns	-0.670536	ns	ns	-0.724394	ns	ns	NS	ns	-0.126566	ns	-1.00537	ns	-0.163674	-0.700909	-0.241338	ns	ns	ns
AKT inhibitor VIII		ns	-0.156473	-0.510086	-0.647987	ns	-0.738325	-1.28014	ns	ns	-0.644523	ns	ns	ns	-1.30967	ns	ns	ns	ns	-0.918384	-0.0768574	-0.731644
MK-2206; AKT		-0.183443	nt	-0.0412709	ns	nt	ns	-0.354598	ns	ns	-0.193159	nt	ns	ns	-0.911828	ns	-0.410736	nt	-0.44757	-0.0211613	ns	-0.696686
Afatinib; EGFR		ns	ns	ns	ns	ns	ns	ns	-0.401804	ns	-0.58319	ns	-2.65766	ns	ns	ns	ns	ns	ns	-0.463335	ns	ns
Erlotinib; EGFR		ns	nt	ns	ns	nt	nt	nt	nt	nt	nt	nt	ns	-0.198693	nt	ns	nt	ns	nt	nt	-1.25574	nt
Cetuximab; EGFR		ns	-0.976647	ns	-0.111381	ns	ns	ns	nt	ns	ns	ns	-1.8747	ns	-0.0124099	ns	ns	ns	-1.35782	-0.29106	-0.6356	-0.681978
Pazopanib; PDGFR		ns	-1.41749	-1.66856	-0.247262	-0.913198	-1.23199	-2.86761	ns	-0.195193	ns	-0.913198	ns	nt	-1.4	ns	-1.72624	ns	-0.293306	-1.06191	-1.33095	-0.2028
Foretinib; EGFR, PDGFR		ns	-0.256346	ns	-0.337956	-0.448706	-1.53377	-0.979251	ns	ns	-0.743921	-0.448706	ns	-1.24319	-0.862086	-1.15124	-0.990006	ns	-0.799679	-0.603224	-0.651155	-0.341413
Axitinib; PDGFR		-0.281361	nt	ns	-0.560771	nt	-0.505303	-1.19592	ns	-0.279148	-0.507445	nt	ns	ns	nt	ns	-1.41272	nt	-0.271875	-0.839359	ns	-0.105224
Tamoxifen; ESR1		ns	ns	ns	-2.46816	-1.45559	ns	ns	ns	-1.27929	-1.55777	-1.45559	ns	ns	ns	ns	ns	-1.11848	-0.103826	-0.102302	ns	ns
Belinostat; HDAC9		ns	-0.0904254	ns	-0.212697	NS	ns	ns	ns	nt	-0.164825	ns	ns	-0.243564	-0.865383	-0.419512	nt	ns	-0.580566	-0.650822	ns	ns
BX795; AURKC		-0.8038	-0.608523	ns	-0.898152	nt	-1.00214	-0.349335	-0.433155	-0.316993	-0.524744	nt	ns	-0.158029	-0.783382	-0.172238	-1.42613	ns	-0.680004	-0.875721	ns	-0.672478
GSK1070916; AURKC		ns	ns	ns	-0.0222221	NS	-0.241611	ns	ns	ns	ns	ns	ns	ns	-1.726	ns	-0.589166	nt			-0.40399	-0.221561
AZD6482; PI3Kbeta		-1.33394	-0.285612	-1.42793	-1.07063	-1.44491	-1.24771	-1.78707	-0.184078	-0.280262	-1.25748	-1.44491	-0.0946375	-0.845373	-1.84123	-0.674679	-2.3446	-1.18556	-1.15694	-0.140578	-0.276952	-0.906474
Dactolisib; PI3K		-0.91216	nt	-0.343062	-0.597062	nt	ns	ns	ns	-0.101281	-1.15714	nt	ns	ns	-1.16413	-0.0784593	-1.43653	nt	-0.167681	-1.25645	ns	-0.796652
Omipalisib; PI3K		ns	-0.274577	ns	-0.745275	-0.0901433	ns	-1.05112	ns	ns	-0.581154	-0.0901433	-0.634971	-2.8055	-0.920261	ns	-0.0621518	-0.365446	-0.590875	-0.419241	-0.465076	-0.516968
Pictilisib; PI3K		-1.15717	ns	-0.793293	-1.00544	-1.028	ns	-0.270293	-0.847671	ns	-0.256119	-1.028	ns	ns	-1.31637	ns	-0.953	-0.0851925	-0.671446	-0.502748	ns	-0.419782
ZSTK474; PI3K		ns	ns	ns	-0.137005	NS	ns	ns	ns	ns	-0.201367	ns	ns	ns	-0.758072	ns	ns	-0.161248	ns		-0.22476	ns
PFI3; SMARCA2		ns	ns	ns	-0.78932	-1.3563	ns	ns	-1.37967	-0.593468	-2.37693	-1.3563	ns		ns	ns	ns	ns	ns	-1.14014	-0.0798207	-0.123439
VX-11e; ERK2		ns	ns	ns	ns	ns	ns	ns	ns	ns	ns	ns	ns	-2.83682	ns	ns	ns	-0.243198	ns	ns	ns	ns
Avagacestat: amyloid beta 40 (APP)		ns	-1.47595	ns	-0.267887	ns	-0.347345	ns	-1.16137	-0.485162	ns	ns	-0.705143	-0.689959	-1.51303	-2.03343	ns	ns	ns	-0.383047	-2.60055	ns
Daporinad; NAMPT		-1.57408	-1.00566	ns	-1.20011	nt	ns	ns	ns	-0.402443	-0.797009	ns	-0.393942	ns	ns	ns	-1.01815	ns	ns	-1.16986	ns	ns
Selumetinib; MEK1, MEK2		-2.29605	ns	ns	ns	-0.210657	-0.853601	ns	-0.601729	ns	ns	-0.210657	-0.237196	ns	-0.550824	-0.37706	-0.416761	-0.253387	ns	-0.180508	-1.17441	ns
Refametinib; MEK1, MEK2		-1.44293	-0.207508	-0.335866	ns	ns	-0.632739	-0.139594	-0.354931	-0.127777	-0.140145	ns	ns	-0.290385	-0.274563	-0.464029	-0.236601	-0.703147	ns	-0.438274	-0.469625	ns
	21 cell lines	GBM	GBM	GBM	GBM	GBM	GBM	GBM	GBM	GBM	GBM	GBM	GBM	GBM	LGG	LGG	LGG	LGG	LGG	LGG	LGG	LGG
					not sensitive		Marginal	-1	Sensitive
					nt=not tested
