# Supplementary material for: PiggyBac mutagenesis and exome sequencing identify genetic driver landscapes and potential therapeutic targets of EGFR-mutant gliomas
Source: Genome Biol. 2020 Jul 30;21:181. doi: 10.1186/s13059-020-02092-2 (PMC7392733; doi:10.1186/s13059-020-02092-2)
Supplement: Supplementary file 12 — Additional file 12: Table S11. sgRNA sequences. [file 13059_2020_2092_MOESM12_ESM.xlsx]

## Sheet: Sheet1
	sgRNA sequence	TIDE primer (F)	TIDE primer (R)	TIDE sequencing primer
Non-specific sgRNA	AAAAAGTCCGCGATTACGTC
Spred1 sgRNA	GGTGGATGGCTACCACTCGG	ACACACATAGGGTAGGTGACAATTT	TAAAAACCAATAAAAAGACCAGGTG	CCCCTTAAAGTTAGGGTTTTTCC
Tead2 sgRNA	CTCGGTCATACAGCTCGCGG	CTGAGAAAGACTGAAGATGCTCTG	CTCTTAACCACTTTTGCCATGTCT	CACGATCTGCACTCAACTCC
Nav3 sgRNA	AACCGACTAAGATCGGCTCA	AAGTCCAATGCAGGAAGGAAAAC	CATACTTTGATAGCTTTTTGGGTTG	GGGTCCCAGAATCAAGATGA
